# Supplementary material for: Urinary metabolomics reveals the biological characteristics of early pregnancy in pigs
Source: Porcine Health Manag. 2022 Mar 21;8:14. doi: 10.1186/s40813-022-00256-z (PMC8935750; doi:10.1186/s40813-022-00256-z)
Supplement: Supplementary file 3 — Additional file 3. Table S3. Metabolites identified at high confidence level. [file 40813_2022_256_MOESM3_ESM.xls]

## Sheet: Negative ion features 
ID	Metabolite	Metab ID	Library ID	KEGG Compound ID	M/Z	Retention time	Mode	Adducts	Formula	Fragmentation Score	Theoretical Fragmentation Score	Mass Error	CAS ID	RSD	DP12_1	DP12_2	DP12_3	DP12_4	DP12_5	DP12_6	DP12_7	DP12_8	DP15_1	DP15_2	DP15_3	DP15_4	DP15_5	DP15_6	DP15_7	DP15_8	DP9_1	DP9_2	DP9_3	DP9_4	DP9_5	DP9_6	DP9_7	DP9_8	DP0_1	DP0_2	DP0_3	DP0_4	DP0_5	DP0_6	DP0_7	DP0_8	QC01	QC02	QC03
neg_1	metab_5327	metab_5327	-	-	194.946	0.6024	neg	-	-	-	-	-	-	0.0037	5.1233	2.6315	5.6788	6.2334	5.9085	6.0868	5.3946	5.1984	6.216	5.9609	5.1989	6.2306	6.0776	5.8127	5.6229	5.8558	5.4208	3.555	5.3115	5.2596	5.1197	5.626	5.6805	5.4022	5.7658	5.0981	2.682	4.8473	5.4144	5.2481	5.3452	5.1194	5.5489	5.5296	5.5212
neg_2	2-Hydroxy-4-methylbenzaldehyde	metab_5328	HMDB0032603	-	181.05	1.5573	neg	M+FA-H, 2M+FA-H, M-H, M-H2O-H	C8H8O2	-	72.1	-6.80645	698-27-1	0.0027	6.1293	6.167	6.0454	6.024	6.1901	5.7446	6.0715	6.1127	6.1231	6.0194	6.2173	5.9562	6.1595	6.0696	6.0746	6.0392	6.2142	6.0624	6.0162	6.191	6.21	6.2371	6.1026	6.1259	6.1042	6.0948	6.2428	5.8635	6.2177	6.1486	6.1465	6.2065	6.1621	6.1305	6.1173
neg_3	metab_5329	metab_5329	-	-	336.072	1.7806	neg	-	-	-	-	-	-	0.0025	7.1922	7.3133	7.4468	7.011	6.9719	6.9581	7.2636	7.4452	7.219	7.2794	7.286	6.9825	7.1913	7.0645	7.1941	7.0898	7.4189	7.4279	7.2599	7.0284	7.44	4.4708	7.4847	7.4066	6.944	7.188	7.1887	7.1604	6.4947	7.0146	7.0107	6.9883	7.2151	7.2163	7.1763
neg_4	metab_5330	metab_5330	-	-	338.088	1.4789	neg	-	-	-	-	-	-	0.002	6.0924	6.435	6.4936	5.9624	5.8128	5.7956	6.347	6.3152	6.3708	6.4244	5.7617	6.218	6.3864	6.6034	6.6339	6.6045	6.3035	6.0924	6.3786	6.7154	6.4743	5.9825	6.3641	6.5395	6.1264	6.2853	6.3264	6.2037	6.139	6.2992	6.3243	6.3273	6.4394	6.4205	6.4544
neg_5	metab_5331	metab_5331	-	-	617.185	3.2295	neg	-	-	-	-	-	-	0.0043	4.2614	5.291	4.7389	3.1098	4.4223	3.1237	4.7046	4.9474	4.0779	4.1952	4.8221	4.4643	4.6423	5.2543	5.1337	5.1979	4.7815	4.6299	4.6795	5.3563	5.1541	3.6284	4.6879	5.1536	4.482	5.0926	4.7253	4.4166	4.5533	4.7852	4.7419	4.7596	4.9421	4.9495	4.9111
neg_6	metab_5332	metab_5332	-	-	199.097	3.5716	neg	-	-	-	-	-	-	0.0019	5.1854	5.3503	5.0735	4.7683	5.1848	4.7139	5.1179	5.3893	5.1942	5.2924	5.391	5.0751	5.0776	5.3089	5.3663	5.291	5.091	5.3321	5.3653	5.3128	5.6451	5.5972	5.2607	5.5475	5.272	5.7345	5.6042	5.315	5.7254	5.5405	5.6534	5.5813	5.4552	5.4403	5.4266
neg_7	Equol 4'-O-glucuronide	metab_5333	HMDB0041731	-	417.119	2.9251	neg	M-H, M+Cl, M+Na-2H, 2M-H	C21H22O9	-	61.7	-0.0481676	-	0.0026	6.2736	6.7559	6.5127	6.1711	6.469	5.6598	6.6101	6.5781	6.0241	6.4391	6.6631	6.5596	6.6825	6.8458	6.7386	6.7916	6.4817	6.7406	6.4874	6.7417	6.7036	3.8799	6.4806	6.6477	6.3302	6.5838	6.4075	6.3399	6.417	6.398	6.4754	6.4054	6.5669	6.6023	6.607
neg_8	metab_5334	metab_5334	-	-	722.647	0.5639	neg	-	-	-	-	-	-	0.0186	3.9575	4.2712	4.7357	3.7702	4.3005	3.7841	4.1154	4.4192	3.9587	4.3924	4.0545	3.7328	3.8251	4.4277	4.1869	4.5755	4.3664	4.1958	3.9771	4.0766	3.9268	3.7152	3.724	4.0732	4.1502	3.8307	4.5225	4.5144	4.7493	5.0453	4.9659	4.9057	4.2141	4.2495	4.0747
neg_9	metab_5335	metab_5335	-	-	330.831	14.0239	neg	-	-	-	-	-	-	0.0132	4.3288	3.7949	4.1485	4.3966	4.2857	4.4654	4.0947	4.0199	4.3072	4.538	4.0373	4.2392	4.2046	3.637	3.6333	3.7074	3.9209	3.7258	3.77	3.989	3.9393	4.236	4.1754	3.9206	4.5306	3.5906	3.5992	4.0581	4.0447	4.3984	4.5262	3.9859	3.8311	3.9382	3.8016
neg_10	metab_5336	metab_5336	-	-	340.86	14.0239	neg	-	-	-	-	-	-	0.004	5.5621	5.1114	5.4679	5.746	5.5982	5.8104	5.4141	5.2849	5.4966	5.6724	5.2272	5.5381	5.5529	4.9505	5.0011	5.0552	5.2336	5.0237	5.0545	5.2291	5.1547	5.3975	5.4068	5.1638	5.7525	4.9636	5.0418	5.3189	5.2772	5.5729	5.6841	5.2412	5.1807	5.1873	5.1393
neg_11	metab_5337	metab_5337	-	-	322.887	14.0239	neg	-	-	-	-	-	-	0.0101	5.625	5.197	5.5337	5.8204	5.6931	5.8389	5.4012	5.3481	5.4428	5.5169	5.1396	5.5793	5.5318	4.9276	5.1126	5.1185	5.2416	5.0648	5.0756	5.1617	5.0991	5.2399	5.4086	5.1033	5.6915	5.055	5.1211	5.2873	5.2192	5.442	5.508	5.3053	5.2709	5.1241	5.2142
neg_12	metab_5338	metab_5338	-	-	768.703	0.5424	neg	-	-	-	-	-	-	0.0097	5.6679	4.9553	5.4416	5.4995	5.3613	5.6634	4.8195	5.1485	5.6232	5.5786	4.5507	5.5916	5.5902	4.2102	4.9416	5.0276	5.2669	3.7194	4.4945	4.7922	4.8378	4.7259	5.4072	4.2419	5.0118	4.8263	4.8274	5.3385	4.5001	5.098	4.8334	5.0328	5.196	5.1515	5.1821
neg_13	metab_5339	metab_5339	-	-	158.977	0.4982	neg	-	-	-	-	-	-	0.0141	5.1049	5.8087	4.9146	6.4958	4.5703	6.209	4.6283	4.218	5.4599	4.8407	3.792	5.9555	5.6621	5.0276	4.94	4.9105	4.7063	4.5033	4.5595	4.4627	4.3506	5.1222	4.8813	4.4927	6.0831	5.4821	5.7048	5.2758	4.5372	5.8584	5.8451	5.7862	4.2759	4.4374	4.4107
neg_14	metab_5340	metab_5340	-	-	87.9239	0.0201	neg	-	-	-	-	-	-	0.0032	4.1646	3.837	4.0937	4.5509	4.2645	4.5331	4.1636	3.8777	4.1027	4.1131	3.8777	4.3758	4.343	3.7143	3.7386	3.8226	4.043	3.8169	3.7808	3.9284	3.8491	3.6635	4.065	3.7815	4.2083	3.6874	3.7293	4.0676	3.8203	4.01	3.924	3.9968	3.9207	3.9214	3.8988
neg_15	metab_5341	metab_5341	-	-	586.905	0.4982	neg	-	-	-	-	-	-	0.0148	1.164	3.7663	2.2442	4.7665	1.2072	4.1741	1.161	1.1828	2.3663	1.6742	1.4428	3.752	3.0757	2.5045	2.1527	2.3012	1.1769	1.9248	1.9895	1.7198	1.6044	2.4808	1.7716	1.7622	4.1135	3.2566	3.6647	1.7461	2.1148	3.6331	3.675	3.6898	2.0087	1.9535	2.0138
neg_16	metab_5342	metab_5342	-	-	714.761	0.5207	neg	-	-	-	-	-	-	0.0129	4.1559	4.4438	3.7671	4.4726	3.9842	4.7326	4.1328	3.6143	4.4768	4.0731	3.1655	4.4624	4.3395	2.7904	3.594	3.6155	3.9086	3.4103	3.4936	3.4909	3.4397	3.7075	4.0998	3.1497	4.3484	4.27	4.2231	4.2211	2.9481	4.3457	4.1921	4.4088	3.7759	3.6904	3.7796
neg_17	metab_5343	metab_5343	-	-	584.806	0.5424	neg	-	-	-	-	-	-	0.0078	5.6244	5.2189	5.3059	5.7908	5.8294	5.8713	5.4791	5.3621	5.7753	5.7242	5.1457	5.839	5.4389	4.1406	5.0182	4.975	5.5733	4.6314	4.9791	5.2574	5.2067	4.8025	5.6865	4.8724	4.9122	5.0252	4.9018	5.5669	4.3286	5.099	4.8098	5.0679	5.3706	5.3477	5.3692
neg_18	metab_5344	metab_5344	-	-	668.768	0.5424	neg	-	-	-	-	-	-	0.0088	5.6008	5.0972	5.3179	5.6714	5.6488	5.7769	5.2073	5.2718	5.714	5.6558	4.9311	5.7467	5.4399	4.1935	4.958	4.9507	5.4557	4.1802	4.7807	5.0905	5.0485	4.7168	5.5512	4.62	4.9355	4.9273	4.8426	5.4698	4.3698	5.0791	4.794	5.0083	5.3002	5.2504	5.2792
neg_19	metab_5345	metab_5345	-	-	532.792	0.5424	neg	-	-	-	-	-	-	0.0093	5.5889	4.8732	5.5541	5.3146	5.2981	5.4526	4.8296	5.0181	5.4104	5.3925	4.5397	5.4183	5.7215	4.7213	4.8207	5.0485	5.1098	3.77	4.462	4.7521	4.7572	4.6063	5.2151	4.3788	5.4172	4.6962	4.843	5.1641	4.967	5.2421	5.0306	5.1047	5.0214	5.0022	5.028
neg_20	metab_5346	metab_5346	-	-	798.723	0.5207	neg	-	-	-	-	-	-	0.0282	3.9639	4.3598	3.6848	4.3137	4.1317	4.4747	3.9951	3.4139	4.3804	3.982	2.5712	4.3037	4.3364	2.6435	3.6531	3.6004	3.8381	2.4606	3.3375	3.0387	2.7834	3.5767	3.7815	2.6765	4.1817	4.1873	4.1177	4.1866	2.7071	4.297	4.0743	4.3627	3.6945	3.7412	3.8233
neg_21	metab_5347	metab_5347	-	-	614.826	0.5207	neg	-	-	-	-	-	-	0.0191	3.9777	4.4834	3.1232	4.7034	4.2746	4.9857	4.2138	3.3538	4.7102	4.1098	2.8064	4.9521	3.8028	2.7846	3.4944	3.0344	4.1283	3.715	3.8178	3.6413	3.4615	3.5235	4.2943	3.6101	3.585	4.3041	4.0517	4.4613	2.9424	3.9835	3.7015	4.0957	3.5238	3.5677	3.6575
neg_22	metab_5348	metab_5348	-	-	239.101	0.5207	neg	-	-	-	-	-	-	0.005	3.6572	3.818	3.7134	4.3428	3.484	3.955	3.3517	3.657	3.6352	3.3535	3.6639	4.0103	4.1461	4.2499	4.1286	4.2931	3.6453	3.1589	3.7696	3.7349	3.6716	4.2193	3.445	3.6294	3.9919	4.1268	3.7881	3.524	3.7505	4.0481	3.9507	3.9557	4.0147	3.9589	3.9895
neg_23	metab_5349	metab_5349	-	-	686.74	0.5424	neg	-	-	-	-	-	-	0.009	5.4664	4.6948	5.4123	5.1374	4.9464	5.3026	4.3443	4.8153	5.2722	5.2463	4.0575	5.1913	5.5839	4.4999	4.6423	4.8945	4.9165	3.4501	4.0935	4.387	4.3691	4.494	4.9948	3.7404	5.3034	4.5377	4.7027	5.0057	4.8121	5.0795	4.8749	4.9398	4.8826	4.8348	4.8484
neg_26	metab_5352	metab_5352	-	-	912.618	0.5424	neg	-	-	-	-	-	-	0.0218	4.7653	4.2153	4.9954	3.5269	4.5539	4.1226	3.9883	4.275	4.5626	4.6153	1.769	3.5668	5.2261	4.328	3.9103	4.2611	4.5037	2.8923	1.5536	2.315	3.6776	3.6138	4.2773	1.5614	5.0967	3.6087	4.0782	4.638	4.5853	4.5053	4.2589	4.2373	4.0921	4.0644	4.0883
neg_27	metab_5353	metab_5353	-	-	1022.59	0.5424	neg	-	-	-	-	-	-	0.0239	5.2201	3.8788	5.1972	4.0179	4.0314	4.4753	3.7144	4.2721	4.7565	4.7275	3.2084	4.1245	5.4086	4.1528	4.2168	4.523	4.0533	3.0069	2.4601	3.5103	3.7492	3.9081	4.3307	1.349	5.1419	3.6929	4.2841	4.2278	4.5319	4.7333	4.4896	4.6281	4.2999	4.2167	4.2602
neg_31	metab_5357	metab_5357	-	-	790.767	0.5424	neg	-	-	-	-	-	-	0.0293	2.9334	3.5312	2.8772	4.5556	5.1058	4.3096	5.1159	3.8161	4.2064	4.0561	4.5775	4.7183	2.9377	2.9295	2.9514	2.9574	4.4338	4.72	4.2097	4.5396	4.1154	2.9358	4.4881	4.459	3.4734	3.064	3.0459	4.1205	3.0873	3.2951	3.0762	3.0795	3.7832	3.6963	3.737
neg_32	metab_5358	metab_5358	-	-	696.655	0.5639	neg	-	-	-	-	-	-	0.0037	3.2241	4.6473	4.1368	3.2075	4.241	3.2214	4.1697	4.8696	3.3438	4.4864	4.4997	3.1702	3.1462	4.2181	4.5455	4.4065	4.8193	3.9205	4.4879	4.6347	4.7153	4.0223	4.0383	4.4318	3.244	4.1761	4.436	4.8333	4.3122	4.8646	4.7102	4.8158	4.6549	4.6538	4.6202
neg_33	metab_5359	metab_5359	-	-	848.604	0.5639	neg	-	-	-	-	-	-	0.0104	1.8414	4.2698	4.1038	1.9062	3.8338	1.9199	1.8382	4.6252	1.8509	4.1917	3.7869	1.8693	1.8456	3.9027	4.2145	4.0654	4.4431	3.054	3.8158	4.0442	4.326	3.4893	2.6033	3.6438	1.9423	3.8791	4.1899	4.6666	4.2428	4.6471	4.5576	4.6636	4.3873	4.4032	4.2943
neg_34	metab_5360	metab_5360	-	-	286.978	0.5841	neg	-	-	-	-	-	-	0.0077	4.88	4.9544	5.0366	5.7902	4.744	5.5939	4.7916	4.8202	4.6661	4.8058	4.4466	5.8153	5.6266	4.2536	4.2002	4.3845	4.8199	4.7116	4.3153	4.8308	4.1818	4.4717	4.8078	4.2114	5.3069	4.5497	4.6403	4.7441	3.6894	4.1538	4.4345	4.2193	4.6384	4.7221	4.6487
neg_35	metab_5361	metab_5361	-	-	96.9679	0.6024	neg	-	-	-	-	-	-	0.0028	5.587	4.6554	5.8635	6.1955	6.0447	6.1131	5.7325	5.5454	6.1625	6.0068	5.5169	6.1872	6.0975	5.7448	5.6608	5.8175	5.7287	4.9133	5.5551	5.61	5.4703	5.6391	5.875	5.5944	5.9673	5.3547	4.7583	5.4543	5.561	5.6296	5.6258	5.5355	5.6957	5.6733	5.6632
neg_36	metab_5362	metab_5362	-	-	158.924	0.6024	neg	-	-	-	-	-	-	0.0043	3.9605	3.2304	4.4189	5.0822	4.9016	4.8956	4.396	4.0992	4.9951	4.8007	4.1821	5.0365	4.8945	4.5418	4.4937	4.6566	4.2432	2.3825	4.2894	4.2512	4.0523	4.4588	4.5181	4.4011	4.5798	3.9205	2.8736	3.7173	4.1604	4.2026	4.1669	4.0401	4.4092	4.4354	4.4139
neg_37	metab_5363	metab_5363	-	-	168.98	0.6202	neg	-	-	-	-	-	-	0.0016	5.2306	4.8114	5.0438	4.7624	5.1448	4.8821	4.9827	4.8171	5.0165	4.855	4.9078	4.9245	5.1133	4.8021	4.7678	4.8784	4.7616	4.5019	4.6343	4.6498	4.5637	4.9972	4.6925	4.6552	5.4665	4.8305	5.0705	5.0999	5.1244	5.3018	5.2446	5.2604	4.9587	4.9453	4.9614
neg_38	metab_5364	metab_5364	-	-	163.024	0.6202	neg	-	-	-	-	-	-	0.0036	4.9475	4.9125	4.7832	4.879	5.2052	4.9252	4.9657	5.0286	5.0182	4.85	5.1247	5.0526	4.9007	4.9182	4.9004	4.9638	4.8287	5.0275	4.9066	5.0216	5.0353	5.0054	4.9045	4.9683	5.0643	5.2252	5.1834	5.1173	5.4452	5.1467	5.2344	5.2239	5.1039	5.0565	5.0793
neg_39	metab_5365	metab_5365	-	-	357.083	1.3323	neg	-	-	-	-	-	-	0.0015	4.6306	4.9325	4.7926	4.532	4.7925	4.3501	4.7943	4.8783	5.441	5.505	5.5243	5.2675	5.4223	5.5169	5.6076	5.5055	5.1388	5.3113	5.1651	5.261	5.2697	4.1731	5.09	5.286	5.4829	5.892	5.7788	5.7439	5.9531	5.7972	5.8289	5.8008	5.5019	5.4874	5.4922
neg_40	metab_5366	metab_5366	-	-	194.936	0.6202	neg	-	-	-	-	-	-	0.0034	5.2362	3.905	5.5372	5.196	5.6476	5.0036	5.3116	5.1531	5.7489	5.6425	4.985	5.4876	5.6329	5.0755	5.2095	5.2806	5.3928	4.247	5.2375	5.2173	5.076	4.8448	5.5486	5.1892	5.5565	4.6322	3.965	5.0424	4.6382	5.2905	5.2012	5.1828	5.291	5.253	5.2746
neg_41	metab_5367	metab_5367	-	-	191.055	0.6202	neg	-	-	-	-	-	-	0.0021	5.0947	4.9804	4.9418	5.0157	5.1148	4.724	5.0137	4.9155	4.9623	4.9862	4.9839	4.9615	4.9072	4.8034	4.8352	4.8445	5.0087	4.604	4.841	4.802	4.8936	4.7385	4.9167	4.7745	6.1724	6.6624	6.5158	6.4602	6.7321	6.4921	6.5958	6.577	6.174	6.1603	6.1596
neg_42	metab_5368	metab_5368	-	-	208.061	1.3965	neg	-	-	-	-	-	-	0.0016	5.8587	6.3141	5.758	6.4175	5.7637	5.6318	6.288	6.1191	5.7589	5.8842	6.4566	5.6224	5.6301	6.3943	6.3065	6.3703	5.8145	5.9551	5.9138	5.7943	5.7842	6.5145	5.8622	5.8038	5.8746	5.9344	5.9935	5.8872	6.2078	6.0086	6.0087	6.0096	6.1725	6.1655	6.1481
neg_43	metab_5369	metab_5369	-	-	124.99	0.6202	neg	-	-	-	-	-	-	0.0026	5.9646	5.8012	6.0509	5.8825	6.0242	5.7254	5.8658	5.8674	5.9443	6.1668	5.3996	5.9939	6.0606	5.8259	5.822	5.9331	6.2095	5.7062	5.859	5.9126	5.7696	5.9133	6.1531	5.7219	5.9047	5.6575	5.8839	5.6481	5.5402	5.86	5.7784	5.8226	5.9178	5.9022	5.8964
neg_44	Dihyroxy-1H-indole glucuronide I	metab_5370	HMDB0059997	-	324.072	1.4593	neg	M-H, 2M-H, M+Na-2H	C14H15NO8	-	87.7	-0.51155	-	0.001	5.0351	6.148	5.617	5.8048	4.522	5.777	5.2324	4.5955	5.759	5.7689	3.4755	5.887	5.844	6.2052	6.0693	6.1361	5.5697	4.0685	6.067	5.7742	5.1928	5.8128	5.7169	5.3879	6.1694	6.1712	6.0811	5.8071	4.1878	6.0925	6.0077	6.011	5.7889	5.7801	5.7958
neg_45	2-{[hydroxy(2-hydroxy-4-methoxyphenyl)methylidene]amino}acetic acid	metab_5371	HMDB0131194	-	224.056	1.5198	neg	M-H, 2M-H, M+Cl	C10H11NO5	-	70.7	-2.75203	-	0.0022	5.8662	5.8709	5.7134	5.6555	5.8539	5.6089	5.8305	5.8655	5.879	5.8544	5.9187	5.7318	5.6645	5.4983	5.6975	5.5925	5.7988	5.3805	5.757	5.5634	5.5873	5.5988	5.9297	5.6547	5.8433	5.8766	6.0052	5.927	6.0434	5.9886	5.9939	6.0098	5.8048	5.7717	5.776
neg_46	metab_5372	metab_5372	-	-	259.94	0.6024	neg	-	-	-	-	-	-	0.005	4.8215	3.5496	5.189	5.4635	5.3462	5.3691	5.078	4.9597	5.3641	5.3379	4.8402	5.7465	5.605	4.9443	4.9272	5.0766	5.0797	4.1737	4.7779	5.0397	4.7157	4.9997	5.1493	4.8308	5.2958	4.8154	3.6236	4.7969	4.5477	4.6954	4.8624	4.5821	5.0499	5.0849	5.0535
neg_47	metab_5373	metab_5373	-	-	449.203	2.9893	neg	-	-	-	-	-	-	0.0034	6.1401	6.284	5.82	5.5717	6.0264	5.6452	6.2319	6.2775	6.2154	5.8205	6.3905	5.889	5.7114	5.929	5.9553	5.8956	6.0552	5.6943	6.2485	5.8165	6.1786	5.8885	5.7683	6.1692	6.2339	6.541	6.5813	6.257	6.705	6.3922	6.4462	6.4394	6.1502	6.1911	6.1726
neg_48	metab_5374	metab_5374	-	-	331.14	3.0316	neg	-	-	-	-	-	-	0.0071	3.3112	3.941	3.5117	2.6889	3.5734	2.7028	3.5011	3.7857	3.9868	3.8679	4.0445	3.4087	3.4239	3.947	3.9491	3.8701	3.5157	3.6953	3.829	3.7757	3.9538	4.0223	3.6853	3.876	4.0663	4.4323	4.3732	4.1793	4.5104	4.2759	4.3753	4.3515	4.0337	4.041	3.9698
neg_49	metab_5375	metab_5375	-	-	289.166	3.1202	neg	-	-	-	-	-	-	0.0016	4.92	5.1471	4.5629	4.212	4.8141	4.2652	4.8408	4.9601	5.0957	5.0813	5.323	4.8314	4.8626	5.0845	5.17	5.0939	4.8366	4.4917	4.9768	4.6742	4.9562	5.0903	4.8966	4.9362	4.9538	5.6474	5.7082	5.2176	5.6842	5.5011	5.5518	5.5503	5.2452	5.2462	5.2258
neg_50	metab_5376	metab_5376	-	-	473.145	3.1423	neg	-	-	-	-	-	-	0.0055	5.8914	6.1644	6.076	5.6209	5.8433	5.489	5.821	6.1305	6.1679	6.2434	6.2457	5.9622	6.0222	6.198	6.2701	6.2007	6.0867	6.2154	6.0541	6.2414	6.1333	5.2747	6.0097	6.1869	6.1097	6.4362	6.2604	6.2207	6.1589	6.2234	6.2574	6.1995	6.1351	6.1858	6.1298
neg_51	metab_5377	metab_5377	-	-	187.097	3.2924	neg	-	-	-	-	-	-	0.0018	6.0132	6.0955	5.9066	5.7028	6.0128	5.6924	5.9691	6.0286	6.024	6.1355	6.1761	5.8805	5.9124	6.0755	6.1738	6.0897	5.9755	5.8663	6.1046	5.94	5.9977	6.136	6.0407	6.0136	6.1187	6.2659	6.3116	6.1786	6.4451	6.3012	6.3432	6.3212	6.1612	6.1574	6.1334
neg_52	metab_5378	metab_5378	-	-	268.155	3.3567	neg	-	-	-	-	-	-	0.0021	5.8369	6.0964	6.025	5.7525	6.0979	5.4577	5.8911	6.084	5.8868	5.9511	6.1561	5.7248	5.8418	6.0718	6.0788	6.0602	5.9715	6.196	6.1838	6.2604	6.1161	6.2439	6.0299	6.1707	6.018	5.9934	6.0801	5.9081	6.083	5.976	6.0327	5.9859	6.0839	6.0569	6.082
neg_53	metab_5379	metab_5379	-	-	331.086	3.4406	neg	-	-	-	-	-	-	0.0037	4.303	4.5305	4.5304	3.9688	4.0162	3.4936	4.0393	4.5213	4.1601	4.3325	4.5902	4.0229	4.3734	4.5233	4.5601	4.4627	4.5493	4.5236	4.8351	4.7935	4.3453	4.8811	4.4012	4.6397	4.3935	4.6836	4.6371	4.4734	4.5939	4.4045	4.5029	4.3869	4.502	4.4873	4.5258
neg_54	metab_5380	metab_5380	-	-	433.114	3.5057	neg	-	-	-	-	-	-	0.0039	5.4557	6.1029	5.5686	5.0725	5.8899	4.7473	5.4537	5.7126	5.1708	5.3043	5.2547	5.6382	5.7901	5.5489	5.5009	5.5391	5.7358	5.8535	5.6739	5.7172	5.9523	3.4952	5.6282	5.8343	5.7067	5.8724	5.7738	5.1355	6.0975	5.8254	5.9466	5.782	5.6667	5.7207	5.6804
neg_55	2-Phenylethanol glucuronide	metab_5381	HMDB0010350	C03033	297.098	3.2295	neg	M-H, 2M-H, M-H2O-H	C14H18O7	-	67.2	-0.620985	-	0.0016	6.5318	7.0549	6.7802	6.3437	6.7384	6.0957	6.7914	6.8528	6.4466	6.5274	6.7457	6.7529	6.8223	7.0219	6.916	6.9831	6.8011	6.626	6.6005	7.1189	7.0113	4.3779	6.7417	6.9696	6.6884	7.0094	6.7141	6.6294	6.6906	6.8067	6.805	6.7891	6.8573	6.8558	6.8342
neg_56	metab_5382	metab_5382	-	-	313.108	3.2077	neg	-	-	-	-	-	-	0.0048	2.502	1.4433	2.2614	1.2891	0.9795	1.0096	0.9356	2.9306	0.947	2.611	0.9542	0.9636	0.9423	2.5038	2.0125	2.2559	3.8259	2.5877	2.6972	2.8635	0.9427	5.7872	2.0039	2.6044	1.03	2.6127	2.662	1.0191	1.0772	1.0734	1.0671	2.3131	4.388	4.4018	4.4174
neg_57	metab_5383	metab_5383	-	-	532.088	3.9032	neg	-	-	-	-	-	-	0.0081	4.2038	4.5161	4.1142	3.9178	3.9753	3.7477	4.3299	4.4924	3.9361	3.8909	3.9021	3.4356	3.7557	4.0688	4.0936	4.0667	4.2384	3.6949	4.3533	4.2289	4.3047	4.2017	4.2903	4.3584	4.2837	4.667	4.6507	4.3895	4.8317	4.6571	4.7753	4.6671	4.3608	4.3986	4.4545
neg_58	(±)-Enterolactone	metab_5384	-	-	297.113	4.0134	neg	M-H, M+Cl, M+FA-H	C18H18O4	96.1	-	-0.790011	-	0.0045	1.7855	2.0614	1.7302	1.8502	2.4204	1.8639	1.7823	1.8054	1.795	1.8244	2.3642	1.8134	1.7898	2.1447	2.1025	2.0057	4.6264	3.6334	1.7528	2.6529	2.435	6.4652	2.5305	2.8887	1.8862	2.3176	2.512	1.8743	1.9374	1.9333	1.9425	1.9543	4.9639	4.9373	4.9151
neg_59	metab_5385	metab_5385	-	-	433.208	4.0355	neg	-	-	-	-	-	-	0.0025	6.1697	6.5156	5.774	5.78	5.9531	5.7486	6.2889	6.2813	6.66	6.0031	6.5541	6.1469	5.84	6.1399	6.1869	6.1967	6.221	5.7711	6.4045	5.8293	6.3172	5.9257	5.8768	6.3003	6.4636	6.7384	6.9288	6.2847	6.7348	6.6072	6.6508	6.6262	6.4002	6.387	6.4091
neg_60	metab_5386	metab_5386	-	-	201.112	3.9476	neg	-	-	-	-	-	-	0.0028	5.5386	5.6399	5.3445	5.0731	5.3218	5.0819	5.2999	5.4823	5.3918	5.5111	5.5978	5.3516	5.3551	5.5775	5.6206	5.573	5.4095	5.4523	5.5998	5.4433	5.6521	5.7482	5.4477	5.6275	5.3884	5.7429	5.7534	5.496	5.7384	5.6193	5.6427	5.6196	5.5973	5.5612	5.5817
neg_61	metab_5387	metab_5387	-	-	361.15	3.1202	neg	-	-	-	-	-	-	0.0032	5.4112	5.7182	5.3276	5.1867	5.3495	5.2336	5.6097	5.6608	5.9026	5.6299	5.7045	5.4832	5.446	5.5751	5.6803	5.5945	5.3501	5.0686	5.6046	5.345	5.6025	5.4331	5.3569	5.5898	5.6757	6.0126	6.0269	5.5315	6.0647	5.9295	6.0022	5.9575	5.7009	5.7209	5.6835
neg_62	metab_5388	metab_5388	-	-	485.107	2.9035	neg	-	-	-	-	-	-	0.0069	4.4134	4.7167	4.6524	4.2574	4.6408	3.4512	4.7352	4.6169	4.0572	4.5367	4.6417	4.7123	4.8558	4.6524	4.5843	4.7092	4.5631	4.6753	4.358	4.7437	4.6836	3.0828	4.5985	4.5756	4.4344	4.5206	4.4325	4.4706	4.5117	4.5326	4.5845	4.5141	4.5818	4.602	4.6679
neg_63	metab_5389	metab_5389	-	-	383.171	4.57	neg	-	-	-	-	-	-	0.0068	3.5331	4.1885	3.6419	3.5777	3.5502	2.7757	3.9189	4.02	3.8334	4.0435	4.334	3.5534	3.6955	4.4177	4.4117	4.3884	3.792	3.742	4.142	3.9191	4.052	4.3529	3.9513	4.0657	4.2429	4.5873	4.3976	4.1503	4.4893	4.3567	4.3906	4.3495	4.2458	4.1825	4.2557
neg_64	metab_5390	metab_5390	-	-	345.228	4.6601	neg	-	-	-	-	-	-	0.0025	4.5746	4.4267	3.8835	3.7439	4.2098	3.9421	4.0985	4.464	4.6631	4.7236	4.8403	4.3842	4.1472	4.5166	4.7272	4.5786	4.2336	4.1838	4.4663	4.1979	4.3777	4.4959	4.3708	4.3913	4.2961	5.3385	5.3599	5.1152	5.4517	5.2217	5.2493	5.282	4.8595	4.8467	4.8803
neg_65	metab_5391	metab_5391	-	-	361.06	4.838	neg	-	-	-	-	-	-	0.009	4.4177	2.5974	4.4182	2.1519	5.1444	2.9662	4.6931	5.2	2.192	4.1213	5.1596	2.5881	3.442	2.0828	2.1906	2.1105	4.2356	5.5491	2.0537	4.7932	4.4389	2.516	4.0918	4.4558	2.765	2.1518	2.611	4.69	5.1224	2.2517	2.9028	2.6416	3.8192	3.7706	3.8628
neg_66	metab_5392	metab_5392	-	-	337.954	5.1724	neg	-	-	-	-	-	-	0.0024	5.1151	4.6682	5.1175	5.5932	5.3463	5.5979	5.147	4.7872	5.0649	5.1021	4.6268	5.4001	5.3461	4.1296	4.1997	4.4585	5.0046	4.5654	4.4795	4.8019	4.734	3.222	5.0514	4.5471	5.192	4.4043	4.3603	4.9922	4.5777	4.9773	4.8086	4.8975	4.7018	4.7043	4.6977
neg_67	metab_5393	metab_5393	-	-	407.28	5.2399	neg	-	-	-	-	-	-	0.0014	4.5648	4.7641	4.1162	4.6084	4.3522	4.5734	4.4863	4.7955	4.5903	4.1972	4.8056	4.6022	4.5796	5.1997	5.0862	5.1389	4.0137	4.7064	4.8073	4.4706	4.6277	5.4217	4.4627	4.6843	4.9517	4.7077	4.568	4.7284	4.5944	4.6648	4.6497	4.5689	4.8743	4.8648	4.8729
neg_69	metab_5394	metab_5394	-	-	407.28	5.6879	neg	-	-	-	-	-	-	0.0008	5.1364	5.7593	4.6074	5.2642	4.8248	5.2011	5.374	5.4713	5.6687	4.2279	6.0258	5.3434	5.4516	5.4309	5.3318	5.3987	4.3093	4.7646	4.7295	4.9495	4.3858	5.8767	4.5172	5.016	4.9144	4.8939	5.2863	5.0139	5.0065	4.8828	4.9248	4.9357	5.2811	5.2729	5.2852
neg_70	metab_5395	metab_5395	-	-	493.281	5.6879	neg	-	-	-	-	-	-	0.0004	5.8291	6.0434	5.266	5.6025	5.622	5.56	5.6595	5.7804	5.9582	6.0307	5.7804	5.8509	5.5386	6.4113	6.3509	6.3509	5.6295	5.4392	5.6312	5.4537	3.6522	6.4559	6.0721	5.257	4.0613	4.2203	4.34	4.3247	4.2518	4.1189	4.1197	4.1537	5.9361	5.932	5.9333
neg_73	metab_5398	metab_5398	-	-	335.957	5.1724	neg	-	-	-	-	-	-	0.0025	5.1724	4.7283	5.1728	5.6591	5.4111	5.6583	5.2257	4.8592	5.1319	5.1658	4.6953	5.4658	5.4154	4.1996	4.2862	4.529	5.0796	4.6218	4.55	4.8523	4.8156	3.3809	5.1139	4.6039	5.2614	4.469	4.435	5.0571	4.6517	5.0463	4.8649	4.9638	4.7736	4.7681	4.7599
neg_74	metab_5399	metab_5399	-	-	330.838	14.0239	neg	-	-	-	-	-	-	0.0058	4.4879	4.1711	4.4361	4.761	4.5772	4.7965	4.4153	4.2847	4.3995	4.6027	4.1449	4.6064	4.5207	3.9602	4.0398	4.0759	4.2289	3.9503	4.0251	4.1638	4.0746	4.2417	4.3614	4.0636	4.608	3.9558	3.9655	4.287	4.1751	4.5112	4.5958	4.1914	4.1528	4.1003	4.1591
neg_75	metab_5400	metab_5400	-	-	584.797	14.0239	neg	-	-	-	-	-	-	0.0215	4.7668	4.2443	4.6325	4.8716	4.8404	4.9608	4.5046	4.4288	4.4939	4.6786	4.2017	4.5989	4.561	3.9781	4.2105	4.1997	4.2784	4.0966	4.1174	4.192	4.1179	4.3343	4.4674	4.2095	4.7636	4.0812	4.1466	4.2044	4.3253	4.6111	4.6397	4.3909	4.3321	4.1039	4.3154
neg_76	metab_5401	metab_5401	-	-	951.234	10.0247	neg	-	-	-	-	-	-	0.0165	4.0441	3.9365	4.0659	4.6331	4.4358	4.4803	4.2121	3.8694	4.1353	4.0985	3.773	4.1484	4.1486	3.6393	3.8421	3.7769	4.0949	3.8187	3.8415	4.1872	3.9348	3.9047	4.098	3.8809	4.3648	3.6778	3.8308	4.2246	3.9765	4.1729	4.1088	4.0592	3.9018	3.8608	3.7991
neg_77	metab_5402	metab_5402	-	-	602.771	14.0239	neg	-	-	-	-	-	-	0.0154	4.7898	4.3508	4.7166	5.0147	4.8785	4.8491	4.517	4.5363	4.6438	4.8213	4.2511	4.7484	4.5462	3.9959	4.2785	4.2945	4.3374	4.2524	4.268	4.3349	4.2374	4.6104	4.6065	4.3099	4.9394	4.1679	4.2164	4.3645	4.408	4.6986	4.8503	4.5131	4.4228	4.2497	4.2736
neg_78	metab_5403	metab_5403	-	-	304.914	14.0239	neg	-	-	-	-	-	-	0.0207	5.385	5.1066	5.357	5.7317	5.6169	5.7335	5.2705	5.1709	5.1223	5.0763	4.8755	5.4994	5.4272	4.814	5.0309	5.0201	5.1643	4.9431	4.8684	4.9286	4.8854	4.5735	5.1965	4.7638	5.2298	4.9245	4.9656	5.1135	4.8855	4.9917	4.8318	5.1874	5.1413	4.8942	5.1448
neg_79	metab_5404	metab_5404	-	-	520.91	13.8906	neg	-	-	-	-	-	-	0.0029	6.0713	5.7777	6.0304	6.47	6.2191	6.4865	6.0567	5.8367	6.0611	6.0323	5.7591	6.2974	6.2606	5.6504	5.6466	5.747	5.9224	5.6876	5.6478	5.7931	5.7444	5.5353	5.9995	5.6607	6.0581	5.5805	5.6393	5.9251	5.7034	5.9134	5.8065	5.8495	5.7749	5.7875	5.8052
neg_80	metab_5405	metab_5405	-	-	384.935	13.8906	neg	-	-	-	-	-	-	0.0021	6.1357	5.8399	6.0948	6.5311	6.2867	6.5454	6.1269	5.8979	6.1243	6.0926	5.8287	6.3576	6.323	5.7075	5.7162	5.8082	5.9947	5.7567	5.7111	5.8622	5.8098	5.6065	6.0708	5.7311	6.1365	5.6481	5.7137	6.0064	5.7879	5.9878	5.8794	5.9279	5.8464	5.8591	5.8673
neg_81	metab_5406	metab_5406	-	-	588.898	13.8906	neg	-	-	-	-	-	-	0.0026	6.1404	5.8401	6.0951	6.5335	6.2758	6.5461	6.1169	5.8944	6.1222	6.085	5.8208	6.3599	6.3242	5.7118	5.7091	5.8164	5.9856	5.7607	5.7063	5.8607	5.8091	5.5987	6.0603	5.7328	6.1219	5.6448	5.7097	5.9984	5.7748	5.9763	5.8634	5.9179	5.8448	5.8509	5.8742
neg_82	metab_5407	metab_5407	-	-	452.923	13.8906	neg	-	-	-	-	-	-	0.0015	6.1993	5.9029	6.1526	6.5902	6.344	6.604	6.1777	5.9566	6.1799	6.1488	5.8816	6.4176	6.3844	5.7688	5.7717	5.8701	6.0556	5.8223	5.7728	5.9184	5.8719	5.6622	6.1289	5.79	6.1952	5.7098	5.775	6.0637	5.8469	6.0458	5.9346	5.9859	5.9133	5.9201	5.9279
neg_83	metab_5408	metab_5408	-	-	356.015	5.1496	neg	-	-	-	-	-	-	0.0089	4.0016	3.6624	3.899	4.4621	4.1756	4.4479	4.0556	3.7433	3.9806	3.9006	3.6494	4.2697	4.2641	3.3724	3.4187	3.6006	3.8792	3.5853	3.376	3.727	3.6641	3.0329	3.8505	3.4845	4.0413	3.3435	3.4083	3.8551	3.5666	3.8725	3.7109	3.7875	3.6251	3.6454	3.7116
neg_84	metab_5409	metab_5409	-	-	229.144	4.9948	neg	-	-	-	-	-	-	0.0033	6.1092	5.8202	5.8777	5.347	5.8123	5.5208	5.7388	5.972	5.7268	5.9109	6.1194	5.6969	5.8152	5.8739	5.9887	5.8895	5.8187	6.0605	6.0254	5.9657	6.108	5.8452	5.8671	6.0895	5.6722	5.7649	5.8794	5.8788	5.7584	5.7119	5.6879	5.7103	5.8982	5.8472	5.8889
neg_85	metab_5410	metab_5410	-	-	433.208	4.5027	neg	-	-	-	-	-	-	0.0037	6.2087	6.526	5.9858	5.9575	5.9232	5.8557	6.2922	6.3784	6.2713	5.9196	6.3496	5.874	5.6761	5.9347	6.042	5.9888	6.3246	5.7394	6.4963	6.1624	6.2011	5.8983	6.2284	6.327	6.276	6.4024	6.6731	6.2843	6.5514	6.3316	6.3773	6.3786	6.2078	6.1982	6.2526
neg_86	metab_5411	metab_5411	-	-	307.987	1.5573	neg	-	-	-	-	-	-	0.0078	4.7874	4.542	4.6848	4.9619	4.8493	4.9444	4.5722	4.5415	4.6899	4.7719	4.5844	4.843	4.8804	4.2061	4.1917	4.3929	4.6647	4.4287	4.3387	4.4983	4.3901	5.0032	4.7495	4.2829	4.7214	3.9987	4.2375	4.6524	4.2156	4.5637	4.4187	4.5135	4.4547	4.4452	4.5205
neg_88	metab_5413	metab_5413	-	-	324.072	1.6156	neg	-	-	-	-	-	-	0.0033	5.55	5.8198	5.7363	5.3284	5.2249	5.3815	5.5812	5.7925	5.6224	5.5774	5.3254	5.4984	5.3864	5.6826	5.6654	5.67	5.6292	5.7965	5.7976	5.826	5.5309	4.0172	5.6507	5.6889	5.5864	5.6317	5.7417	5.5989	5.1907	5.5357	5.5218	5.5277	5.6188	5.6141	5.6188
neg_89	metab_5414	metab_5414	-	-	90.0083	1.6156	neg	-	-	-	-	-	-	0.0018	4.6797	4.497	4.5933	5.0078	4.8133	5.0263	4.6399	4.468	4.6793	4.6869	4.3937	4.8982	4.8392	4.3691	4.3941	4.4268	4.5641	4.3321	4.3238	4.4463	4.5398	4.5391	4.6168	4.4407	4.7808	4.4665	4.4264	4.602	4.5291	4.6444	4.5726	4.6116	4.5362	4.5414	4.5205
neg_90	metab_5415	metab_5415	-	-	269.024	1.6781	neg	-	-	-	-	-	-	0.0024	5.1205	4.8301	5.4376	3.5336	5.2813	3.77	5.4623	5.9503	4.2027	5.1964	5.508	4.2437	4.6662	4.2445	4.6927	4.2536	5.4791	6.1266	4.9602	6.0694	5.4647	4.3363	5.254	5.7388	4.6756	4.2516	4.8206	5.6317	5.4384	4.4365	4.8296	4.6556	5.3089	5.2909	5.2788
neg_91	metab_5416	metab_5416	-	-	571.13	1.7186	neg	-	-	-	-	-	-	0.0054	4.3081	5.1662	4.9182	3.1527	4.8977	3.1666	4.5708	5.0798	3.7528	4.45	5.1183	4.3324	5.0251	5.8431	5.6576	5.6407	3.869	4.3215	5.1106	5.3945	5.549	3.0894	4.5127	5.4027	5.9879	6.2906	5.7732	5.6202	6.0871	5.9756	6.1051	5.9897	5.5578	5.6203	5.5438
neg_92	metab_5417	metab_5417	-	-	158.081	1.7398	neg	-	-	-	-	-	-	0.0024	6.2826	6.1273	6.3604	5.6337	6.0921	6.0172	6.3101	6.3814	6.0379	6.3353	6.3301	5.9985	6.2081	6.4809	6.4772	6.4629	6.3608	6.5283	6.5903	6.6224	6.0262	6.7585	6.464	6.4011	6.3713	6.0092	6.1642	6.2319	6.1566	6.1106	6.1596	6.107	6.4103	6.387	6.3788
neg_93	6-Hydroxy-5-methoxyindole glucuronide	metab_5418	HMDB0010362	C03033	338.088	1.7186	neg	M-H, 2M-H, M+Na-2H	C15H17NO8	-	86.1	-0.82481	77463-72-0	0.0017	5.3646	5.0408	5.2942	4.845	5.5308	4.9256	5.6391	5.4456	5.2527	5.7503	5.2035	5.2377	5.9199	6.2941	6.1817	6.2218	5.1719	5.8023	5.8771	5.3532	5.8338	5.955	5.8131	5.8187	5.367	5.2818	5.4626	5.5818	5.2607	5.2724	5.2529	5.308	5.8532	5.8519	5.8287
neg_94	metab_5419	metab_5419	-	-	287.008	0.6739	neg	-	-	-	-	-	-	0.0058	4.3212	4.2163	4.1387	3.9064	4.5013	4.1011	4.1972	4.1836	3.9975	4.176	3.8856	4.1124	4.1821	4.3948	4.1448	4.874	4.2011	4.1091	4.1283	4.0433	4.0833	3.8708	4.2651	3.9213	4.2983	4.3739	3.8753	4.1599	4.029	4.2697	4.1131	4.0769	4.2987	4.3187	4.3584
neg_95	Riboflavin (Vitamin B2)	metab_5420	-	-	375.131	1.861	neg	M-H, M+FA-H, M+Cl	C17H20N4O6	81.3	-	-1.2154	-	0.002	4.3419	5.1872	4.8243	4.613	4.2519	4.4067	4.8106	4.7252	4.549	4.5967	4.778	4.8374	4.9353	5.1361	5.1181	5.1096	4.7444	4.6224	5.1133	5.1097	4.9311	5.3834	4.7003	4.6896	5.1254	5.2176	5.1839	4.9561	5.2091	5.1593	5.1825	5.202	4.9611	4.9336	4.9465
neg_96	metab_5421	metab_5421	-	-	245.077	0.6739	neg	-	-	-	-	-	-	0.0053	4.6705	4.6493	4.6714	4.7395	4.6969	4.6868	4.6341	4.6355	4.6425	4.6968	4.6247	4.7132	4.7468	4.6917	4.8994	4.6416	4.6527	4.9434	4.7783	4.8828	4.9674	4.6755	4.6563	4.7153	4.7473	4.7231	4.7992	4.494	4.981	4.6879	4.6216	4.6883	4.8143	4.821	4.8279
neg_97	Uric acid	metab_5422	HMDB0000289	C00366	167.02	0.6739	neg	M-H, M+Na-2H, 2M-H	C5H4N4O3	59.4	-	-6.59084	69-93-2	0.0018	5.0054	5.275	5.0839	5.1774	4.8988	4.7676	5.4547	5.3446	5.3669	5.6441	5.7085	5.4509	5.5031	5.7563	5.7182	5.7063	5.4525	5.7535	5.4614	5.6128	5.7823	6.4113	5.5713	5.6089	5.5184	6.1972	5.6848	5.3697	6.0638	5.6226	5.7893	5.6764	5.72	5.6999	5.7083
neg_98	metab_5423	metab_5423	-	-	257.077	0.7115	neg	-	-	-	-	-	-	0.004	4.89	4.8404	4.9323	4.9794	4.991	4.8966	4.9812	4.8443	5.0146	4.9619	4.9718	5.0024	4.9679	4.8802	4.8339	4.9144	4.9419	5.0434	4.8087	5.0086	5.0113	5.1174	4.9436	4.9282	5.0746	5.0855	4.9206	4.9764	5.051	4.9096	4.9155	4.9241	4.9665	4.9844	4.9642
neg_99	metab_5424	metab_5424	-	-	677.183	1.9998	neg	-	-	-	-	-	-	0.0051	6.2189	6.24	6.7216	4.8775	6.2783	4.9688	5.9018	6.5956	5.9462	6.3446	6.5816	5.411	5.582	6.8022	6.7378	6.6584	6.3671	6.5764	6.7968	6.0775	6.8149	4.8142	6.1247	6.7919	5.7508	6.3091	6.3867	5.807	5.2122	5.8116	5.8119	5.7869	6.3943	6.4531	6.3904
neg_100	metab_5425	metab_5425	-	-	622.711	0.5639	neg	-	-	-	-	-	-	0.0093	4.1252	4.8112	4.6295	3.4331	4.6091	3.447	4.2043	4.8496	4.6614	4.9119	4.118	3.3957	3.7978	3.9416	4.5848	4.5733	4.8755	3.2731	3.8783	4.2232	4.3566	4.0688	4.4705	3.8418	3.8172	4.2689	4.708	4.9153	4.2431	5.0967	4.9088	4.9442	4.6761	4.6445	4.6437
neg_101	metab_5426	metab_5426	-	-	205.035	0.7293	neg	-	-	-	-	-	-	0.0017	5.2304	5.2535	5.1525	5.0128	5.1921	4.7439	5.2621	5.2187	5.3193	5.3504	5.4457	5.2334	5.2332	5.6472	5.5829	5.6026	5.2053	5.1765	5.3748	5.3153	5.3577	5.5931	5.209	5.3537	5.3981	5.6123	5.3655	5.3397	5.6012	5.3922	5.4574	5.4386	5.4338	5.4389	5.4219
neg_102	metab_5427	metab_5427	-	-	250.058	0.7293	neg	-	-	-	-	-	-	0.0068	4.38	4.1635	4.2432	3.8352	4.3493	3.9453	4.3559	4.213	4.2698	4.2687	4.3206	4.2633	4.2266	4.4515	4.2889	4.3992	4.1584	4.1341	4.1282	4.2672	4.1525	4.5611	4.2563	4.1545	4.4768	4.702	4.3993	4.4473	4.663	4.3653	4.4214	4.3873	4.4032	4.4265	4.3723
neg_103	metab_5428	metab_5428	-	-	172.06	0.7293	neg	-	-	-	-	-	-	0.0057	4.2361	4.1056	4.2041	4.0549	4.2296	3.8721	4.2222	4.0414	4.1859	4.2183	4.1145	4.2052	4.2696	4.331	4.1676	4.1888	4.1516	4.1543	4.1766	4.2297	4.0997	4.2924	4.1738	4.1164	4.2208	4.2604	4.0712	4.1606	4.1943	4.1297	4.1237	4.1112	4.1478	4.1556	4.1991
neg_104	metab_5429	metab_5429	-	-	129.018	0.7293	neg	-	-	-	-	-	-	0.0021	5.8603	5.8945	5.8531	5.7633	5.9708	5.5242	5.9241	5.8748	5.9546	5.8935	6.0411	5.8815	5.9278	5.98	5.9334	5.9744	5.8366	5.857	5.8739	5.9482	5.9195	6.0823	5.8591	5.8896	6.0143	6.0365	5.966	5.8439	6.2284	6.0012	6.0418	6.0448	5.9626	5.9658	5.9566
neg_105	metab_5430	metab_5430	-	-	628.667	0.5639	neg	-	-	-	-	-	-	0.0104	2.0844	4.2227	3.2434	2.1496	2.1302	2.1634	2.0812	4.492	3.093	3.8784	3.5898	2.1125	2.0887	4.1755	4.4111	4.3714	4.1629	2.6396	3.8995	4.0335	4.1518	4.0306	3.1844	3.7224	2.1859	3.8161	4.4123	4.3647	4.395	4.9282	4.8625	4.955	4.3193	4.2397	4.2154
neg_106	metab_5431	metab_5431	-	-	596.719	0.5639	neg	-	-	-	-	-	-	0.0098	3.4726	4.6284	4.2725	3.3045	4.4209	3.3184	4.2331	4.8509	3.6268	4.4225	4.5679	3.2672	3.2432	4.1445	4.5159	4.2772	4.7621	4.2693	4.6016	4.6984	4.7498	4.0321	4.0069	4.6225	3.341	4.035	4.4436	4.7964	4.364	4.8763	4.7864	4.806	4.5796	4.52	4.518
neg_107	metab_5432	metab_5432	-	-	470.761	0.5639	neg	-	-	-	-	-	-	0.0084	3.8012	4.7304	4.5829	3.7146	4.1765	3.7285	3.8194	4.8922	3.9691	4.4952	4.2977	3.6772	3.6532	4.4947	4.7915	4.6032	4.6871	3.8304	4.5735	4.5395	4.6581	4.399	4.0808	4.4105	3.7511	4.1569	4.8344	4.8227	4.7326	5.3108	5.2064	5.2288	4.6302	4.6134	4.568
neg_108	metab_5433	metab_5433	-	-	202.903	0.5639	neg	-	-	-	-	-	-	0.0051	4.1498	4.8456	4.3952	3.1978	4.7754	3.1642	4.596	4.9543	4.311	4.6525	4.6695	2.3009	3.071	4.3715	4.7451	4.567	4.8875	4.5568	4.7702	4.8506	4.8705	4.4996	4.5284	4.7252	3.7398	4.3921	4.7826	4.9673	4.3198	5.1462	5.0074	5.0682	4.7461	4.7117	4.7062
neg_109	metab_5434	metab_5434	-	-	802.649	0.5424	neg	-	-	-	-	-	-	0.0143	5.0933	3.6876	5.3643	3.7265	3.4664	4.2457	3.1827	3.8983	4.2739	4.3712	3.6916	3.7484	5.6014	4.8436	3.9389	4.6418	4.1277	4.1482	3.2522	3.4718	2.6272	3.8668	3.7792	3.9084	5.6485	3.5805	4.2493	4.0144	5.1904	4.8458	4.7045	4.6368	3.9633	3.8126	3.8719
neg_110	2-Hydroxy-2,6,6-trimethylcyclohexanone	metab_5435	HMDB0037023	-	201.112	2.3296	neg	M-H, M+FA-H, M-H2O-H	C9H16O2	-	53.3	-7.21334	7500-42-7	0.0008	5.604	5.7985	5.4892	5.3842	5.5064	5.2022	5.6167	5.6153	5.5511	5.7813	5.742	5.6082	5.5917	5.6494	5.7615	5.6724	5.6728	5.5051	5.6356	5.6352	5.6123	5.7327	5.7408	5.6246	5.5954	5.8387	5.8784	5.6896	5.9611	5.8114	5.8573	5.861	5.7001	5.7087	5.7124
neg_111	metab_5436	metab_5436	-	-	220.061	2.3296	neg	-	-	-	-	-	-	0.0029	4.6319	4.7359	4.6634	4.242	4.3411	3.9664	4.5649	4.6629	4.5078	4.591	4.9095	4.4109	4.5386	4.8197	4.8145	4.7952	4.4496	4.7941	4.9049	4.6436	4.757	5.0271	4.4597	4.8228	5.0586	5.2628	5.2505	5.1236	5.3924	5.208	5.2678	5.2709	4.9305	4.9695	4.9395
neg_112	metab_5437	metab_5437	-	-	231.077	2.3717	neg	-	-	-	-	-	-	0.0023	6.2974	6.2663	6.1897	6.068	6.2321	5.9357	6.4553	6.3231	6.3111	6.437	6.545	6.1144	6.2057	6.6025	6.5646	6.581	6.2549	6.5006	6.5007	6.3801	6.3449	6.5278	6.4627	6.4247	6.4589	6.4564	6.4878	6.458	6.5459	6.4725	6.477	6.4881	6.4636	6.4976	6.4766
neg_113	Salicyluric acid	metab_5438	HMDB0000840	C07588	194.045	2.3906	neg	M-H, 2M-H, M+Na-2H	C9H9NO4	97	-	-3.93338	487-54-7	0.0026	4.8126	5.0142	4.8255	4.5796	4.8032	4.4934	4.7547	4.939	4.8494	5.0409	5.1939	4.7629	4.9376	5.2106	5.2703	5.2067	4.8291	4.911	5.0418	4.9717	5.0295	5.0884	4.8552	5.0681	5.8829	6.1702	6.0721	5.9351	6.2238	6.0912	6.1179	6.1252	5.6686	5.6805	5.6617
neg_114	3,4,5-trihydroxy-6-(3-methoxyphenoxy)oxane-2-carboxylic acid	metab_5439	HMDB0135642	-	299.077	2.309	neg	M-H, M+Na-2H, 2M-H	C13H16O8	-	51.1	-0.593761	-	0.0022	5.8097	6.1084	6.0765	5.5201	5.5532	5.5674	6.2099	6.1915	6.0659	5.9332	6.4927	5.8114	5.9481	6.3392	6.2935	6.284	5.8678	6.2385	6.3845	6.0038	6.12	3.2879	5.8958	6.2373	5.9099	6.0136	6.0795	5.8668	5.6506	5.8193	5.8747	5.8584	6.0929	6.1296	6.1138
neg_115	P-Cresol glucuronide	metab_5440	HMDB0011686	-	283.082	2.4727	neg	M-H, 2M-H, M-H2O-H	C13H16O7	-	58.4	-0.712713	-	0.0012	7.7824	7.635	7.7549	7.2425	7.5728	7.4507	7.7419	7.6997	7.8201	7.7632	7.7573	7.6134	7.5182	7.6018	7.6466	7.6258	7.6906	7.8114	7.6804	7.8267	7.7348	5.0907	7.7563	7.7245	7.264	7.4736	7.5617	7.6842	7.4083	7.4825	7.4681	7.5129	7.6287	7.6468	7.6497
neg_116	metab_5441	metab_5441	-	-	429.082	2.4932	neg	-	-	-	-	-	-	0.0047	6.023	6.1816	5.8004	5.8753	6.2554	5.9739	5.9878	6.0766	6.0972	5.7133	5.9505	5.9455	5.9493	6.1105	6.0094	6.0572	5.9622	5.8164	6.1923	5.8535	6.2416	5.6761	5.8969	6.1567	6.3419	6.4683	6.3735	6.1935	6.441	6.453	6.475	6.4343	6.0886	6.1468	6.1664
neg_117	metab_5442	metab_5442	-	-	445.077	2.5571	neg	-	-	-	-	-	-	0.0012	6.3722	6.5599	6.0845	6.0316	6.3509	5.9956	6.2715	6.4728	6.3318	6.277	6.3017	6.1331	6.0924	6.4043	6.4186	6.393	6.3334	6.1524	6.6238	6.2752	6.6624	4.1517	6.4516	6.5948	6.3143	6.6881	6.5119	6.3918	6.5364	6.5556	6.5736	6.5573	6.4287	6.4399	6.448
neg_118	metab_5443	metab_5443	-	-	589.154	2.4523	neg	-	-	-	-	-	-	0.0061	5.8787	5.6052	5.877	5.3339	5.7916	5.6439	5.8912	5.6494	5.9043	5.9168	5.7262	5.8692	5.7153	5.5059	5.554	5.5927	5.7426	5.6151	5.5325	5.7618	5.6524	5.1839	5.8973	5.6109	5.4054	5.2472	5.4569	5.7661	5.4187	5.575	5.5123	5.5621	5.5572	5.6289	5.6302
neg_119	metab_5444	metab_5444	-	-	195.066	2.6195	neg	-	-	-	-	-	-	0.0014	3.9288	3.878	3.8793	4.2875	4.1094	4.3163	3.9986	3.815	4.0052	4.0309	4.0936	4.2216	4.2931	4.2862	4.1941	4.2086	3.8296	3.5596	3.693	3.7748	3.872	3.9065	3.9563	3.7781	4.3173	4.1355	4.3447	4.0538	4.2048	4.2061	4.2217	4.1817	4.0639	4.0628	4.0519
neg_120	metab_5445	metab_5445	-	-	265.119	2.6848	neg	-	-	-	-	-	-	0.0028	5.0526	5.2179	4.8767	4.6422	4.9712	4.6582	5.0195	5.1287	5.0228	4.935	5.0692	4.8147	4.7818	5.0692	5.0768	5.0223	5.0074	4.6742	5.1968	4.8425	5.0029	5.0817	5.0783	5.0644	4.9265	5.284	5.3052	4.9742	5.3623	5.153	5.2686	5.2402	5.0763	5.0835	5.0572
neg_121	metab_5446	metab_5446	-	-	527.167	2.6409	neg	-	-	-	-	-	-	0.0055	3.2292	3.6716	3.212	2.974	2.9545	2.9879	2.9051	3.4661	3.5342	3.1704	3.4309	2.9367	3.1596	3.9379	3.7497	3.8542	3.209	2.8142	3.6992	3.5783	3.586	2.9107	3.0331	3.5809	4.1675	4.4303	4.3067	4.027	4.3124	4.1766	4.3528	4.2451	3.8441	3.8234	3.8825
neg_122	metab_5447	metab_5447	-	-	229.017	2.751	neg	-	-	-	-	-	-	0.0036	4.2577	4.6009	4.3121	3.7688	4.3832	3.709	4.2708	4.4859	4.1341	4.1973	4.6387	4.2122	4.5335	4.9652	4.851	4.7952	4.2316	4.6311	4.5396	4.3813	4.7423	5.1754	4.122	4.7126	4.4893	5.0494	4.6622	4.5243	4.7423	4.6428	4.7301	4.6865	4.68	4.7032	4.7237
neg_123	metab_5448	metab_5448	-	-	786.675	0.5424	neg	-	-	-	-	-	-	0.018	5.1942	4.2258	5.2124	4.7332	4.8317	4.8951	4.7809	4.3266	4.9277	4.9223	3.8637	4.6951	5.4544	4.4301	4.2741	4.6386	4.5332	4.2001	3.7458	4.028	4.1183	4.1619	4.5928	3.3331	5.2546	4.0632	4.3917	4.5883	4.6672	4.8502	4.6516	4.6609	4.5002	4.4337	4.5325
neg_124	metab_5449	metab_5449	-	-	142.065	2.8172	neg	-	-	-	-	-	-	0.0018	4.7141	5.1285	4.533	4.4598	4.6494	4.3095	4.7463	4.8697	4.6875	4.7113	4.8062	4.7181	4.5099	4.9083	4.9084	4.8644	4.6044	4.6541	4.7651	4.708	4.9023	4.9968	4.563	4.8431	4.8923	5.0568	5.0575	4.813	5.2508	5.0388	5.1019	5.0671	4.906	4.9163	4.8914
neg_125	metab_5450	metab_5450	-	-	618.752	0.5424	neg	-	-	-	-	-	-	0.0083	5.4505	4.7913	5.3961	5.2033	5.0849	5.3367	4.6221	4.8735	5.326	5.322	4.3142	5.2817	5.5413	4.4812	4.6693	4.8997	5.0101	3.3601	4.2255	4.5368	4.5659	4.4896	5.1042	3.9707	5.2431	4.5925	4.7165	5.0841	4.7603	5.0375	4.8372	4.9219	4.9499	4.8686	4.901
neg_126	metab_5451	metab_5451	-	-	306.939	0.4982	neg	-	-	-	-	-	-	0.0243	4.3942	5.0106	4.1873	5.706	3.6762	5.5134	3.9324	3.421	4.8193	4.1096	3.006	5.2421	5.0219	4.5846	4.4284	4.4047	3.948	3.8332	3.9687	3.7517	3.623	4.6943	4.1463	3.8514	5.3404	4.8573	4.9132	4.642	3.9041	5.0794	5.0559	5.0807	3.5417	3.7691	3.7407
neg_127	metab_5452	metab_5452	-	-	190.928	0.0201	neg	-	-	-	-	-	-	0.0025	5.872	5.5754	5.8117	6.2595	5.9992	6.261	5.8544	5.6112	5.8319	5.8124	5.5787	6.077	6.0419	5.4211	5.4376	5.5308	5.7506	5.5143	5.4761	5.6202	5.5483	5.367	5.8095	5.4859	5.9069	5.4216	5.4735	5.7769	5.5466	5.753	5.6482	5.6915	5.6061	5.6228	5.6047
neg_128	metab_5453	metab_5453	-	-	482.789	0.0201	neg	-	-	-	-	-	-	0.0073	4.9154	4.6054	4.8369	5.2988	5.0491	5.3209	4.8967	4.6361	4.8753	4.8353	4.6518	5.1009	5.0851	4.4415	4.4595	4.5931	4.7898	4.5553	4.5191	4.6534	4.5821	4.3933	4.8246	4.5522	4.9079	4.4466	4.4864	4.7831	4.5677	4.7752	4.6522	4.7164	4.5888	4.6765	4.6552
neg_129	metab_5454	metab_5454	-	-	207.918	0.0137	neg	-	-	-	-	-	-	0.0034	4.9927	4.7038	4.9273	5.3845	5.1235	5.3872	4.9893	4.742	4.9602	4.9375	4.7064	5.2175	5.1549	4.5469	4.5655	4.6534	4.8917	4.641	4.5942	4.7527	4.6692	4.4896	4.9287	4.5968	5.0291	4.5652	4.6101	4.9116	4.6818	4.8791	4.7803	4.8219	4.7416	4.7474	4.7213
neg_130	metab_5455	metab_5455	-	-	349.867	0.0201	neg	-	-	-	-	-	-	0.0035	4.5211	4.2625	4.4854	4.9272	4.6549	4.9067	4.4941	4.2803	4.4954	4.4584	4.2684	4.7341	4.7096	4.1027	4.0941	4.2035	4.3773	4.1561	4.1207	4.2796	4.2235	4.0181	4.4792	4.1483	4.5765	4.0797	4.1255	4.4058	4.1889	4.4171	4.2732	4.3644	4.2606	4.2891	4.2775
neg_131	metab_5456	metab_5456	-	-	321.872	0.0137	neg	-	-	-	-	-	-	0.0077	4.257	3.9886	4.1926	4.5935	4.3799	4.6627	4.238	3.9784	4.2143	4.1909	3.9617	4.4573	4.439	3.8029	3.827	3.9406	4.0958	3.8703	3.8696	3.9675	3.9015	3.7554	4.1947	3.8639	4.2289	3.7368	3.8471	4.1244	3.8935	4.1406	3.9765	4.0205	3.9449	4.0122	3.9806
neg_132	metab_5457	metab_5457	-	-	205.935	0.0137	neg	-	-	-	-	-	-	0.008	3.4205	3.176	3.4093	3.8273	3.633	3.8489	3.4873	3.2441	3.3767	3.4312	3.1403	3.6978	3.6466	3.0229	3.0255	3.0561	3.3105	3.122	3.0291	3.1696	3.0785	2.9643	3.2877	3.1017	3.4221	3.0238	2.9837	3.3025	3.1388	3.3141	3.2624	3.274	3.1859	3.23	3.2331
neg_133	metab_5458	metab_5458	-	-	196.884	0.0137	neg	-	-	-	-	-	-	0.0031	4.2732	3.9463	4.2056	4.6508	4.3801	4.6431	4.2194	3.9971	4.2334	4.2206	3.9715	4.4828	4.4238	3.8034	3.8339	3.946	4.1694	3.9378	3.8547	4.0427	3.9774	3.7868	4.1794	3.8853	4.2687	3.8138	3.8205	4.1784	3.9456	4.1193	4.0483	4.085	3.9735	3.99	3.9625
neg_134	metab_5459	metab_5459	-	-	152.894	0.0388	neg	-	-	-	-	-	-	0.004	3.9977	3.6883	3.9404	4.3741	4.0568	4.3733	3.9583	3.6887	3.9613	3.9235	3.6778	4.2051	4.1359	3.5307	3.5653	3.6615	3.8948	3.6394	3.5783	3.7544	3.6826	3.5081	3.911	3.607	3.9992	3.4968	3.5626	3.8879	3.6584	3.8137	3.7613	3.8144	3.6582	3.6991	3.6719
neg_135	metab_5460	metab_5460	-	-	278.853	0.0137	neg	-	-	-	-	-	-	0.0069	3.9268	3.6722	3.9023	4.3305	4.0443	4.3206	3.9848	3.7214	3.9283	3.9246	3.678	4.1568	4.1229	3.4985	3.5102	3.6167	3.7958	3.6229	3.5274	3.6699	3.611	3.444	3.8332	3.5613	3.9695	3.4693	3.4869	3.8342	3.6006	3.7804	3.7204	3.7446	3.6699	3.6923	3.7368
neg_136	metab_5461	metab_5461	-	-	224.908	0.0201	neg	-	-	-	-	-	-	0.0026	5.3152	5.0206	5.2551	5.6966	5.4472	5.7002	5.2922	5.0685	5.2813	5.2539	5.0238	5.5234	5.4869	4.8746	4.882	4.9716	5.1886	4.9498	4.9106	5.0549	4.9817	4.8071	5.2489	4.921	5.3385	4.8669	4.9123	5.2074	4.9838	5.1814	5.0811	5.1241	5.0373	5.06	5.0558
neg_137	metab_5462	metab_5462	-	-	102.947	0.0201	neg	-	-	-	-	-	-	0.0024	4.7729	4.4795	4.7202	5.1607	4.9007	5.1633	4.7567	4.5174	4.736	4.7193	4.4738	4.9859	4.9464	4.3204	4.3398	4.4241	4.6588	4.4123	4.3732	4.518	4.4499	4.2699	4.7029	4.3747	4.8071	4.3275	4.367	4.6768	4.4419	4.6517	4.5508	4.5924	4.5087	4.5189	4.5085
neg_138	metab_5463	metab_5463	-	-	144.942	0.0201	neg	-	-	-	-	-	-	0.005	4.5879	4.2966	4.5247	4.969	4.7163	4.9657	4.5769	4.3263	4.5406	4.5256	4.2937	4.797	4.7644	4.1386	4.1532	4.2484	4.4873	4.2431	4.1948	4.3453	4.2746	4.0834	4.5386	4.1943	4.6481	4.1611	4.2032	4.493	4.2827	4.4719	4.3729	4.4286	4.3592	4.3398	4.3189
neg_139	metab_5464	metab_5464	-	-	325.854	0.0201	neg	-	-	-	-	-	-	0.0026	4.5001	4.2258	4.4614	4.9047	4.6389	4.91	4.5071	4.2613	4.5042	4.4711	4.2563	4.7101	4.6914	4.0775	4.0978	4.1889	4.3832	4.1744	4.116	4.2428	4.212	4.0051	4.4512	4.1364	4.5589	4.086	4.1094	4.4184	4.1846	4.3851	4.284	4.3593	4.2555	4.2649	4.2854
neg_140	metab_5465	metab_5465	-	-	362.875	0.0201	neg	-	-	-	-	-	-	0.0034	4.6083	4.3085	4.5447	4.9925	4.7275	4.9845	4.5762	4.3441	4.5759	4.5633	4.3154	4.836	4.7567	4.1446	4.1889	4.2838	4.4384	4.2445	4.2169	4.3175	4.2742	4.0894	4.5356	4.1842	4.5901	4.1327	4.1498	4.4729	4.2347	4.4654	4.3582	4.3912	4.308	4.3472	4.3367
neg_141	metab_5466	metab_5466	-	-	305.86	0.0201	neg	-	-	-	-	-	-	0.0067	4.3394	4.0995	4.2826	4.7547	4.4864	4.7505	4.3409	4.0953	4.3469	4.2857	4.0843	4.5472	4.5256	3.9299	3.8975	4.0351	4.2424	4.024	3.9651	4.1144	4.0088	3.8714	4.2904	3.9865	4.4031	3.9285	3.9575	4.2402	4.0556	4.2376	4.1362	4.1928	4.1051	4.1283	4.1323
neg_142	metab_5467	metab_5467	-	-	322.851	0.0201	neg	-	-	-	-	-	-	0.0079	3.9963	3.7304	3.9927	4.4437	4.1677	4.4418	4.0067	3.7989	4.0146	3.9494	3.7761	4.1698	4.1935	3.604	3.5552	3.7206	3.8908	3.7106	3.6545	3.755	3.6654	3.5175	3.9358	3.6485	4.067	3.6582	3.6303	3.9512	3.7043	3.9022	3.8156	3.8415	3.7654	3.8004	3.783
neg_143	metab_5468	metab_5468	-	-	334.863	0.0201	neg	-	-	-	-	-	-	0.0046	4.745	4.4577	4.6812	5.1349	4.8789	5.1313	4.7281	4.493	4.7166	4.6801	4.4542	4.9556	4.9059	4.3051	4.299	4.3977	4.6208	4.4108	4.3561	4.4918	4.4229	4.2507	4.6752	4.376	4.7783	4.2901	4.3374	4.6428	4.413	4.6302	4.5118	4.5673	4.4706	4.5081	4.4965
neg_144	metab_5469	metab_5469	-	-	163.928	0.0263	neg	-	-	-	-	-	-	0.0047	4.8139	4.5154	4.7545	5.1919	4.9365	5.1943	4.7919	4.5614	4.7691	4.7632	4.5213	5.0295	4.9806	4.377	4.3899	4.4727	4.706	4.4708	4.4223	4.5743	4.4953	4.3096	4.7504	4.4252	4.8645	4.387	4.4314	4.7273	4.5021	4.7024	4.6027	4.6538	4.5807	4.5639	4.5462
neg_145	metab_5470	metab_5470	-	-	164.926	0.3165	neg	-	-	-	-	-	-	0.007	4.2935	4.0017	4.2205	4.7069	4.4142	4.666	4.2956	4.0281	4.2278	4.2309	3.9721	4.4965	4.4654	3.8607	3.8647	3.9619	4.1761	3.9452	3.9089	4.0376	3.9714	3.7894	4.2283	3.899	4.348	3.866	3.9028	4.2062	3.9931	4.1722	4.0785	4.1415	4.1009	4.0466	4.0364
neg_146	metab_5471	metab_5471	-	-	178.915	0.0201	neg	-	-	-	-	-	-	0.0025	4.4573	4.1428	4.4014	4.8451	4.5786	4.8582	4.4625	4.2169	4.4268	4.4123	4.166	4.6833	4.6505	4.0266	4.0328	4.113	4.3289	4.1122	4.0471	4.2005	4.1352	3.9485	4.3914	4.0701	4.4901	4.0162	4.0601	4.3424	4.132	4.3262	4.2343	4.2763	4.1879	4.2138	4.1953
neg_147	metab_5472	metab_5472	-	-	138.906	0.0201	neg	-	-	-	-	-	-	0.006	3.7856	3.4604	3.7086	4.172	3.8733	4.1683	3.8172	3.5018	3.701	3.7657	3.507	4.0017	3.9508	3.3293	3.3479	3.4305	3.6589	3.4592	3.4111	3.5618	3.4891	3.2826	3.687	3.3969	3.8512	3.3438	3.3699	3.6876	3.4461	3.6486	3.5139	3.6266	3.5747	3.5562	3.5268
neg_148	metab_5473	metab_5473	-	-	324.846	0.0263	neg	-	-	-	-	-	-	0.0038	4.8188	4.4135	4.6558	5.2279	4.831	5.0847	4.8357	4.4528	4.6721	4.7919	4.5633	5.0454	5.0133	4.397	4.3995	4.5076	4.5803	4.4816	4.4352	4.5707	4.5062	4.3212	4.629	4.4371	4.8663	4.2623	4.3149	4.6106	4.4144	4.593	4.4761	4.6457	4.5682	4.6028	4.5724
neg_149	metab_5474	metab_5474	-	-	114.987	0.4982	neg	-	-	-	-	-	-	0.0419	3.4378	3.9904	3.1978	4.5486	3.0408	4.4492	3.0844	2.4865	3.771	3.1661	1.8217	4.2381	3.8096	3.2171	3.1058	3.1165	2.9426	2.7111	2.7117	2.6392	2.4691	3.2636	3.1457	2.633	4.0992	3.6553	3.6599	3.5304	2.7168	3.8632	4.0098	3.8621	2.3382	2.5965	2.5893
neg_151	metab_5476	metab_5476	-	-	500.92	0.4982	neg	-	-	-	-	-	-	0.0006	2.9389	4.505	3.4445	5.557	2.1763	4.8602	2.1272	2.1505	3.3509	2.5401	2.1481	4.4265	3.705	2.9828	2.1483	2.5787	2.6219	2.0369	2.0974	2.1329	2.1352	2.7692	3.0965	2.1054	4.7421	4.121	4.3085	2.8823	3.226	4.3211	4.4926	4.3918	2.189	2.1872	2.1886
neg_152	metab_5477	metab_5477	-	-	420.889	0.4982	neg	-	-	-	-	-	-	0.0058	1.4609	3.1983	1.7972	4.1306	2.9191	3.8888	2.5502	1.4805	2.8644	1.4992	1.4782	3.6232	3.28	2.571	1.8691	1.9749	2.6592	1.3702	1.6149	1.4633	1.4656	2.3674	1.4798	1.4366	3.676	3.1286	3.2717	2.7327	1.6496	3.4474	3.2496	3.3634	1.518	1.5387	1.5176
neg_155	metab_5480	metab_5480	-	-	391.133	0.5207	neg	-	-	-	-	-	-	0.011	3.3432	3.7607	3.3625	3.9116	3.7806	3.6694	3.7657	3.8225	3.8327	3.9771	3.8541	3.9239	2.9847	2.6221	3.7136	3.3703	3.9964	3.911	3.9164	3.959	4.1532	3.7183	4.1035	4.089	2.8416	3.4025	3.1582	3.4726	2.0971	3.1386	3.0265	3.0521	3.7381	3.6514	3.6468
neg_157	metab_5482	metab_5482	-	-	582.878	0.5207	neg	-	-	-	-	-	-	0.0006	2.0034	3.7415	1.9477	4.2446	3.558	4.2844	3.7165	2.0234	3.9081	3.0578	2.021	4.4545	2.0077	1.9995	2.0212	2.0272	3.1508	3.4589	3.1148	2.7496	2.6607	2.0057	3.5562	3.0928	2.1047	3.2257	3.2452	3.4338	2.1561	3.0273	2.4774	2.5721	2.0618	2.06	2.0614
neg_159	metab_5484	metab_5484	-	-	112.984	0.5424	neg	-	-	-	-	-	-	0.0034	5.7792	5.4506	5.7477	5.8709	5.9983	5.9229	5.8213	5.5782	5.7734	5.7785	5.5365	5.8842	5.8981	5.2593	5.3401	5.4039	5.709	5.4737	5.3363	5.5396	5.4753	5.1824	5.7367	5.3896	5.8086	5.2624	5.352	5.7153	5.5271	5.6685	5.5554	5.5735	5.5468	5.5354	5.5163
neg_160	metab_5485	metab_5485	-	-	616.754	0.5424	neg	-	-	-	-	-	-	0.0108	5.5259	4.7476	5.5366	5.091	4.8202	5.2371	4.2201	4.8123	5.2214	5.223	3.9804	5.0995	5.7063	4.7121	4.6774	5.0161	4.8533	0.5257	3.9135	4.2832	4.3514	4.5575	4.9304	3.5073	5.4677	4.5842	4.8168	4.9608	4.9811	5.2008	5.0339	5.0717	4.8507	4.8322	4.8416
neg_161	metab_5486	metab_5486	-	-	332.922	0.5424	neg	-	-	-	-	-	-	0.0081	4.8628	4.829	4.2623	5.6043	6.0147	5.6276	5.9747	5.0961	5.4606	5.3643	5.4855	5.7297	4.2172	2.4303	4.469	4.0741	5.4771	5.6414	5.1748	5.4385	5.2012	4.1802	5.5662	5.3112	3.263	4.6188	4.0693	5.3323	2.7584	4.0484	3.5886	4.0674	5.086	5.0499	5.0637
neg_162	metab_5487	metab_5487	-	-	416.883	0.5424	neg	-	-	-	-	-	-	0.0097	4.8883	4.8129	4.303	5.675	5.9243	5.6004	5.8246	5.0461	5.4372	5.3508	5.3601	5.6897	4.4048	3.1093	4.473	4.1128	5.4166	5.396	5.0612	5.3472	5.1336	4.1702	5.5198	5.173	3.8728	4.574	4.1351	5.2994	3.0079	4.1608	3.7331	4.2087	5.0478	5.022	5.043
neg_163	metab_5488	metab_5488	-	-	448.831	0.5424	neg	-	-	-	-	-	-	0.0062	5.5191	4.9051	5.4676	5.2604	5.1865	5.4171	4.6519	4.9756	5.3739	5.3523	4.4514	5.335	5.6382	4.6701	4.7984	4.9873	5.0691	3.8147	4.3291	4.6237	4.6529	4.6319	5.173	4.1108	5.3957	4.7256	4.8992	5.1471	4.8792	5.2153	5.0698	5.1125	4.9858	4.9781	4.9656
neg_165	metab_5490	metab_5490	-	-	516.818	0.5424	neg	-	-	-	-	-	-	0.0077	5.5754	5.2106	5.2391	5.8357	5.9428	5.8925	5.6748	5.3848	5.7973	5.7322	5.3016	5.8995	5.3381	3.9262	4.9949	4.9123	5.6331	4.9261	5.0743	5.3857	5.2867	4.7638	5.7295	5.0456	4.6504	4.9955	4.7843	5.6023	4.2463	4.9929	4.6679	4.9203	5.4084	5.3838	5.3918
neg_167	metab_5492	metab_5492	-	-	907.68	0.5424	neg	-	-	-	-	-	-	0.023	4.8195	3.5945	4.6043	4.3621	4.4769	4.5566	3.9302	4.0285	4.3508	4.4545	3.6144	4.6762	4.8194	3.0245	3.8569	4.0093	4.1562	2.7041	3.442	3.8537	3.8596	3.4478	4.3451	3.1268	3.9422	3.4437	3.6555	4.0866	3.3079	4.0674	3.6703	3.9557	4.0136	3.9338	4.0793
neg_168	metab_5493	metab_5493	-	-	730.735	0.5424	neg	-	-	-	-	-	-	0.0274	3.7405	3.8088	3.8658	3.8448	4.391	3.8354	4.1677	2.9977	3.7602	3.5225	3.7672	3.63	4.2942	3.488	3.2883	3.6361	3.4197	3.4324	2.8981	3.5034	2.7657	3.5666	3.5419	3.8161	4.2309	3.801	3.9478	3.5709	2.9272	4.1562	4.1216	4.2055	3.4858	3.3465	3.4957
neg_169	metab_5494	metab_5494	-	-	196.946	0.5424	neg	-	-	-	-	-	-	0.0063	5.2161	4.8915	5.0215	5.4329	5.6404	5.4904	5.4939	5.0596	5.3607	5.3216	5.0852	5.5036	5.131	4.1165	4.679	4.6648	5.2796	5.0961	4.8444	5.0879	4.9649	4.4514	5.3483	4.8956	4.7805	4.6923	4.6103	5.2443	4.3744	4.8338	4.623	4.7661	5.0527	5.013	5.0068
neg_170	metab_5495	metab_5495	-	-	814.697	0.5424	neg	-	-	-	-	-	-	0.0254	3.4149	3.9591	3.7937	4.1849	4.6709	3.4043	4.5873	3.3485	3.7586	3.1142	4.0525	2.9276	4.3804	3.6065	3.4225	3.745	2.855	4.0224	3.2431	3.8752	3.2508	3.6627	3.0021	3.9976	4.3745	3.7872	4.0798	3.4694	3.1243	4.3527	4.2065	4.3218	3.5286	3.3897	3.3305
neg_171	metab_5496	metab_5496	-	-	972.571	0.5424	neg	-	-	-	-	-	-	0.0173	4.1154	3.5265	4.5081	2.5548	3.9787	2.5687	3.2787	3.597	3.7651	3.9674	3.3443	2.5176	4.8031	4.1382	2.7473	3.6159	3.8632	2.3954	2.9422	3.273	3.4715	2.4917	3.819	2.9767	4.9575	3.1846	3.5289	3.8731	4.3839	4.0944	4.1012	3.9839	3.3155	3.3787	3.3607
neg_172	metab_5497	metab_5497	-	-	364.87	0.5424	neg	-	-	-	-	-	-	0.0053	5.8316	5.3617	5.6666	5.8436	5.9178	5.9408	5.6159	5.4876	5.8565	5.8306	5.2822	5.9181	5.8032	4.7102	5.1823	5.242	5.6679	4.9257	5.0963	5.3773	5.2923	4.9641	5.7609	5.0193	5.4276	5.15	5.1197	5.6695	5.0229	5.4062	5.1789	5.3002	5.4981	5.4675	5.4818
neg_173	metab_5498	metab_5498	-	-	280.908	0.5424	neg	-	-	-	-	-	-	0.0051	5.8923	5.2698	5.9135	5.6591	5.6091	5.7657	5.232	5.3692	5.7092	5.7085	4.9578	5.7018	6.0701	5.2981	5.1624	5.4184	5.466	4.5024	4.8072	5.0827	5.0561	4.9875	5.5472	4.6705	5.9934	5.0852	5.2635	5.5274	5.6019	5.6417	5.4958	5.5119	5.3959	5.3603	5.3576
neg_175	metab_5500	metab_5500	-	-	830.673	0.5424	neg	-	-	-	-	-	-	0.0207	3.4414	3.5586	3.8733	3.5818	3.77	3.1001	3.2417	3.1826	3.9621	3.3534	3.248	3.3449	4.3418	4.0276	2.3722	3.6595	3.6984	2.0043	2.7696	3.0438	2.9046	2.6674	3.6787	2.4609	4.5595	3.2384	3.8882	3.3928	3.6444	4.2456	4.241	4.1441	3.1333	3.1155	3.2489
neg_176	metab_5501	metab_5501	-	-	559.036	0.5424	neg	-	-	-	-	-	-	0.0249	2.8878	2.823	3.2989	0.7026	2.1911	2.5728	2.0565	3.2505	2.6891	3.2143	2.9416	0.6728	3.8199	4.0992	3.7618	4.0774	2.9023	2.5453	3.1984	3.1647	3.0977	3.8236	3.1412	2.8375	3.9092	3.679	3.1979	3.0975	3.74	3.7453	3.6826	3.5953	3.6251	3.5801	3.6027
neg_177	metab_5502	metab_5502	-	-	475.074	0.5207	neg	-	-	-	-	-	-	0.0059	3.1427	3.4802	3.5766	3.6334	0.9315	0.7306	0.9829	3.3501	3.0602	2.9144	3.1889	3.0459	4.094	4.1797	3.9621	4.1774	2.9784	0.5947	3.3318	3.112	3.2137	4.0368	2.701	3.1515	3.957	3.8843	3.6299	3.2442	3.7265	3.9864	3.9576	3.8756	3.7513	3.6908	3.7351
neg_179	metab_5504	metab_5504	-	-	642.998	0.5424	neg	-	-	-	-	-	-	0.0359	2.7012	1.9929	3.0817	2.9884	2.0069	2.04	1.9579	2.5991	2.37	2.982	2.2566	1.9892	3.9435	4.1483	3.6607	4.069	2.3618	2.9273	2.5987	3.131	3.1295	3.7186	2.7155	2.7156	3.8924	3.4525	3.1943	2.5431	3.6599	3.402	3.5355	3.5927	3.4532	3.1309	3.3605
neg_181	metab_5506	metab_5506	-	-	942.582	0.5639	neg	-	-	-	-	-	-	0.026	3.652	4.1851	4.4057	0.234	3.9103	0.2399	0.2066	4.2048	4.0182	4.6057	3.1732	0.2188	3.5833	3.6229	3.8797	4.1053	4.3926	3.9674	0.1955	3.362	0.2097	0.3635	3.9035	3.4079	3.806	3.3537	4.2606	4.3463	3.6752	4.7539	4.5463	4.4368	4.1685	4.0476	3.9835
neg_182	metab_5507	metab_5507	-	-	880.551	0.5639	neg	-	-	-	-	-	-	0.015	1.5532	3.4364	3.0274	1.6171	1.5981	1.6307	1.55	3.8456	1.5625	1.5916	2.3753	1.5807	1.5574	4.1202	4.0215	4.1305	3.5137	3.4109	3.2518	1.5556	1.5579	3.1954	1.5721	3.4183	1.6528	3.2839	4.1054	2.4335	4.1699	4.6263	4.6223	4.5688	3.669	3.6346	3.7759
neg_183	metab_5508	metab_5508	-	-	932.567	0.5639	neg	-	-	-	-	-	-	0.0071	1.0522	4.1208	2.4481	1.1125	3.2538	1.1253	1.0493	4.393	2.2408	4.062	3.6585	1.0781	1.0561	3.2503	4.1135	3.661	4.3956	3.3879	3.4979	3.8348	4.0644	3.1923	2.4855	3.2929	1.1463	3.7484	4.0916	4.5232	3.044	4.3289	4.0073	4.2293	4.1723	4.1481	4.1891
neg_185	metab_5510	metab_5510	-	-	227.114	0.5841	neg	-	-	-	-	-	-	0.014	3.7775	4.003	3.8116	4.088	3.8977	3.8231	3.8675	3.9025	3.6487	3.7312	4.0091	3.842	3.9132	4.0045	4.046	3.9869	3.8305	3.9031	3.8691	4.0321	4.0107	4.2892	3.8358	4.0325	3.685	4.1035	3.8774	3.8661	4.1554	3.891	3.9836	4.0359	4.0337	4.0989	4.0416
neg_187	metab_5512	metab_5512	-	-	145.061	0.5841	neg	-	-	-	-	-	-	0.0185	3.8119	3.6672	3.5787	4.1648	3.6889	4.0673	3.536	3.3996	3.5416	3.3741	3.6271	4.072	3.7798	3.4981	3.3763	3.6338	3.5419	3.4965	3.2632	3.4218	3.3154	2.7152	3.7696	3.3449	3.8325	3.4688	3.6936	3.6073	3.5482	3.5172	3.5266	3.6365	3.5707	3.5576	3.6211
neg_188	metab_5513	metab_5513	-	-	126.002	0.6024	neg	-	-	-	-	-	-	0.016	4.6539	4.5219	4.6839	5.0476	4.6376	4.9241	4.7183	4.4884	4.4363	4.4348	4.5771	5.0916	4.9006	4.026	4.0332	4.1994	4.7361	4.6255	4.3219	4.5541	4.3101	4.0976	4.7725	4.3454	4.76	4.4337	4.2983	4.6008	3.7692	4.2788	4.2557	4.3841	4.4842	4.4234	4.4936
neg_189	metab_5514	metab_5514	-	-	207.968	0.5841	neg	-	-	-	-	-	-	0.0209	4.3172	4.456	4.25	4.8758	4.5788	4.9228	4.154	4.3398	3.8312	4.0034	3.9298	4.8028	4.6412	3.5792	3.8527	3.6699	4.1485	4.0544	3.8138	4.0885	3.9114	3.9574	4.2014	3.8606	4.3105	3.7762	4.1495	4.1629	3.6634	4.2203	4.0874	3.6927	3.8873	3.7952	3.8401
neg_190	metab_5515	metab_5515	-	-	325.095	0.6024	neg	-	-	-	-	-	-	0.0047	4.4196	4.6881	4.5378	4.776	4.925	4.4843	4.7925	4.7647	4.4258	4.8252	4.7593	4.5576	4.515	4.8444	4.9026	4.9278	4.82	4.6185	4.6388	4.8485	4.8485	4.7738	4.8262	4.7831	4.318	4.8411	4.7937	4.8629	4.8602	4.8705	4.8393	4.8599	4.8188	4.8809	4.842
neg_191	metab_5516	metab_5516	-	-	397.079	0.6024	neg	-	-	-	-	-	-	0.0028	4.9429	4.1988	5.0212	5.2188	5.0575	4.994	4.975	4.8814	4.799	5.1517	3.8746	5.1459	4.996	4.8651	4.6363	4.9937	4.8718	3.7386	4.5777	4.5635	4.5938	4.3784	5.1437	4.5496	4.6561	4.1418	3.9594	4.6914	3.7374	4.5858	4.5801	4.6072	4.7565	4.7712	4.7852
neg_192	metab_5517	metab_5517	-	-	411.059	0.6202	neg	-	-	-	-	-	-	0.0106	4.7105	4.5208	4.9262	4.657	4.6599	4.5112	4.7371	4.3636	5.3253	4.9153	3.9229	4.8545	4.4648	4.4626	4.3507	4.591	4.6683	3.9401	4.3482	4.2722	4.273	4.0848	4.8419	4.1912	4.7797	3.9825	4.2328	4.616	4.1237	4.7901	4.5067	4.692	4.5431	4.6294	4.6299
neg_193	metab_5518	metab_5518	-	-	172.898	0.6024	neg	-	-	-	-	-	-	0.0056	3.2849	2.4954	3.296	3.9026	4.3941	4.1394	4.1636	3.8475	3.7779	3.9561	4.3299	4.048	3.6201	3.7216	4.2051	4.2298	3.8512	3.5726	4.0993	4.2819	4.1814	4.0034	3.5766	4.1607	2.5653	3.8971	2.5458	4.0181	4.3738	3.9939	4.0555	4.1664	4.2442	4.2731	4.2457
neg_194	metab_5519	metab_5519	-	-	383.1	0.6202	neg	-	-	-	-	-	-	0.0069	4.6923	4.8026	4.611	4.9069	4.8846	4.5815	4.8075	4.9899	4.63	4.997	4.5696	4.9259	4.8006	4.9613	4.9973	5.0082	4.805	4.2115	4.9105	4.9843	4.9709	4.9807	4.8826	5.031	4.7514	4.904	4.636	5.0607	4.6723	5.1012	5.1545	5.2326	5.0577	5.1091	5.0927
neg_195	metab_5520	metab_5520	-	-	153.997	0.6202	neg	-	-	-	-	-	-	0.0049	4.5953	4.3117	4.7041	4.0666	4.5599	4.562	4.5649	4.2993	4.3144	4.4507	4.0739	4.445	4.4945	3.4847	3.995	3.7604	4.4166	3.8384	3.746	4.2214	4.0642	3.6791	3.9773	3.8038	4.6734	3.9144	3.901	4.3029	4.2512	3.9953	3.9964	3.8859	4.1174	4.0645	4.1093
neg_196	metab_5521	metab_5521	-	-	367.068	0.6202	neg	-	-	-	-	-	-	0.0039	4.6747	4.2583	4.6161	4.6875	4.8622	4.3865	4.7231	4.649	4.9818	4.8411	4.2846	4.8669	4.7332	4.5443	4.5279	4.6883	4.6028	3.2794	4.5731	4.5663	4.5653	4.6333	4.8871	4.5924	4.9226	4.585	4.4194	5.0365	4.6718	5.1197	5.0788	5.1375	4.7775	4.7266	4.7573
neg_197	metab_5522	metab_5522	-	-	233.006	0.6202	neg	-	-	-	-	-	-	0.0085	4.3832	4.0735	4.4911	4.6478	4.5003	4.5523	4.354	4.2495	4.5303	4.4707	4.1814	4.6038	4.6641	4.2284	4.114	4.3733	4.3162	3.9974	4.079	4.2432	4.0562	4.1386	4.4299	4.0456	4.5794	4.0972	3.8691	3.9537	4.1379	4.2983	4.1492	4.1605	4.2223	4.2577	4.3116
neg_198	metab_5523	metab_5523	-	-	416.087	0.6382	neg	-	-	-	-	-	-	0.004	3.1365	4.0108	3.0803	3.2022	3.7568	3.4811	3.1333	4.1595	3.1461	4.0492	3.1543	3.501	3.3979	4.4868	4.3719	4.4628	4.1172	4.0945	4.1323	4.2029	4.1896	4.5685	4.0199	4.1466	4.0944	4.3416	4.9386	3.6651	4.0237	4.1292	4.2524	4.1196	4.4323	4.4283	4.4344
neg_199	metab_5524	metab_5524	-	-	338.078	0.6202	neg	-	-	-	-	-	-	0.005	4.4831	4.8331	4.4778	5.0994	4.8258	3.9152	4.6771	4.7989	4.6913	4.6155	4.7246	4.496	5.1676	4.6867	4.9043	4.9645	4.531	4.4709	4.9456	4.9695	4.9695	5.1281	4.599	4.8606	4.8597	4.4701	4.4775	4.4835	4.6992	4.8293	4.6275	4.8641	4.9886	4.9947	5.0019
neg_200	metab_5525	metab_5525	-	-	170.892	0.6202	neg	-	-	-	-	-	-	0.0036	4.0888	4.4461	3.47	3.5878	4.4875	3.6915	4.5724	4.1512	3.6173	4.0316	4.193	3.6745	3.5836	3.4751	3.8919	3.8179	4.277	4.5013	4.25	4.3903	4.3531	3.2825	3.9983	4.0993	3.3007	3.4825	4.1785	4.6945	3.3956	4.4708	4.2553	4.5432	4.1943	4.2038	4.1955
neg_201	metab_5526	metab_5526	-	-	257.811	0.6382	neg	-	-	-	-	-	-	0.0173	3.4062	2.648	3.1982	4.7922	4.409	4.8286	3.9729	3.4312	3.9239	4.0039	3.6896	4.5966	4.3687	3.5966	3.2615	3.8071	2.7359	2.5218	2.6478	3.2053	3.2106	2.6183	3.2671	3.2018	2.7179	3.4799	2.6984	2.8466	3.5775	2.7654	3.1472	2.7619	3.6239	3.7595	3.7856
neg_202	metab_5527	metab_5527	-	-	305.055	0.6382	neg	-	-	-	-	-	-	0.0278	3.3977	3.2505	3.3715	3.3367	3.7991	3.5524	3.6186	3.3069	4.5101	4.0048	2.9237	3.6973	3.1354	2.902	3.4507	3.5315	3.9385	3.1261	3.866	3.4613	2.9108	2.9083	4.0504	3.4229	4.3901	3.4469	3.0989	4.2367	3.7472	4.3258	4.3091	4.3113	3.6223	3.8572	3.8972
neg_203	metab_5528	metab_5528	-	-	351.057	0.6382	neg	-	-	-	-	-	-	0.0027	5.2125	5.3081	5.2633	5.4369	5.4031	5.2355	5.3245	5.4276	5.5839	5.6309	5.3571	5.4861	5.3026	5.5503	5.5679	5.5146	5.4495	5.5342	5.46	5.5568	5.5791	5.6954	5.5914	5.5645	5.4696	5.5955	5.4909	5.2835	5.593	5.4299	5.5284	5.4905	5.5416	5.5134	5.5528
neg_204	metab_5529	metab_5529	-	-	337.094	0.6382	neg	-	-	-	-	-	-	0.004	4.6023	4.6908	4.7427	4.5938	4.8144	4.4286	4.6346	4.825	4.6549	4.8074	4.7828	4.6839	4.8793	4.8775	4.9478	4.9352	4.7667	4.7003	4.7512	4.9856	4.9479	5.4218	4.7669	5.0253	4.9265	4.9078	4.7339	4.8236	4.9943	4.9467	4.9502	4.9557	4.9502	4.969	5.0021
neg_205	metab_5530	metab_5530	-	-	155.009	0.6382	neg	-	-	-	-	-	-	0.0026	4.4367	4.4527	4.3084	4.4298	4.5183	4.4694	4.4517	4.4865	4.3587	4.476	4.6444	4.4438	4.3443	4.4953	4.4754	4.5083	4.2759	4.5742	4.3672	4.5526	4.5184	4.6012	4.377	4.519	4.3997	4.4851	4.4066	4.4212	4.5278	4.2857	4.3971	4.3469	4.4477	4.4549	4.4603
neg_206	3-O-Feruloylquinic acid	metab_5531	HMDB0030669	C02572	367.105	0.6382	neg	M-H2O-H, M-H	C17H20O9	-	53.6	3.86981	62929-69-5	0.0066	3.7098	4.1887	4.1985	3.3823	4.2585	3.8128	4.0361	4.4998	4.023	4.4981	4.4413	4.0053	4.1155	4.4555	4.6392	4.3813	4.3954	4.3266	4.4325	4.8411	4.7462	4.9496	4.3483	4.9093	4.4529	5.0673	4.6891	4.8591	5.1353	4.9646	5.053	5.0545	4.8484	4.8482	4.9117
neg_207	metab_5532	metab_5532	-	-	290.088	0.6382	neg	-	-	-	-	-	-	0.0066	4.5293	4.7431	4.5143	4.8325	4.8164	4.7798	4.7296	4.7167	4.6035	4.7893	4.7836	4.7757	4.614	4.9047	4.8642	4.8997	4.7576	5.0173	4.6936	4.8509	4.8925	4.9648	4.667	4.8476	4.5398	4.8277	4.8292	4.4784	4.9367	4.5321	4.73	4.6386	4.858	4.8713	4.8667
neg_208	metab_5533	metab_5533	-	-	149.044	0.6382	neg	-	-	-	-	-	-	0.0027	5.6756	5.7513	5.5729	5.713	5.926	5.542	5.7373	5.7158	5.5251	5.6911	5.911	5.7405	5.7539	6.0256	5.9294	6.0009	5.662	5.8593	5.6801	5.8292	5.8587	6.3741	5.5921	5.8116	5.8648	6.351	6.1378	5.9915	6.3869	6.12	6.2197	6.1845	6.1075	6.0741	6.0915
neg_209	metab_5534	metab_5534	-	-	172.889	0.6202	neg	-	-	-	-	-	-	0.0195	3.4016	3.9617	2.7829	2.492	4.0096	2.956	4.0473	3.4604	1.903	3.2962	3.6776	2.9681	2.8541	1.8896	3.1891	3.0949	3.6883	4.0382	3.7784	3.8755	3.8972	2.6996	2.8662	3.539	1.9946	1.9584	3.6934	4.199	2.0459	4.0324	3.7597	4.093	3.5281	3.6769	3.5824
neg_210	metab_5535	metab_5535	-	-	132.945	0.6202	neg	-	-	-	-	-	-	0.005	4.2508	3.2438	4.5406	4.9836	4.9041	4.9458	4.5974	4.295	4.862	4.792	4.3237	4.9888	4.8596	4.501	4.4204	4.6191	4.5455	3.7419	4.3487	4.4532	4.2753	4.0418	4.5814	4.3644	4.5021	4.311	3.9328	4.4052	4.5044	4.5497	4.5249	4.5227	4.5637	4.5507	4.51
neg_211	metab_5536	metab_5536	-	-	173.056	0.656	neg	-	-	-	-	-	-	0.0031	4.6482	4.9254	4.5909	4.6634	4.9804	4.9224	4.7367	4.8051	4.8613	4.7705	5.0471	4.8849	4.7128	4.861	4.8365	4.8641	4.6995	5.0021	4.7697	4.7814	4.8093	4.9569	4.7904	4.7876	4.5785	4.8239	4.9374	4.7448	5.1075	4.6934	4.7833	4.7697	4.8855	4.8475	4.8716
neg_212	metab_5537	metab_5537	-	-	363.073	0.6739	neg	-	-	-	-	-	-	0.0093	2.7873	3.4931	3.7867	3.2094	1.9447	0.1189	3.4903	3.6164	2.9886	0.1097	3.8065	0.1072	3.4224	4.8043	4.5424	4.7686	1.8013	3.5672	3.0254	3.6761	3.2949	4.3015	1.6905	3.4636	0.1245	4.5732	3.8653	1.7857	4.3317	3.7082	3.8743	3.8279	3.8767	3.9795	3.9269
neg_213	metab_5538	metab_5538	-	-	281.027	0.656	neg	-	-	-	-	-	-	0.0129	3.5112	3.7651	3.5781	3.4033	3.4479	3.218	3.6085	3.7331	3.4401	3.2807	3.8827	3.5701	3.5097	3.8319	4.0178	3.7725	3.4553	3.6859	3.63	3.609	3.6743	3.8576	3.5675	3.5665	3.9748	3.8695	4.0467	3.7986	4.1058	4.0419	3.8478	4.0765	3.7913	3.8713	3.8946
neg_214	metab_5539	metab_5539	-	-	263.985	0.656	neg	-	-	-	-	-	-	0.0047	4.1332	4.3827	4.3228	3.7094	4.3107	3.9643	4.1921	4.2903	4.2189	4.4104	4.1573	4.3618	4.258	3.9157	4.2058	4.0824	4.2442	4.1703	4.1108	4.4263	4.1681	3.8058	4.2582	4.0859	4.1798	3.9309	4.2711	4.0534	3.9809	4.1374	4.2057	4.1564	4.2624	4.2819	4.3105
neg_215	metab_5540	metab_5540	-	-	377.053	0.6739	neg	-	-	-	-	-	-	0.006	3.3831	3.6575	3.7797	3.6968	3.3065	2.7698	3.7398	3.9101	3.1563	3.3534	4.0172	3.3143	3.8108	4.3883	4.3121	4.3406	3.3773	3.4829	3.5078	3.9427	3.2865	3.5635	3.0324	3.4462	3.1609	3.5507	3.5067	3.3102	3.8729	3.5051	3.5266	3.6465	3.8987	3.867	3.9159
neg_216	metab_5541	metab_5541	-	-	392.052	0.6739	neg	-	-	-	-	-	-	0.0158	2.9292	3.0881	3.6407	3.7959	2.9725	3.2565	2.9158	3.4384	2.864	3.416	3.4031	2.9225	3.1854	3.9442	4.0881	3.8392	3.2333	3.715	3.3415	3.5268	3.7962	4.6713	3.1427	3.7134	2.9141	4.0263	3.7316	2.7935	4.1919	2.8418	3.7024	3.5046	3.5696	3.6015	3.7149
neg_217	metab_5542	metab_5542	-	-	190.017	0.6918	neg	-	-	-	-	-	-	0.002	4.5171	4.6532	4.5787	4.2623	4.5436	4.0867	4.4664	4.6059	4.5563	4.665	4.4969	4.4417	4.5175	4.6865	4.7182	4.6835	4.7289	4.7379	4.6825	4.8232	4.6977	4.9006	4.6568	4.6512	4.5672	4.608	4.6975	4.201	4.6959	4.4753	4.5937	4.5219	4.687	4.6727	4.6862
neg_218	metab_5543	metab_5543	-	-	277.073	0.6739	neg	-	-	-	-	-	-	0.0026	3.8879	3.6602	3.6724	2.6319	4.0508	1.712	3.6552	3.9024	3.8685	3.7974	4.1107	3.3424	3.7739	4.6388	4.3825	4.498	3.7306	3.9811	4.0742	4.0375	4.0443	4.9852	3.7756	4.0735	4.2079	4.3119	4.09	3.9615	4.611	4.3308	4.2743	4.3133	4.3924	4.4184	4.3992
neg_219	metab_5544	metab_5544	-	-	202.035	0.6739	neg	-	-	-	-	-	-	0.0049	4.079	4.1651	3.9588	3.5774	4.1248	3.5347	4.1108	4.1867	4.3735	4.3168	4.5347	4.0021	4.0182	4.3859	4.3402	4.3026	4.1389	4.1718	4.2908	4.1648	4.149	4.5682	4.1204	4.186	3.9922	4.4506	4.271	4.0546	4.4977	4.1647	4.2825	4.2036	4.226	4.2848	4.2554
neg_220	metab_5545	metab_5545	-	-	259.057	0.6918	neg	-	-	-	-	-	-	0.007	4.0133	4.2294	3.9669	3.6685	4.0894	3.7765	4.0918	4.1726	4.1807	4.2032	4.397	3.9394	3.7949	4.2809	4.3282	4.1898	4.2386	4.4479	4.2662	4.3051	4.4175	4.8049	4.1537	4.3594	4.0638	4.31	4.0875	3.851	4.4004	3.9999	4.1198	4.0438	4.2441	4.2375	4.2418
neg_221	metab_5546	metab_5546	-	-	225.007	0.6918	neg	-	-	-	-	-	-	0.015	3.856	3.9139	3.7291	3.0976	3.8534	3.4733	3.9814	3.892	3.5814	3.8225	3.9806	3.5145	3.7281	3.7235	3.8308	3.7707	4.0131	3.9636	3.9145	3.9575	4.085	4.1023	3.6575	3.9624	3.7853	3.9886	3.9449	4.0332	4.2023	3.9572	3.9807	3.9611	3.9814	3.912	3.9973
neg_222	metab_5547	metab_5547	-	-	235.045	0.6918	neg	-	-	-	-	-	-	0.0095	3.6139	3.3822	3.7041	3.2901	3.814	3.2416	3.707	3.7404	3.9178	3.9071	3.9625	3.6107	3.5955	3.9445	3.9695	3.8037	3.7607	3.83	3.7563	4.013	3.9168	4.2392	3.6616	3.9266	3.8934	4.0564	4.0763	3.7076	4.4662	3.9571	3.983	4.067	3.8967	4.0004	3.9439
neg_223	metab_5548	metab_5548	-	-	175.071	0.6918	neg	-	-	-	-	-	-	0.0038	4.2004	4.1528	4.413	4.3258	4.3065	4.08	4.4979	4.4346	4.2845	4.1292	4.5181	4.1995	4.5359	4.7765	4.5829	4.7112	4.4354	4.4737	4.4742	4.644	4.3195	4.6858	4.0713	4.4315	3.9308	4.4042	4.5827	3.9133	4.6783	4.2704	4.3604	4.3806	4.5007	4.4846	4.4939
neg_224	metab_5549	metab_5549	-	-	444.075	0.6918	neg	-	-	-	-	-	-	0.0251	3.5372	3.5118	3.6544	2.5279	3.4041	2.5418	3.7157	4.2657	3.4241	3.6755	4.1348	3.0281	2.4667	2.8925	3.2385	2.4864	3.7075	4.1834	3.1295	4.0064	4.1137	3.1217	3.5811	3.9884	3.4555	2.5278	3.6607	3.6179	4.3816	3.267	3.6649	3.3402	3.5403	3.6905	3.5405
neg_225	metab_5550	metab_5550	-	-	365.072	0.7115	neg	-	-	-	-	-	-	0.0107	4.2643	4.293	4.1198	4.1179	4.2747	4.153	4.1997	4.2642	4.3483	4.4387	4.3066	4.1168	4.085	4.471	4.4014	4.3835	4.3578	4.2332	4.349	4.4009	4.3875	4.5307	4.3655	4.4327	4.0389	4.476	4.3584	4.0622	4.482	4.151	4.1956	4.2489	4.2859	4.327	4.3918
neg_226	metab_5551	metab_5551	-	-	130.05	0.7115	neg	-	-	-	-	-	-	0.0043	4.252	4.1856	4.2134	4.172	4.2738	4.195	4.2677	4.1623	4.3866	4.2865	4.5781	4.2897	4.294	4.3605	4.2936	4.3904	4.1949	4.3242	4.225	4.2779	4.1965	4.3629	4.2809	4.21	4.3399	4.3493	4.2142	4.2554	4.4304	4.2248	4.2654	4.2613	4.309	4.3258	4.3261
neg_227	metab_5552	metab_5552	-	-	179.996	0.6918	neg	-	-	-	-	-	-	0.017	3.5908	3.186	3.4447	3.1272	3.7254	3.5	3.8767	3.5121	3.6327	3.5217	3.4312	3.475	3.3567	2.8723	3.1101	1.8945	3.5811	3.5375	3.0945	3.52	3.4604	3.205	3.2174	3.4391	3.7161	1.9356	2.9452	3.9566	3.6926	3.1721	3.1283	2.9997	3.3606	3.4489	3.4434
neg_228	metab_5553	metab_5553	-	-	187.071	0.7293	neg	-	-	-	-	-	-	0.0098	4.0051	4.0626	4.1284	4.0882	4.2513	3.949	4.2932	4.0556	4.2415	4.2147	4.263	4.1291	4.2574	4.2703	4.1199	4.2668	4.3305	4.2567	4.1296	4.3526	4.3236	4.2937	4.1609	4.2123	4.1378	4.3683	4.1056	4.1888	4.0035	3.9842	3.9958	4.088	4.268	4.2511	4.2483
neg_229	metab_5554	metab_5554	-	-	193.023	0.7293	neg	-	-	-	-	-	-	0.0065	4.6593	4.4631	4.4976	4.4956	4.7991	4.3642	4.5233	4.5341	4.5827	4.5248	4.8357	4.4711	4.45	4.4392	4.5163	4.4767	4.5059	4.6632	4.5029	4.5429	4.5659	4.7158	4.4823	4.5128	4.6917	4.5636	4.5637	4.4929	5.1518	4.7202	4.801	4.7758	4.6507	4.6177	4.6232
neg_230	metab_5555	metab_5555	-	-	138.055	0.7293	neg	-	-	-	-	-	-	0.0044	4.869	4.6954	4.8759	4.8048	4.9103	4.587	4.9218	4.6937	4.8596	4.9164	4.7219	4.8533	4.887	4.7193	4.7802	4.7469	4.8863	4.7478	4.7016	4.8867	4.7523	4.9803	4.859	4.7133	4.9361	4.7397	4.6616	4.8667	4.7385	4.7657	4.7631	4.77	4.813	4.8216	4.8254
neg_231	metab_5556	metab_5556	-	-	381.036	0.7293	neg	-	-	-	-	-	-	0.0039	5.2233	5.0794	5.0845	4.7879	5.212	4.4151	5.2995	5.0434	5.3083	5.2678	5.0052	5.0173	5.0069	5.1682	5.2269	5.1929	5.2249	5.1292	5.1481	5.283	5.1513	5.1396	5.2213	5.0888	5.3132	5.0416	5.0436	5.1658	4.7405	5.1595	5.143	5.1977	5.2162	5.2542	5.2321
neg_232	metab_5557	metab_5557	-	-	194.012	0.7293	neg	-	-	-	-	-	-	0.0016	4.4482	4.421	4.4904	3.6048	4.4373	3.8069	4.5404	4.9095	4.4579	4.623	4.7181	4.215	4.359	4.0935	4.4843	4.1465	4.7217	4.7209	4.4918	5.092	4.7512	4.1376	4.6397	4.9424	4.4282	4.0077	4.4833	4.5301	4.7736	4.1769	4.5731	4.2848	4.5765	4.5923	4.5747
neg_233	metab_5558	metab_5558	-	-	289.067	0.7293	neg	-	-	-	-	-	-	0.0096	4.2331	4.2136	4.3706	4.1937	4.38	4.0406	4.3659	4.331	4.4953	4.5014	4.3882	4.3593	4.32	4.5238	4.4591	4.455	4.5065	4.6271	4.3995	4.6518	4.5261	4.8461	4.4676	4.4151	4.3563	4.5296	4.1978	4.2075	4.46	4.2299	4.2364	4.2088	4.4971	4.5494	4.4945
neg_234	metab_5559	metab_5559	-	-	394.067	0.7293	neg	-	-	-	-	-	-	0.0065	4.299	4.2416	4.3832	4.196	4.3767	3.6965	4.4656	4.2906	4.4963	4.5034	4.0951	4.1758	4.2372	4.1588	4.3283	4.146	4.4844	4.5106	4.2554	4.7634	4.4717	2.9591	4.413	4.4072	4.4301	3.8823	4.2803	4.4772	3.7701	4.2506	4.171	4.1929	4.3348	4.3882	4.3929
neg_235	metab_5560	metab_5560	-	-	387.035	0.7293	neg	-	-	-	-	-	-	0.0054	4.2356	4.231	4.35	4.097	4.3757	3.7422	4.4282	4.3322	4.4035	4.5107	4.272	4.1565	4.3295	4.2669	4.3619	4.267	4.4407	4.4985	4.3857	4.6433	4.5094	4.4227	4.4278	4.3621	4.3636	4.2718	4.3555	4.2896	4.1666	4.3383	4.2852	4.4193	4.4803	4.5342	4.4797
neg_236	metab_5561	metab_5561	-	-	218.066	0.7293	neg	-	-	-	-	-	-	0.001	4.1171	4.1093	3.8839	3.6821	3.9975	3.6616	4.0161	3.8528	4.244	4.1398	4.0053	4.0831	4.0013	4.192	4.1487	4.1106	4.0243	4.1042	3.8653	4.1149	4.0959	4.4031	4.1537	4.0507	3.9483	4.1862	4.0244	3.8106	4.2262	3.9697	4.0042	3.9495	4.1136	4.1147	4.1204
neg_237	metab_5562	metab_5562	-	-	233.012	0.7293	neg	-	-	-	-	-	-	0.005	3.8603	4.4425	3.9283	3.8581	3.7847	2.905	4.1478	4.0716	3.953	3.9816	4.0979	4.3421	4.0702	4.3388	4.229	4.3374	4.2054	4.1159	4.0484	4.1241	4.5114	4.6039	3.9214	4.4192	4.3459	4.8054	4.2931	4.4314	4.4865	4.4054	4.4746	4.4531	4.3667	4.406	4.3807
neg_238	metab_5563	metab_5563	-	-	434.039	0.7293	neg	-	-	-	-	-	-	0.0057	4.8425	4.814	4.9083	4.533	4.805	4.2912	5.0724	4.7929	4.9466	5.1255	4.7292	4.6589	4.8815	4.6223	4.8614	4.6962	4.9059	5.0335	4.7343	5.0802	4.9824	3.8803	5.0135	4.8484	4.7743	4.3788	4.5009	4.7801	4.0319	4.5535	4.4828	4.5192	4.7312	4.7796	4.7975
neg_239	metab_5564	metab_5564	-	-	320.062	0.7293	neg	-	-	-	-	-	-	0.0072	4.6054	4.3065	4.6683	4.1529	4.8119	4.4098	4.6784	4.7229	4.9613	4.8559	4.7547	4.7487	4.3891	4.6985	4.7692	4.7419	4.8095	4.8626	4.5599	4.9727	4.8822	5.1533	4.7233	4.7318	4.725	4.7213	4.2794	4.4466	5.0033	4.5459	4.6729	4.6111	4.7444	4.7827	4.7637
neg_240	metab_5565	metab_5565	-	-	267.073	0.7293	neg	-	-	-	-	-	-	0.0055	4.8939	4.6155	4.7462	4.7902	4.9073	4.7447	4.8611	4.7535	4.9873	5.0054	4.7738	4.8138	4.7953	4.9226	4.8064	4.9667	4.8613	4.8499	4.8225	4.9116	4.8694	4.9514	4.9559	4.7997	4.9732	4.9778	4.7226	4.8519	4.8046	4.7225	4.6951	4.7583	4.8709	4.8959	4.878
neg_241	metab_5566	metab_5566	-	-	161.044	0.7293	neg	-	-	-	-	-	-	0.0041	4.8142	4.6396	4.6781	4.9492	4.8855	4.8221	4.7133	4.5977	4.7617	4.7415	4.884	4.9229	4.8458	4.849	4.7671	4.8792	4.6678	4.6149	4.6323	4.6969	4.6258	4.7853	4.6621	4.6218	4.8713	4.8247	4.8171	4.8023	5.0834	4.8185	4.8714	4.8317	4.7939	4.7831	4.7681
neg_242	metab_5567	metab_5567	-	-	196.884	0.7909	neg	-	-	-	-	-	-	0.0021	5.1921	4.8926	5.1308	5.5125	5.3023	5.4106	5.1985	4.9178	5.1286	5.1036	4.6318	5.2963	5.367	4.3746	4.5506	4.6139	5.1033	4.704	4.6991	4.8687	4.7795	4.0965	5.1292	4.6349	5.2433	4.2535	4.6482	5.1246	4.1324	5.0806	4.8766	4.9773	4.818	4.8057	4.8339
neg_244	metab_5569	metab_5569	-	-	288.987	0.7293	neg	-	-	-	-	-	-	0.0077	4.4027	4.3302	4.2868	4.5986	5.0288	4.054	4.5751	4.2884	4.6395	4.3935	4.917	4.3244	4.2298	3.4244	4.0098	3.7145	3.7896	4.3883	3.9869	4.2514	4.3441	3.4937	4.2192	4.1335	4.97	3.9879	4.4829	4.3692	4.7346	5.0156	4.9249	5.0842	4.496	4.5295	4.5489
neg_245	metab_5570	metab_5570	-	-	182.045	0.7293	neg	-	-	-	-	-	-	0.0034	5.5807	5.3871	5.589	5.5108	5.6153	5.2406	5.6252	5.3696	5.6695	5.633	5.5716	5.6113	5.6673	5.5602	5.5007	5.586	5.5774	5.3893	5.3811	5.5505	5.3994	5.5099	5.5419	5.3505	5.6422	5.4347	5.297	5.563	5.4007	5.4702	5.4118	5.449	5.5026	5.5141	5.4978
neg_246	metab_5571	metab_5571	-	-	313.905	0.8546	neg	-	-	-	-	-	-	0.0183	3.2977	3.6018	2.7243	4.7258	4.0773	3.7637	3.7138	3.4809	4.1172	4.1282	3.4669	4.8301	4.5988	3.0336	2.9877	3.3053	3.7031	4.1286	2.9439	3.7138	3.7688	2.0579	4.0728	3.4446	3.4224	3.3364	3.1402	3.752	2.9245	3.3262	3.1393	3.3802	3.5771	3.5988	3.5679
neg_247	Ethyl hydrogen fumarate	metab_5572	HMDB0040207;LMFA07010876	-	189.04	0.7293	neg	M-H2O-H, M+FA-H	C6H8O4	-	64	-9.05094	2459-05-4	0.0044	5.1374	5.6072	5.044	5.483	5.6095	4.5169	5.3556	5.7153	5.8841	5.8898	5.7257	5.761	5.8098	5.9407	5.8763	5.9598	5.7415	5.9266	5.8023	6.0085	5.8928	6.117	5.9171	5.85	5.5872	6.0151	5.7962	5.6303	5.8061	5.7895	5.7863	5.8187	5.8916	5.896	5.8826
neg_248	metab_5573	metab_5573	-	-	422.039	0.8966	neg	-	-	-	-	-	-	0.0035	4.4577	4.6941	4.5726	3.8979	4.0841	3.9223	4.517	4.7391	4.5815	4.5127	4.1139	4.0598	4.2843	4.4984	4.6181	4.5874	4.6606	4.7226	4.8208	4.8352	4.4908	3.6316	4.6495	4.6673	4.5704	4.5544	4.7334	4.6176	3.7832	4.5996	4.5601	4.6145	4.5479	4.5896	4.5739
neg_249	metab_5574	metab_5574	-	-	324.072	0.8966	neg	-	-	-	-	-	-	0.0011	5.3793	5.4495	5.4954	5.199	5.1271	5.3611	5.4453	5.5338	5.4642	5.4014	5.1302	5.2462	5.2623	5.4813	5.4501	5.4984	5.4446	5.5379	5.524	5.5738	5.2786	2.8236	5.4914	5.4418	5.4308	5.5786	5.5269	5.4261	5.1835	5.3305	5.3338	5.3478	5.4053	5.4193	5.4205
neg_250	metab_5575	metab_5575	-	-	96.0077	0.8966	neg	-	-	-	-	-	-	0.0055	3.5212	3.1891	3.4392	3.8034	3.5885	3.8559	3.4835	3.2099	3.4777	3.397	3.1545	3.6664	3.6029	2.9659	3.2183	3.0891	3.3384	3.1825	3.1121	3.3258	3.1796	3.0359	3.3932	3.2509	3.571	2.9756	3.1106	3.43	3.1907	3.3311	3.3477	3.3157	3.3103	3.2855	3.2597
neg_251	metab_5576	metab_5576	-	-	173.008	0.7293	neg	-	-	-	-	-	-	0.0024	5.9317	5.9326	5.8934	5.6474	6.012	5.5285	5.9779	5.9301	5.9872	5.9764	6.0773	5.8946	5.8524	5.9336	5.9665	5.9497	5.8853	5.9254	5.9342	6.0078	6.0252	6.1009	5.9653	5.9941	6.0578	6.0947	5.9902	5.8837	6.2513	6.0335	6.068	6.0532	5.9921	6.0017	5.9839
neg_252	metab_5577	metab_5577	-	-	156.029	0.7293	neg	-	-	-	-	-	-	0.0126	4.1996	4.1127	4.3561	4.0609	4.2856	4.1019	4.429	4.2348	4.1975	4.393	4.3144	4.2396	4.3585	4.2988	4.2278	4.3403	4.3921	4.5554	4.3461	4.4405	4.3643	4.5333	4.3899	4.3243	4.275	4.3246	4.0477	4.2144	4.1885	4.0945	4.1071	4.1173	4.3857	4.3631	4.3573
neg_253	metab_5578	metab_5578	-	-	147.065	0.9401	neg	-	-	-	-	-	-	0.002	5.2266	5.1574	5.0014	4.9675	5.1821	4.8294	5.0668	5.0898	5.1044	5.1749	5.2223	5.0124	5.0207	5.2854	5.2923	5.2716	5.2707	5.2026	5.2667	5.1279	5.1829	5.4231	5.1827	5.2178	5.1952	5.4182	5.4254	5.2781	5.5488	5.3168	5.3688	5.3699	5.2717	5.2604	5.2498
neg_254	metab_5579	metab_5579	-	-	344.925	0.9401	neg	-	-	-	-	-	-	0.0125	3.5604	3.6036	3.5083	2.8343	3.7646	2.8482	3.6128	3.6365	3.6071	3.4704	3.8152	2.797	3.3524	3.4236	3.5546	3.4573	3.4881	3.5651	3.4714	3.6013	3.7186	2.8492	3.5144	3.4588	3.8138	3.796	3.738	3.5557	3.8303	3.8701	3.8723	3.9508	3.6055	3.7132	3.7101
neg_255	Xanthosine	metab_5580	HMDB0000299	C01762	283.068	0.9614	neg	M-H, 2M-H	C10H12N4O6	98.2	-	-0.509863	146-80-5	0.0021	4.8817	4.9475	4.7489	4.6154	4.887	4.55	4.904	4.9299	4.9298	4.9187	5.0466	4.7725	4.751	5.2847	5.1696	5.2791	4.9563	5.0154	5.1195	5.0483	5.1056	5.537	4.9505	5.1261	5.0426	5.4226	5.0778	4.9628	5.253	5.0504	5.0941	5.0871	5.1248	5.1318	5.1038
neg_256	metab_5581	metab_5581	-	-	178.072	0.9401	neg	-	-	-	-	-	-	0.0047	1.5818	2.8573	2.3294	1.6459	1.6268	1.6595	2.5363	2.7395	2.2752	2.57	2.7931	2.6397	2.541	2.9282	2.798	2.923	2.8927	3.0399	2.8244	2.9455	2.9714	4.113	2.498	2.9369	2.6207	2.9652	2.8862	2.0927	2.6509	2.4948	2.6138	2.6984	3.1357	3.1443	3.1377
neg_257	metab_5582	metab_5582	-	-	158.045	0.7115	neg	-	-	-	-	-	-	0.0036	4.6065	4.4564	4.3088	4.2709	4.5404	4.0518	4.466	4.3046	4.5417	4.3469	4.4184	4.3658	4.33	4.3782	4.3327	4.3504	4.3754	4.1653	4.3815	4.1631	4.353	4.478	4.2796	4.304	4.3951	4.7719	4.5444	4.4828	4.6804	4.5301	4.5936	4.6036	4.4993	4.4965	4.4941
neg_258	metab_5583	metab_5583	-	-	209.093	0.9839	neg	-	-	-	-	-	-	0.0085	2.7066	3.0057	2.6355	1.884	2.8739	1.8978	2.7921	2.8091	2.4729	2.746	3.4068	1.8472	2.1199	3.2533	3.1857	3.2132	3.0352	3.2185	3.197	3.1032	3.3682	3.1975	2.6813	3.1316	2.5214	3.0627	2.8989	2.6145	3.1368	2.7955	2.698	2.8082	3.1318	3.1725	3.1669
neg_259	metab_5584	metab_5584	-	-	273.952	1.0058	neg	-	-	-	-	-	-	0.0009	3.8352	5.1147	3.8047	3.5568	3.6159	3.5707	4.0504	3.9219	4.5381	3.7134	3.7962	3.5929	3.825	5.2434	5.2155	5.2753	4.3004	3.842	5.2953	4.1506	4.1761	5.026	4.1146	4.523	4.8483	5.2576	5.2455	4.13	3.9442	5.1755	5.1912	5.1452	5.0438	5.0334	5.0343
neg_260	metab_5585	metab_5585	-	-	265.919	1.0264	neg	-	-	-	-	-	-	0.005	4.4463	4.8212	4.4419	2.9782	4.4825	2.0999	4.4839	4.59	4.703	4.5602	4.2129	3.9842	4.0551	4.5518	4.6902	4.6596	4.6874	4.483	4.8833	4.6479	4.6032	4.4701	4.598	4.6079	4.6328	4.6034	4.7504	4.6696	3.6746	4.8444	4.7616	4.797	4.6431	4.6848	4.7005
neg_261	metab_5586	metab_5586	-	-	191.019	0.7115	neg	-	-	-	-	-	-	0.0042	6.1784	6.1239	6.1358	6.1962	6.5796	5.9398	6.2589	6.2008	6.3421	6.291	6.6607	6.1963	6.0358	5.9817	6.158	6.0366	6.0792	6.2617	6.0772	6.2582	6.3416	6.4601	6.1729	6.2656	6.5745	6.1982	6.2545	6.088	6.9809	6.5427	6.6106	6.6063	6.341	6.3488	6.337
neg_262	2,8-Dihydroxyquinoline-beta-D-glucuronide	metab_5587	HMDB0011658	-	336.072	1.0264	neg	M-H, 2M-H	C15H15NO8	-	65.4	-0.106405	-	0.0016	5.1625	5.3714	5.1549	5.0234	5.1271	5.0527	5.2713	5.3136	5.2304	5.4726	5.3607	5.1697	5.3266	5.4319	5.453	5.5069	5.2927	5.5519	5.2706	5.4377	5.5313	2.1209	5.3838	5.4534	5.1983	5.3954	5.111	5.2438	5.1979	5.1331	5.1347	5.151	5.309	5.3277	5.3061
neg_263	metab_5588	metab_5588	-	-	262.965	1.0058	neg	-	-	-	-	-	-	0.0181	3.3063	2.9577	3.5472	2.3383	3.1678	3.296	3.3742	3.0865	2.8762	3.1979	2.934	3.4151	3.7544	2.7042	3.0183	2.97	3.1701	3.4734	2.9449	3.3585	2.9358	3.4103	3.2653	3.0132	3.2699	2.0929	2.7584	3.048	2.9131	2.8273	2.719	2.3245	3.0967	3.2143	3.064
neg_264	metab_5589	metab_5589	-	-	131.045	0.6918	neg	-	-	-	-	-	-	0.0167	3.6739	3.4894	3.3775	3.8517	3.7269	3.8531	3.5984	3.6375	3.6318	3.5918	3.8957	3.7663	3.6312	3.6402	3.4274	3.5104	3.4617	3.7317	3.3932	3.5335	3.4993	3.3234	3.6141	3.5514	3.4475	3.7826	3.7907	3.6883	3.8654	3.6113	3.6747	3.6776	3.589	3.516	3.6142
neg_265	metab_5590	metab_5590	-	-	210.043	0.6918	neg	-	-	-	-	-	-	0.0087	3.8426	3.9645	4.0252	3.7543	4.0251	3.2942	3.9835	3.9425	4.0179	4.0513	3.9353	3.9153	3.8238	3.9911	4.0788	3.9085	4.1689	4.2121	4.0267	4.2242	4.1622	4.2953	3.9697	4.1281	3.9726	4.0721	3.9221	3.7523	4.2134	3.8726	4.0165	3.9845	4.0616	4.0581	4.1378
neg_266	metab_5591	metab_5591	-	-	407.167	0.6918	neg	-	-	-	-	-	-	0.0138	2.6519	2.4285	3.2946	2.462	2.9228	2.9325	2.3933	2.5861	2.4061	2.7955	2.7279	2.8291	2.8022	3.0655	3.0445	2.5763	3.3969	3.0764	3.1352	2.8824	2.4013	3.0543	2.7035	2.8718	4.785	4.8194	4.8178	4.352	5.1094	4.4023	4.6501	4.4829	4.0742	4.1123	4.1402
neg_267	metab_5592	metab_5592	-	-	142.05	1.0489	neg	-	-	-	-	-	-	0.0022	4.8703	4.942	4.7625	4.6856	4.8726	4.5962	4.828	4.8396	4.8796	4.8429	4.9987	4.8675	4.8592	5.143	5.0557	5.1144	4.8484	4.7661	5.0118	4.8722	4.7643	5.088	4.7877	4.8627	5.0504	5.2072	5.1464	5.0258	5.2821	5.0973	5.1406	5.1316	5.0424	5.0341	5.0191
neg_268	metab_5593	metab_5593	-	-	213.033	1.0489	neg	-	-	-	-	-	-	0.0028	3.7977	4.0925	3.9394	2.8774	3.3311	3.2018	3.8462	4.0456	3.5588	3.7213	4.0062	3.5412	3.6706	4.0964	4.0294	4.0642	3.9873	4.1072	4.2404	3.9833	3.5485	4.2798	3.7839	3.9193	3.8371	4.2403	4.0619	3.963	3.9165	3.9158	3.9748	3.9795	4.0451	4.0539	4.0237
neg_269	metab_5594	metab_5594	-	-	154.998	0.6739	neg	-	-	-	-	-	-	0.0041	3.9942	3.9426	4.0062	3.7739	4.1452	3.7752	4.0561	4.067	4.0496	4.1373	4.3359	3.9936	3.9168	4.0701	4.1873	4.0617	4.0682	4.1206	4.1745	4.1827	4.2903	4.4239	4.0944	4.2501	4.1229	4.1142	3.8896	3.8376	4.5565	4.051	4.1771	4.0663	4.1295	4.1027	4.1488
neg_270	metab_5595	metab_5595	-	-	133.013	0.6739	neg	-	-	-	-	-	-	0.0044	4.0876	3.8373	3.9217	3.8842	4.2234	3.9405	3.9655	3.9698	4.2149	3.9282	4.7992	3.8568	3.8717	4.1075	4.1512	4.177	3.9186	4.1041	3.8848	3.9895	4.0177	4.6984	3.7941	4.007	4.489	4.3611	4.3847	4.3394	5.2956	4.7056	4.8631	4.8081	4.4694	4.4552	4.441
neg_271	metab_5596	metab_5596	-	-	274.971	0.656	neg	-	-	-	-	-	-	0.0263	2.0624	2.8706	3.2754	3.0899	2.1082	3.0487	2.0591	3.0897	4.3454	3.5079	2.08	3.6306	2.0666	2.0585	3.1138	2.0862	2.0761	3.2121	3.8269	2.9611	2.7584	2.8503	3.5636	3.1335	3.821	2.1275	3.9548	2.1518	2.6947	4.0811	3.7746	3.949	3.6297	3.6596	3.6861
neg_272	2-Methylguanosine	metab_5597	HMDB0005862;HMDB0001107	-	296.1	1.071	neg	M-H, M+Cl	C11H15N5O5	92	-	-0.623144	2140-77-4	0.0012	4.9092	5.066	4.9278	4.7253	4.9695	4.6389	4.9897	5.0635	5.0303	5.0617	5.1302	4.9059	4.9029	5.1518	5.1219	5.2208	5.0671	5.1909	5.1274	5.2498	5.2804	4.239	5.0607	5.2424	5.0991	5.3899	5.0591	5.0115	5.1779	5.0543	5.1004	5.0763	5.0787	5.0933	5.0885
neg_273	metab_5598	metab_5598	-	-	216.087	1.0926	neg	-	-	-	-	-	-	0.0006	4.4615	4.6539	4.6412	4.3275	4.6042	4.1714	4.7328	4.7261	4.6574	4.7446	4.9046	4.4627	4.5708	4.8475	4.8381	4.806	4.7487	4.7607	4.859	4.998	4.9913	4.8692	4.6836	4.9437	4.3871	4.8374	4.5321	4.424	4.5674	4.5375	4.5561	4.5446	4.7588	4.7616	4.7606
neg_274	metab_5599	metab_5599	-	-	275.008	0.656	neg	-	-	-	-	-	-	0.0015	4.3158	4.5459	4.5263	4.5433	4.3043	4.0927	4.4964	4.4584	4.1592	4.0878	4.1257	4.165	4.6765	4.5679	4.6248	4.763	4.2553	3.9735	4.2855	4.3877	4.2856	4.2116	4.196	4.2003	4.426	4.1523	4.4092	4.1909	4.2905	4.603	4.5476	4.5942	4.5845	4.5672	4.5724
neg_275	metab_5600	metab_5600	-	-	166.017	0.656	neg	-	-	-	-	-	-	0.0021	5.4288	5.6937	5.6838	5.0962	5.538	5.4765	5.5028	5.6285	5.4484	5.6985	5.6322	5.5562	5.5362	5.4995	5.6286	5.5262	5.6094	5.6765	5.4809	5.8266	5.514	5.8159	5.5606	5.5794	5.5386	5.5138	5.6561	5.3934	5.6474	5.4255	5.4937	5.4686	5.618	5.5941	5.6093
neg_276	metab_5601	metab_5601	-	-	376.929	1.0926	neg	-	-	-	-	-	-	0.0046	4.0297	4.1515	4.2398	3.4995	4.129	3.2142	4.3568	4.1514	4.1827	4.2568	4.0549	3.8819	4.1565	3.4738	3.634	3.8025	4.2239	4.2777	3.698	4.2995	4.2525	3.308	4.1972	3.906	3.8826	3.3955	3.294	3.9536	3.0495	3.8334	3.6685	3.7563	4.0515	4.0624	4.0644
neg_277	metab_5602	metab_5602	-	-	303.876	1.1141	neg	-	-	-	-	-	-	0.0043	4.3551	4.0012	4.1461	4.1555	4.4464	4.0515	4.3262	3.8998	4.4932	4.3698	3.7209	4.5177	4.5366	3.3874	3.5535	3.5796	4.1197	3.758	3.3702	3.6993	3.6107	2.8301	4.2248	3.2746	4.1671	3.0351	3.2391	4.2742	3.3232	4.037	3.7489	3.888	3.899	3.8845	3.8746
neg_278	metab_5603	metab_5603	-	-	171.91	1.2035	neg	-	-	-	-	-	-	0.0042	4.6706	4.1912	4.5803	4.6918	4.8184	4.54	4.6498	4.3799	4.5975	4.6549	4.4593	4.687	4.6549	3.6251	3.7873	3.9255	4.5549	4.167	3.9232	4.3598	4.179	3.4523	4.6874	3.9883	4.6466	3.3675	3.9116	4.4074	4.1871	4.3145	4.1965	4.2214	4.1598	4.1804	4.2085
neg_279	metab_5604	metab_5604	-	-	111.019	0.656	neg	-	-	-	-	-	-	0.0026	4.4646	4.4555	4.4155	4.4497	4.4951	4.4457	4.4663	4.5148	4.3143	4.4029	4.6373	4.4018	4.4247	4.7986	4.7277	4.7866	4.2698	4.4678	4.3661	4.5385	4.4909	4.8993	4.3565	4.5704	4.492	4.4313	4.433	4.4326	4.6654	4.5018	4.461	4.536	4.6602	4.6492	4.664
neg_280	metab_5605	metab_5605	-	-	144.029	0.6739	neg	-	-	-	-	-	-	0.0039	4.7298	4.7058	4.5085	4.5105	4.7916	4.3671	4.6678	4.6374	4.7138	4.6914	4.9631	4.7063	4.6638	4.7299	4.6932	4.7585	4.5785	4.7235	4.6343	4.652	4.7057	4.8082	4.5235	4.6831	4.6185	4.9364	4.7869	4.7403	5.0339	4.7426	4.8603	4.8132	4.8053	4.7679	4.7937
neg_281	metab_5606	metab_5606	-	-	271.931	1.1594	neg	-	-	-	-	-	-	0.0031	4.3269	4.0367	4.0903	4.145	4.3691	4.1182	4.1946	3.9825	4.2184	4.1887	3.9631	4.2541	4.2527	3.737	3.7416	3.831	4.1839	4.0271	3.6167	3.8329	3.8085	3.4789	4.1604	3.6432	4.3078	3.8981	3.9621	4.3489	4.0276	4.2411	4.0975	4.1971	4.0572	4.0844	4.087
neg_283	metab_5607	metab_5607	-	-	196.922	0.6739	neg	-	-	-	-	-	-	0.002	5.4424	5.1723	5.4266	5.3616	5.4092	5.0565	5.4276	5.0879	5.3019	5.2803	4.5458	5.304	5.5166	4.4445	4.6643	4.8382	5.3943	4.7075	5.025	5.0264	4.9433	4.1297	5.3679	4.7942	5.6222	4.3218	4.8628	5.3725	4.0226	5.4144	5.175	5.3086	4.9787	4.9529	4.967
neg_284	metab_5608	metab_5608	-	-	194.927	0.6739	neg	-	-	-	-	-	-	0.0016	6.5751	6.3422	6.533	6.4902	6.5377	6.1906	6.5404	6.2986	6.471	6.4231	5.7753	6.449	6.6622	5.6018	5.921	5.9516	6.5385	5.9584	6.2563	6.2748	6.1948	5.0817	6.5208	6.0417	6.7418	5.4642	6.107	6.538	4.8917	6.6188	6.3639	6.5157	6.1954	6.1796	6.1756
neg_285	metab_5609	metab_5609	-	-	307.048	0.6202	neg	-	-	-	-	-	-	0.0057	4.2023	3.756	4.1036	3.8603	4.6355	3.788	4.3585	4.1884	4.6201	4.1979	3.9885	4.2731	4.105	3.7461	3.7912	3.9262	3.9641	3.4334	4.1	4.032	4.0454	3.9147	4.4591	3.9575	5.0244	4.8799	4.3603	4.9466	4.989	5.1272	5.1712	5.0909	4.7417	4.6824	4.7212
neg_286	metab_5610	metab_5610	-	-	400.088	1.1594	neg	-	-	-	-	-	-	0.0142	3.7216	3.6067	3.7999	2.7999	3.8008	2.8138	4.0682	3.4958	3.4892	3.6454	3.5956	2.7626	3.4246	3.7411	3.6367	3.8716	3.5544	3.2797	3.4907	3.7513	3.6478	2.8749	3.5541	3.5192	3.637	4.129	3.6981	3.5809	3.8652	3.6348	3.6993	3.7295	3.5034	3.6277	3.6262
neg_287	metab_5611	metab_5611	-	-	209.066	0.6202	neg	-	-	-	-	-	-	0.0068	4.2433	4.4824	4.2491	4.4822	4.5069	4.2367	4.3601	4.4628	4.303	4.3776	4.6502	4.445	4.5067	4.5615	4.534	4.5591	4.2805	4.4447	4.3651	4.5657	4.5504	4.5617	4.3053	4.4722	4.3477	4.8273	4.6894	4.5013	4.9407	4.6417	4.7189	4.6832	4.6575	4.6153	4.6044
neg_288	metab_5612	metab_5612	-	-	353.089	0.6202	neg	-	-	-	-	-	-	0.0033	4.7928	4.9642	4.8177	4.9221	5.0368	4.5926	4.9866	5.0791	4.8538	5.0551	4.8759	4.8193	4.9848	5.1533	5.1509	5.1982	4.918	4.4982	5.0095	5.1589	5.172	5.3101	4.9991	5.1864	5.1755	5.2415	5.0735	5.4068	5.2376	5.3488	5.4159	5.4106	5.3678	5.3645	5.3607
neg_289	metab_5613	metab_5613	-	-	323.079	0.6202	neg	-	-	-	-	-	-	0.0027	4.9194	5.0434	4.9913	4.932	5.2885	4.7798	5.1592	5.2254	5.012	5.2415	5.2228	5.0321	5.0537	5.0323	5.1623	5.0876	5.1791	4.9703	5.1516	5.4074	5.3326	5.4346	5.1969	5.3705	4.6606	4.9227	4.7016	4.9327	5.0178	4.858	4.9645	4.9763	5.1592	5.1509	5.1683
neg_290	metab_5614	metab_5614	-	-	245.114	1.2035	neg	-	-	-	-	-	-	0.0012	4.9222	5.0531	4.833	4.666	4.9759	4.6715	4.8791	4.97	4.9609	4.8046	5.0232	4.8799	4.8072	5.2853	5.1276	5.2289	4.9527	5.0521	5.1137	5.0479	4.9908	5.2181	4.8483	5.0229	5.1598	5.264	5.1802	5.0435	5.3442	5.1124	5.1892	5.1718	5.1276	5.1386	5.1229
neg_291	metab_5615	metab_5615	-	-	270.11	1.2035	neg	-	-	-	-	-	-	0.002	3.9817	4.2965	4.0149	3.8155	4.0637	3.6811	4.0757	4.1222	4.0227	4.1926	4.2076	4.0269	3.9234	4.2893	4.3021	4.2779	4.2403	4.3097	4.2386	4.3869	4.463	4.4925	4.1385	4.4051	4.1766	4.4178	4.2425	4.0105	4.3353	4.2248	4.2868	4.2557	4.2845	4.2716	4.282
neg_292	metab_5616	metab_5616	-	-	463.895	1.2035	neg	-	-	-	-	-	-	0.0063	4.7759	4.5694	4.5132	3.5189	4.7039	3.2238	4.8632	4.4874	4.8283	4.7524	4.1923	4.2295	4.0322	3.695	3.654	4.132	4.7815	4.0056	3.9931	4.1152	4.1398	3.1466	4.8716	3.8745	4.7978	3.4198	4.0143	4.6829	3.6006	4.626	4.3794	4.5138	4.3265	4.3978	4.377
neg_293	metab_5617	metab_5617	-	-	235.98	1.2035	neg	-	-	-	-	-	-	0.0056	3.8881	3.5773	3.6919	2.7331	3.6937	2.747	3.7865	3.5669	3.2408	3.7646	4.0419	3.0689	3.0662	2.6636	3.1498	2.9102	3.823	3.1944	3.0771	3.6626	3.5989	3.5756	3.6111	3.2921	3.8242	3.1736	3.449	3.7446	3.4747	3.2634	3.2809	3.3125	3.3813	3.4218	3.4077
neg_294	metab_5618	metab_5618	-	-	487.012	1.2035	neg	-	-	-	-	-	-	0.0087	2.6743	3.6643	3.3815	2.2592	2.6408	2.273	2.6063	3.7497	2.2035	2.2332	3.4132	2.222	2.1982	3.3533	3.4222	3.0775	3.2737	3.9534	3.9743	3.454	3.5291	3.9024	2.2133	3.7211	2.5937	3.5202	3.1736	2.2835	3.2608	2.4969	2.8147	3.0718	3.3851	3.371	3.4396
neg_295	metab_5619	metab_5619	-	-	241.083	1.2249	neg	-	-	-	-	-	-	0.0008	4.7038	4.7201	4.4693	4.2482	4.6134	3.9715	4.6414	4.6018	4.5488	4.4557	4.6761	4.2842	4.2715	4.4923	4.5415	4.4927	4.7872	4.2043	4.7293	4.4028	4.5581	4.5193	4.545	4.5905	4.6658	4.9455	4.7766	4.7979	5.0515	4.9008	4.9456	4.9333	4.6944	4.6939	4.6875
neg_296	metab_5620	metab_5620	-	-	251.078	1.2249	neg	-	-	-	-	-	-	0.0009	4.4681	4.4025	4.3026	4.0593	4.852	4.191	4.4022	4.4571	4.4408	4.5396	4.5115	4.307	4.316	5.3187	5.0615	5.2524	4.6367	4.579	4.6451	4.6396	4.5746	5.9778	4.5308	4.5631	4.6887	4.8078	4.489	4.6516	4.7666	4.6677	4.7022	4.7277	5.1436	5.1322	5.1411
neg_297	metab_5621	metab_5621	-	-	583.088	1.2249	neg	-	-	-	-	-	-	0.005	3.0682	3.9516	3.5959	2.2538	2.5505	2.2676	3.3681	3.9739	3.3387	3.0038	3.6647	2.2166	2.1928	4.1169	4.1125	4.0667	3.9059	4.0442	4.3041	4.4265	4.1641	3.1336	3.3639	4.2639	3.0148	3.8911	3.6404	3.4619	3.357	3.3603	3.6935	3.5098	3.9703	4	4.0232
neg_298	metab_5622	metab_5622	-	-	364.052	1.2035	neg	-	-	-	-	-	-	0.0085	4.0999	4.1019	3.8041	3.6432	4.0518	3.6823	4.1216	3.9975	4.1318	4.0847	4.0414	3.8456	3.7322	3.7693	3.7726	3.943	4.1432	3.3617	4.0576	3.6768	3.9179	2.8278	4.2301	3.847	4.0416	4.1256	3.998	3.9749	4.0945	4.1153	4.1356	4.177	3.9297	4.0067	4.0019
neg_299	metab_5623	metab_5623	-	-	301.056	1.2035	neg	-	-	-	-	-	-	0.0012	6.2164	6.3088	5.9675	5.9343	6.189	5.9077	6.2505	6.2203	6.2669	6.2284	6.2882	5.9992	5.8006	5.9882	6.1656	5.9984	6.2592	5.8001	6.3856	5.9375	6.12	5.493	6.3436	6.1712	6.0995	6.2997	6.3169	6.0887	6.4884	6.2572	6.3184	6.3189	6.1646	6.1828	6.1723
neg_300	metab_5624	metab_5624	-	-	345.082	1.2461	neg	-	-	-	-	-	-	0.0026	3.931	4.1388	3.8308	3.7077	3.857	3.4061	3.8845	3.9696	4.1524	4.0567	4.3667	3.9994	4.2632	4.6251	4.5196	4.605	3.8179	3.9284	4.1167	3.9681	4.1837	4.138	3.8661	4.1156	4.7613	4.8547	4.8359	4.8132	4.948	4.8065	4.8618	4.8384	4.5282	4.5412	4.5448
neg_301	metab_5625	metab_5625	-	-	198.077	1.2676	neg	-	-	-	-	-	-	0.0037	3.8025	3.7701	3.6633	3.4062	3.7137	3.3143	3.7904	3.7675	4.0032	4.0124	4.173	3.8447	3.7343	3.8696	3.9765	3.9352	3.7576	3.6196	3.8069	3.6426	3.7385	3.6971	3.8074	3.7379	4.0379	4.1327	4.0368	4.0528	4.3307	4.1099	4.138	4.1013	3.9485	3.9087	3.9337
neg_302	metab_5626	metab_5626	-	-	132.029	0.6202	neg	-	-	-	-	-	-	0.0031	4.477	4.4039	4.4313	4.5784	4.6565	4.5088	4.6053	4.5679	4.2477	4.5487	4.6308	4.5179	4.5509	4.4158	4.4216	4.4625	4.5554	4.7321	4.3963	4.7034	4.7015	4.5231	4.4768	4.6482	4.295	4.3934	4.4411	4.3499	4.5846	4.2678	4.4362	4.3843	4.5237	4.5293	4.4984
neg_303	metab_5627	metab_5627	-	-	179.055	0.6382	neg	-	-	-	-	-	-	0.0017	5.7061	5.8832	5.6205	5.7803	5.8736	5.7385	5.7222	5.852	5.6331	5.8061	6.0319	5.8471	5.7572	5.8334	5.8834	5.8257	5.7882	6.1144	5.7626	6.014	5.9954	6.1338	5.7145	5.9475	5.5473	5.9896	5.8681	5.693	6.0558	5.7007	5.8471	5.7689	5.8959	5.8767	5.8929
neg_304	metab_5628	metab_5628	-	-	310.116	1.2676	neg	-	-	-	-	-	-	0.0013	4.7267	4.9394	4.8617	4.5355	4.8429	4.4087	4.843	4.8488	4.8801	4.966	5.0001	4.8468	4.9332	5.1867	5.0445	5.1937	4.9571	5.0562	5.0107	5.1573	5.1657	4.3185	4.9741	5.0514	5.0147	5.1	4.9151	4.8884	5.0463	4.9562	4.9839	5.0281	5.0169	5.0158	5.0275
neg_305	metab_5629	metab_5629	-	-	122.974	0.6202	neg	-	-	-	-	-	-	0.003	5.2312	4.976	5.3056	5.0011	5.1711	5.3216	4.9668	5.0695	5.2754	5.2755	4.4654	5.3508	5.2721	5.1037	4.9731	4.9933	5.1731	4.7088	4.9441	4.8368	4.7753	4.6847	5.2505	4.6948	5.4603	4.9914	4.7986	5.0619	4.5053	5.0785	5.039	5.025	4.9959	4.998	4.982
neg_306	metab_5630	metab_5630	-	-	149.008	0.6202	neg	-	-	-	-	-	-	0.0013	4.4064	4.2712	4.3109	4.5005	4.5931	4.5401	4.5062	4.528	4.3811	4.4563	4.3286	4.3773	4.3819	4.2658	4.3194	4.368	4.5674	4.5087	4.372	4.6065	4.5159	4.4786	4.4759	4.397	5.7512	5.7438	5.5985	5.8174	5.9718	5.8292	5.9934	5.9005	5.4125	5.403	5.403
neg_307	metab_5631	metab_5631	-	-	225.088	1.2892	neg	-	-	-	-	-	-	0.001	4.7806	4.9873	4.8351	4.5816	4.8012	4.4033	4.7951	4.8804	4.8086	4.8917	4.8789	4.7664	4.7363	5.0218	5.0192	4.9935	4.8902	4.927	4.9111	5.0762	5.0013	5.1875	4.9082	4.9821	4.802	4.8784	4.7947	4.8019	4.9539	4.843	4.8815	4.8468	4.9583	4.9457	4.9506
neg_308	metab_5632	metab_5632	-	-	186.04	1.2892	neg	-	-	-	-	-	-	0.006	3.1892	3.3315	3.4036	2.7981	3.6073	2.761	3.3499	3.4182	3.3229	3.5571	3.8372	3.3871	3.4216	4.1203	4.0013	4.0245	3.5255	3.543	3.7379	3.7881	3.4943	4.2728	3.3105	3.5709	3.5028	3.96	3.4644	3.5359	3.7949	3.6746	3.6457	3.6797	3.7802	3.7616	3.7243
neg_309	metab_5633	metab_5633	-	-	383.103	1.2892	neg	-	-	-	-	-	-	0.0015	4.3426	4.5048	4.1231	3.6468	4.65	3.8919	4.4951	4.4482	4.3241	4.6212	4.5031	4.4467	4.4525	5.6312	5.3417	5.4863	4.4882	4.5534	4.4751	4.5724	4.7409	5.9741	4.4313	4.6497	4.3972	4.7666	4.4377	4.3765	4.5802	4.487	4.5098	4.5235	5.1426	5.1633	5.1499
neg_310	metab_5634	metab_5634	-	-	330.879	0.6024	neg	-	-	-	-	-	-	0.0046	3.9722	3.5443	4.6917	5.4284	5.2529	5.2818	4.5338	4.3838	5.4458	5.2499	4.3889	5.5278	5.3486	5.1442	4.9829	5.2142	4.5053	3.4179	4.5729	4.4644	4.3571	4.9715	4.8442	4.7107	4.6957	4.3988	3.5949	3.6023	4.7551	4.4103	4.6547	4.341	4.8721	4.8958	4.8503
neg_311	metab_5635	metab_5635	-	-	481.07	1.2892	neg	-	-	-	-	-	-	0.0092	1.3274	1.3581	1.2739	1.3902	1.3715	1.4036	1.3243	2.3014	1.3366	2.2658	3.132	1.3544	1.3315	3.9216	3.7128	3.7801	1.3406	1.238	1.2958	2.6594	1.332	4.1182	1.346	1.3034	3.0839	3.846	3.6116	3.4677	4.0546	3.5962	3.7489	3.7072	3.6037	3.665	3.6273
neg_313	metab_5636	metab_5636	-	-	161.044	1.3109	neg	-	-	-	-	-	-	0.003	4.4911	4.3889	4.3583	4.6768	4.5551	4.6342	4.4141	4.335	4.4133	4.3857	4.5123	4.5537	4.5384	4.4802	4.4452	4.4578	4.384	4.3009	4.3613	4.3234	4.3764	4.794	4.4109	4.3702	4.6978	4.831	4.685	4.638	4.9523	4.7276	4.7782	4.7508	4.5463	4.5285	4.5278
neg_314	metab_5637	metab_5637	-	-	378.945	1.3109	neg	-	-	-	-	-	-	0.005	4.9892	4.7531	4.9691	4.5016	5.1088	4.1604	4.8565	4.6888	4.9618	4.9222	4.3497	4.7988	4.7753	3.8799	3.9822	4.2443	4.961	4.5948	4.1308	4.5873	4.2119	3.3189	4.9974	4.1585	4.7913	3.1196	3.915	4.9186	3.6753	4.5245	4.1451	4.35	4.4731	4.4527	4.431
neg_315	metab_5638	metab_5638	-	-	306.991	1.3109	neg	-	-	-	-	-	-	0.0023	4.4792	4.2864	4.4219	4.3045	4.635	4.0539	4.3716	4.1971	4.4443	4.3993	4.1471	4.4355	4.3892	3.8966	3.8978	3.9568	4.3942	4.1455	3.9895	4.193	3.9216	3.7736	4.4689	3.923	4.1995	3.3176	3.8576	4.3671	3.7849	4.0078	3.8194	3.8964	4.0129	4.0207	4.0276
neg_316	metab_5639	metab_5639	-	-	355.067	1.3109	neg	-	-	-	-	-	-	0.0078	3.5087	3.5626	3.4385	3.4283	3.4751	3.4422	3.5464	3.5234	3.799	3.76	3.862	3.3909	3.6534	3.7982	3.874	3.6687	3.6747	3.5306	3.8191	3.6428	3.805	3.6903	3.6824	3.761	4.1587	4.4783	4.358	4.2618	4.5891	4.3804	4.453	4.3956	3.9724	4.0082	3.9739
neg_317	metab_5640	metab_5640	-	-	263.067	1.3109	neg	-	-	-	-	-	-	0.0053	3.3173	3.2994	3.188	2.6635	3.5628	2.4903	3.308	3.7439	3.0051	3.0782	3.5491	2.4392	2.8135	3.5921	3.4325	3.5821	3.2128	4.0378	3.6848	3.6699	3.3344	3.5285	3.2957	3.6356	3.2832	3.4424	3.6135	3.7304	3.8636	3.4415	3.4735	3.4177	3.6234	3.6532	3.6019
neg_318	metab_5641	metab_5641	-	-	276.091	1.3323	neg	-	-	-	-	-	-	0.0057	3.0466	3.4997	3.1088	3.0213	3.1203	3.0352	2.9524	3.3916	3.3767	3.4218	3.3969	3.0368	3.3556	3.9941	3.7799	3.9557	3.407	3.2987	3.6613	3.6434	3.5206	3.6668	3.6332	3.6027	3.3195	3.6842	3.6808	3.2089	3.6757	3.534	3.5806	3.5765	3.6233	3.6094	3.5681
neg_319	metab_5642	metab_5642	-	-	274.003	1.3323	neg	-	-	-	-	-	-	0.0027	4.6312	4.5216	4.2696	3.5375	4.3804	3.4296	4.7115	4.7052	4.3161	4.43	4.6095	3.9829	4.3386	4.8449	4.7965	4.8011	4.3902	4.8006	4.6924	4.4127	4.9585	4.6381	4.5152	4.9359	4.644	4.7243	4.6455	4.6654	4.9893	4.7575	4.8213	4.7672	4.7934	4.7693	4.8034
neg_320	metab_5643	metab_5643	-	-	394.135	1.3109	neg	-	-	-	-	-	-	0.0084	3.5603	3.7079	3.5071	3.0194	2.9862	3.0196	3.5444	3.4571	3.7218	3.2805	3.5121	2.9684	3.3848	3.8379	3.5468	3.8039	3.8017	3.6822	4.0827	3.9177	3.8764	3.7413	3.398	3.8645	4.0922	4.067	4.0734	3.7129	3.681	3.7024	3.865	3.7589	3.7864	3.8475	3.8586
neg_321	metab_5644	metab_5644	-	-	277.119	1.3323	neg	-	-	-	-	-	-	0.0023	5.01	5.3728	5.1489	5.0104	5.2163	4.9623	5.2179	5.3142	5.3278	5.3939	5.3947	5.2744	4.9433	5.2235	5.3516	5.2669	5.3555	5.5431	5.3627	5.4495	5.5025	5.2509	5.3843	5.4699	5.251	5.1145	5.0592	5.1417	5.0935	5.1084	5.0932	5.054	5.29	5.2653	5.2661
neg_322	metab_5645	metab_5645	-	-	255.051	1.3323	neg	-	-	-	-	-	-	0.0037	3.7961	3.9123	3.7147	3.2517	3.8627	3.1674	3.8307	3.8526	4.2597	4.252	4.6072	4.1535	4.3026	4.5572	4.5714	4.5392	3.467	3.7225	3.8252	3.7323	3.9219	4.3109	3.6064	3.8854	4.2138	4.4955	4.0951	4.2559	4.5413	4.3707	4.433	4.3715	4.2973	4.2749	4.2604
neg_323	metab_5646	metab_5646	-	-	214.071	1.3323	neg	-	-	-	-	-	-	0.0051	4.2476	4.33	4.3199	3.9725	4.3569	3.6729	4.3354	4.3671	4.1712	4.335	4.4727	4.0653	4.1975	4.4065	4.4735	4.4116	4.4257	4.4243	4.4666	4.6787	4.6059	4.6416	4.2977	4.5994	4.4051	4.5334	4.4596	4.4149	4.5189	4.4311	4.4667	4.4364	4.4808	4.4345	4.4464
neg_324	metab_5647	metab_5647	-	-	500.098	1.3109	neg	-	-	-	-	-	-	0.0084	3.2717	3.8826	3.5952	2.9256	3.3951	2.9395	3.5777	3.787	3.6319	3.7261	4.0317	3.3803	3.2816	3.7377	3.8772	3.7601	3.6867	3.8344	3.8798	3.898	4.0679	4.127	3.8038	4.1041	3.3832	3.8858	3.8005	3.5921	3.828	3.7457	3.7312	3.6592	3.785	3.8166	3.8483
neg_325	metab_5648	metab_5648	-	-	455.05	1.3109	neg	-	-	-	-	-	-	0.0086	4.1876	3.9486	4.042	3.597	3.9035	3.7235	4.1547	4.0228	4.1615	4.165	4.117	4.0421	4.1162	3.8319	4.0304	3.9694	4.079	4.0919	3.7797	4.1247	3.8639	3.3703	3.9006	3.8588	4.2508	4.1802	4.2837	4.5451	4.2187	4.5009	4.4392	4.4729	4.1404	4.1129	4.0703
neg_326	metab_5649	metab_5649	-	-	380.942	1.3109	neg	-	-	-	-	-	-	0.0078	4.904	4.692	4.893	4.3879	5.0183	4.0885	4.7658	4.5896	4.8902	4.8478	4.2566	4.7097	4.6788	3.7832	3.8972	4.1262	4.87	4.5013	4.0445	4.5293	4.1007	3.1491	4.9065	4.0252	4.6959	3.1675	3.8532	4.8345	3.6437	4.4378	4.0731	4.2702	4.3811	4.3568	4.3411
neg_327	metab_5650	metab_5650	-	-	167.034	1.3109	neg	-	-	-	-	-	-	0.0039	3.5847	3.9541	3.6422	3.4072	3.6032	3.2695	3.6648	3.8852	3.7199	3.8499	4.1138	3.4803	3.4868	3.9628	4.0822	3.9618	3.8618	3.9805	3.9941	4.0811	4.1445	4.3663	3.8798	4.1179	3.887	4.3309	4.1069	3.9428	4.2981	4.0743	4.2012	4.1493	4.0611	4.0409	4.0178
neg_328	metab_5651	metab_5651	-	-	215.049	1.3528	neg	-	-	-	-	-	-	0.008	2.9007	3.4983	2.9156	2.8603	3.1756	2.8741	2.9317	3.4825	3.5706	3.415	3.5399	3.2644	3.2833	3.5286	3.5552	3.5596	3.5288	3.351	3.6448	3.5958	3.6188	3.5961	3.5981	3.6094	3.1332	3.5842	3.4033	3.3822	3.5279	3.5055	3.5251	3.4688	3.5057	3.5645	3.5451
neg_329	metab_5652	metab_5652	-	-	291.877	1.3528	neg	-	-	-	-	-	-	0.0135	4.0309	3.2638	4.1113	4.1339	4.3845	4.0756	4.1377	3.3894	3.9293	3.8547	2.7191	4.3726	4.403	2.7404	2.1723	3.2081	3.7642	2.8903	2.3408	3.1994	2.583	2.1567	3.7619	2.7751	3.9344	2.8537	2.3702	3.8835	2.3075	3.5758	3.0596	3.3367	3.2106	3.2238	3.1244
neg_330	metab_5653	metab_5653	-	-	305.087	1.3528	neg	-	-	-	-	-	-	0.0061	3.846	4.3614	3.991	3.9195	3.7866	3.3699	3.9533	4.098	4.0214	4.2511	4.0407	3.8425	3.7772	4.3237	4.3439	4.3031	4.3591	3.9399	4.3731	4.0249	4.1681	3.9775	4.2978	4.253	4.1687	4.397	4.6302	4.3944	4.5223	4.427	4.4708	4.4921	4.2324	4.3004	4.2895
neg_331	metab_5654	metab_5654	-	-	194.045	1.3749	neg	-	-	-	-	-	-	0.0012	5.9246	5.9686	5.7796	5.6101	5.8477	5.5442	5.9016	5.9412	5.8494	5.8607	5.927	5.6922	5.5854	5.6863	5.8094	5.7136	5.8934	5.7459	5.9856	5.812	5.8995	5.8733	5.9624	5.8934	5.8158	5.9792	5.9582	5.8916	6.1789	6.0138	6.013	6.0234	5.8766	5.8717	5.8582
neg_332	metab_5655	metab_5655	-	-	271.094	1.3109	neg	-	-	-	-	-	-	0.0043	3.9989	4.2459	4.2014	3.8828	4.0027	3.5822	4.2212	4.1827	4.2341	4.0882	4.3077	4.0303	4.03	4.223	4.2321	4.1869	4.2869	4.3907	4.1553	4.4788	4.5673	4.3993	4.1119	4.4574	4.2776	4.4612	4.2866	4.3716	4.2618	4.338	4.3506	4.3388	4.3365	4.3061	4.2852
neg_333	metab_5656	metab_5656	-	-	233.102	1.3749	neg	-	-	-	-	-	-	0.0022	4.2567	4.3572	4.0804	4.1618	4.3457	4.0616	4.2288	4.2559	4.1649	4.1799	4.5589	4.1886	4.2759	4.3416	4.3339	4.3329	4.1504	4.0533	4.2268	4.1384	4.4349	4.3603	4.1763	4.3485	4.3628	4.9433	4.7489	4.7024	5.0114	4.8763	4.8825	4.8747	4.5325	4.52	4.511
neg_334	metab_5657	metab_5657	-	-	262.033	1.3749	neg	-	-	-	-	-	-	0.0094	4.124	3.8443	3.971	3.7988	4.1261	3.8605	4.0519	3.9239	4.0748	4.024	3.8463	3.9874	3.8237	3.5079	3.6647	3.6087	4.0427	3.7968	3.9371	3.9097	3.95	3.1884	4.1388	3.8592	4.1195	3.9226	4.142	4.0742	4.2389	4.1785	4.1491	4.173	3.9467	3.8908	3.862
neg_335	metab_5658	metab_5658	-	-	337.964	1.3749	neg	-	-	-	-	-	-	0.0068	3.6977	3.8919	3.581	3.4889	3.67	3.3855	3.4833	3.7827	3.6324	3.5411	3.5682	3.5822	3.4449	3.8914	3.7607	3.8326	3.7712	4.0585	3.68	3.7548	4.1129	4.3298	3.7317	3.9866	3.5489	3.4878	3.1636	3.6159	3.3395	3.606	3.3629	3.4571	3.6877	3.6212	3.6372
neg_336	metab_5659	metab_5659	-	-	218.103	1.3109	neg	-	-	-	-	-	-	0.0034	5.6644	5.8263	5.6649	5.4138	5.7417	5.1888	5.4865	5.7029	5.6738	5.6921	5.7886	5.5064	5.4638	5.7204	5.8055	5.7363	5.8141	5.7732	5.8786	5.8727	5.6427	5.9936	5.7674	5.7847	5.4962	5.3729	5.623	5.7249	5.6903	5.4981	5.5023	5.5318	5.736	5.6963	5.6892
neg_337	metab_5660	metab_5660	-	-	307.986	1.4162	neg	-	-	-	-	-	-	0.0057	4.6259	4.7919	4.4989	5.1164	4.5337	4.1729	5.106	4.7165	4.555	4.6864	4.9349	4.2694	4.2846	4.577	4.5467	4.721	4.5108	4.385	4.3408	4.2739	4.2071	4.5116	4.6736	4.2009	4.5664	4.1025	4.3858	4.565	4.6201	4.6508	4.5815	4.6193	4.6255	4.6716	4.6995
neg_338	metab_5661	metab_5661	-	-	197.045	1.3965	neg	-	-	-	-	-	-	0.0061	4.1937	4.5878	3.8909	4.2408	3.9649	3.6342	4.2551	4.2927	4.1231	4.0672	4.4315	3.816	3.7815	4.2869	4.2662	4.3199	4.0797	3.8114	4.2621	3.7791	3.9366	4.3664	4.0742	4.0408	4.1302	4.4079	4.4437	4.1596	4.5885	4.3868	4.4261	4.4119	4.2898	4.2596	4.2316
neg_339	metab_5662	metab_5662	-	-	276.049	1.3965	neg	-	-	-	-	-	-	0.0144	3.8968	4.0343	3.7361	4.4648	3.8419	3.7222	4.2464	4.0507	3.7044	3.9991	4.0933	3.6094	3.6662	4.1163	4.1087	4.2475	3.788	3.8875	3.8634	3.9527	4.1876	3.7377	3.9242	4.0026	3.8511	3.9257	3.7542	3.78	3.7721	3.9213	3.7926	3.7669	4.0933	4.0402	3.9878
neg_340	metab_5663	metab_5663	-	-	260.023	1.3965	neg	-	-	-	-	-	-	0.0037	4.2127	4.2729	3.9187	3.9276	3.9213	2.8097	4.2124	4.2143	4.0467	4.0196	4.3489	3.5385	3.8671	4.3273	4.3005	4.2917	4.075	4.3582	4.4288	4.1189	4.3234	4.3432	4.1573	4.36	4.1277	4.4872	4.4225	4.2447	4.5557	4.3748	4.4172	4.3929	4.3278	4.2921	4.2869
neg_341	metab_5664	metab_5664	-	-	403.114	1.3965	neg	-	-	-	-	-	-	0.0064	4.415	4.981	4.1594	4.2529	4.0679	3.3363	4.7275	4.7895	4.2982	4.3707	5.039	3.6069	3.6811	4.7946	4.8318	4.7718	4.4336	4.4679	4.7635	4.3635	4.5222	5.0631	4.4786	4.5021	4.2513	4.7712	4.765	4.4086	5.065	4.6746	4.7287	4.768	4.7034	4.7885	4.7482
neg_342	metab_5665	metab_5665	-	-	239.067	1.3965	neg	-	-	-	-	-	-	0.0046	4.5913	4.716	4.5715	4.3585	4.5492	4.023	4.6145	4.6239	4.5903	4.7003	4.7369	4.4964	4.4553	4.5675	4.6793	4.5961	4.7418	4.5191	4.7218	4.7463	4.6428	4.7329	4.6361	4.6481	4.6244	4.9063	4.9108	4.707	5.0507	4.8685	4.9004	4.9124	4.7533	4.703	4.6987
neg_343	metab_5666	metab_5666	-	-	291.003	0.6202	neg	-	-	-	-	-	-	0.0041	4.4964	3.9638	4.6157	3.6669	4.1852	4.756	4.2233	4.103	4.2154	4.1125	2.8684	4.1421	4.4574	3.1166	3.2017	3.6016	4.3228	3.6081	3.8089	3.7579	3.7682	0.4403	4.4194	3.7263	4.6773	2.8792	3.6528	4.0595	0.5428	4.1359	3.5998	3.8153	3.7321	3.7553	3.7661
neg_344	metab_5667	metab_5667	-	-	293.019	0.6024	neg	-	-	-	-	-	-	0.0089	5.2234	4.8366	4.9837	4.0811	4.6691	3.2341	4.6492	4.4874	4.9499	4.6607	4.1719	4.5097	5.0077	4.2297	4.2059	4.2762	4.7136	4.2128	4.3538	4.1248	4.4482	4.5766	4.7691	4.136	5.1128	4.3676	4.6833	4.6951	4.1756	4.9371	4.6991	4.8374	4.4744	4.4261	4.3634
neg_345	metab_5668	metab_5668	-	-	196.072	0.6024	neg	-	-	-	-	-	-	0.0078	3.9828	4.3462	3.9653	4.4477	4.1181	4.3124	4.0497	4.1001	3.9507	4.1194	4.1867	4.4069	4.2598	4.17	4.1128	4.1556	4.2003	4.182	4.1268	4.138	4.5671	4.4074	3.947	4.2991	3.9473	4.3884	4.1903	3.8901	4.0337	3.9857	4.1648	4.0199	4.1832	4.2209	4.182
neg_346	metab_5669	metab_5669	-	-	343.103	1.4373	neg	-	-	-	-	-	-	0.0058	3.5103	3.6534	3.6323	3.5798	3.6752	3.201	3.6992	3.7532	3.7399	3.8889	3.9687	3.4151	3.3422	3.6431	3.8274	3.7544	3.8626	3.582	3.8082	3.6326	3.9548	3.1238	3.8348	3.8567	4.2149	4.2574	4.3042	4.1881	4.5058	4.3747	4.396	4.3498	3.9792	4.0128	4.0141
neg_347	metab_5670	metab_5670	-	-	110.898	0.6024	neg	-	-	-	-	-	-	0.0118	3.1841	3.9142	2.6154	3.2423	4.0739	3.5187	3.9837	3.7132	3.0227	3.5459	4.5253	3.4979	3.2509	3.5216	4.0929	3.9982	3.5611	4.6945	4.0985	4.4542	4.2846	3.6695	3.2305	4.055	2.7736	3.9492	3.8962	4.1953	4.7459	3.9823	4.0401	4.3905	4.2035	4.2081	4.1722
neg_348	metab_5671	metab_5671	-	-	308.077	1.4593	neg	-	-	-	-	-	-	0.0025	4.7521	4.8652	4.9254	4.4857	4.6685	4.3713	4.8637	4.9532	4.5714	4.8625	4.7732	4.5352	4.6736	4.9002	4.9093	4.899	4.8173	5.0747	4.9716	5.1584	4.8155	3.1262	4.7516	4.9379	5.1049	5.006	4.801	5.0234	4.8752	4.976	4.9979	4.917	4.9052	4.8824	4.9047
neg_349	metab_5672	metab_5672	-	-	525.161	1.4373	neg	-	-	-	-	-	-	0.0375	2.7726	2.8047	2.7164	2.8382	2.8187	2.8521	2.7694	2.7928	2.7822	2.8121	2.7904	2.8009	2.7769	2.7687	2.7906	2.7966	2.7864	2.6784	2.7394	2.7751	2.7774	3.9427	2.792	2.7474	3.7125	4.1734	3.9818	3.4555	3.8792	3.8263	3.8544	3.8402	3.1035	3.2322	2.9144
neg_350	metab_5673	metab_5673	-	-	125.023	1.4593	neg	-	-	-	-	-	-	0.0035	3.8328	3.9052	3.7096	3.8533	3.7884	3.7048	3.7603	3.8022	3.76	3.7392	3.906	3.6316	3.64	3.952	3.9263	3.9139	3.8113	3.5122	3.8961	3.6608	3.7036	4.0469	3.9045	3.7924	3.8444	3.972	3.959	3.899	4.1087	3.9789	4.0357	4.0002	3.8764	3.8633	3.8404
neg_351	metab_5674	metab_5674	-	-	170.901	0.6024	neg	-	-	-	-	-	-	0.0043	3.9155	3.0832	3.8077	4.4185	4.8917	4.6111	4.5946	4.3167	4.2739	4.4366	4.8055	4.551	4.1717	4.2349	4.6878	4.6894	4.2651	4.2214	4.5968	4.7523	4.6473	4.4585	4.1531	4.6258	3.4164	4.3456	3.4703	4.4487	4.808	4.4485	4.4842	4.6225	4.7328	4.7359	4.6958
neg_352	metab_5675	metab_5675	-	-	151.05	1.4593	neg	-	-	-	-	-	-	0.0107	3.3079	3.3687	3.1031	3.537	3.4014	3.3862	3.147	3.1918	3.2011	3.4958	3.3845	3.5	3.6553	3.1361	3.4062	3.0877	3.0322	2.9697	2.9763	2.8114	2.9022	2.8865	3.2469	2.9015	3.2739	3.4183	3.2637	3.7875	3.4712	3.4453	3.4638	3.4034	3.243	3.2837	3.321
neg_353	metab_5676	metab_5676	-	-	423.998	1.4593	neg	-	-	-	-	-	-	0.0177	2.5437	4.2211	3.8461	4.0137	2.5897	4.0156	3.31	2.5638	4.0319	3.9982	2.5614	4.1651	4.098	3.9747	3.9613	4.0197	3.6793	2.6542	3.9528	3.6449	2.5485	3.3275	3.9444	2.9339	4.4814	3.9255	3.9449	3.9894	2.6973	4.2931	4.0992	4.0781	3.6347	3.7452	3.7964
neg_354	metab_5677	metab_5677	-	-	363.13	1.4593	neg	-	-	-	-	-	-	0.0095	3.4264	3.9088	3.7033	3.1954	3.1759	3.2093	3.7658	3.8623	3.9487	3.8233	3.7987	3.6199	3.7694	3.7641	3.8358	3.7682	3.9036	3.5527	3.8142	3.8616	3.9596	3.4646	3.7967	3.9045	4.2992	4.4624	4.392	4.4259	4.5671	4.4682	4.5098	4.4716	4.0632	4.0415	4.136
neg_355	metab_5678	metab_5678	-	-	413.109	1.4789	neg	-	-	-	-	-	-	0.0052	4.3905	4.5818	4.3576	4.2276	4.4652	4.0836	4.4043	4.517	4.4304	4.5727	4.5263	4.1486	4.0356	4.2311	4.3774	4.0489	4.4523	4.2323	4.4729	4.2326	4.3392	4.0869	4.6557	4.3879	4.1587	4.3965	4.3648	4.4747	4.704	4.3932	4.449	4.3904	4.3451	4.3508	4.3319
neg_356	metab_5679	metab_5679	-	-	499.012	1.4593	neg	-	-	-	-	-	-	0.0086	3.4087	3.9265	3.3064	2.7912	3.5787	2.2854	3.8253	4.027	3.5419	3.7436	4.1175	2.9787	3.7094	4.7593	4.7331	4.6833	3.7353	4.5988	4.4791	4.2469	4.4675	4.2307	3.7092	4.5536	3.1645	3.8133	3.7958	3.6946	3.4195	3.4965	3.6382	3.6021	4.1789	4.1668	4.1816
neg_357	3-Indole carboxylic acid glucuronide	metab_5680	HMDB0013189	-	336.072	1.4789	neg	M-H, 2M-H	C15H15NO8	-	57	-0.145123	-	0.003	5.217	5.173	5.2846	4.796	5.0075	4.6405	5.3478	5.3019	5.1738	5.2043	5.3648	4.8951	5.0588	5.2064	5.243	5.1862	5.2969	5.3588	5.1185	5.5579	5.3911	2.9215	5.1556	5.3456	4.9264	5.0313	5.0582	4.9543	5.1808	5.0486	5.1008	5.0764	5.1516	5.1673	5.1917
neg_358	metab_5681	metab_5681	-	-	675.168	1.4789	neg	-	-	-	-	-	-	0.0068	4.1369	4.6174	4.6336	3.2886	3.066	3.0994	4.554	4.6189	4.3517	4.4683	4.0766	3.7166	4.0681	5.0004	5.0681	4.9602	4.4715	4.6162	4.7354	5.2661	4.9782	3.0222	4.4252	5.0178	3.6108	4.5238	4.5446	4.0193	4.4298	4.1447	4.3969	4.3665	4.6053	4.6392	4.6822
neg_359	metab_5682	metab_5682	-	-	217.107	1.5198	neg	-	-	-	-	-	-	0.0018	5.0165	5.0574	4.8454	4.8024	4.8861	4.6028	4.9539	4.9858	5.0131	5.0983	5.193	4.9602	5.0253	5.0407	5.0988	5.0585	5.0404	4.7054	4.9685	4.9293	4.9435	5.0236	4.9364	4.9421	5.1714	5.4012	5.4059	5.3568	5.5559	5.4546	5.4696	5.4727	5.1966	5.1828	5.1705
neg_360	metab_5683	metab_5683	-	-	293.078	1.4789	neg	-	-	-	-	-	-	0.0078	3.626	3.7603	3.9774	3.2764	3.7282	3.6136	3.6819	3.8175	3.9012	3.9547	3.6912	3.6763	3.8925	4.0323	4.1137	4.0759	3.9827	3.9159	3.8855	4.112	3.7952	3.9945	3.8912	3.8297	3.8945	3.7632	4.0877	3.878	3.7076	3.9324	3.9034	3.9955	3.9591	3.9312	3.9607
neg_361	metab_5684	metab_5684	-	-	462.953	1.4789	neg	-	-	-	-	-	-	0.0005	4.1727	2.5682	4.1465	4.4599	4.1587	3.9327	4.0185	2.8578	3.8436	3.8697	2.5539	4.7314	4.8115	2.5322	2.5541	2.5601	3.7281	2.9365	2.503	2.5386	2.5409	2.5385	3.7609	2.5109	3.5216	2.6016	2.6186	3.5027	2.6897	2.6856	2.6787	2.682	2.595	2.5931	2.5945
neg_362	metab_5685	metab_5685	-	-	235.072	1.4789	neg	-	-	-	-	-	-	0.0018	5.316	5.2999	5.5131	5.1642	5.3799	5.0895	5.3797	5.4937	5.4182	5.4672	5.3959	5.3587	5.4129	5.3757	5.4405	5.4324	5.2373	5.5827	5.3557	5.4763	5.5043	5.6358	5.2619	5.4747	5.3035	5.3628	5.3087	5.4022	5.2678	5.3746	5.3445	5.3472	5.4446	5.4171	5.4346
neg_363	metab_5686	metab_5686	-	-	533.141	1.4988	neg	-	-	-	-	-	-	0.0031	4.6533	5.1797	4.5418	3.2187	4.0481	2.848	4.9254	4.915	4.6642	4.7591	4.5061	4.2765	4.2664	5.4378	5.4039	5.3531	4.6206	4.8051	5.1967	5.1146	5.4884	5.0733	4.8835	5.5142	4.9995	5.0068	5.0032	4.4147	5.0466	4.895	5.1015	4.9516	5.1165	5.1051	5.1344
neg_364	metab_5687	metab_5687	-	-	574.168	1.4988	neg	-	-	-	-	-	-	0.0084	3.3774	4.1862	4.2625	3.0899	3.0704	3.1038	3.9193	4.2334	4.0675	4.1392	3.3291	3.3953	3.7738	4.5449	4.5871	4.5064	3.8706	4.149	4.2623	4.5819	4.3565	4.0847	3.9272	4.5044	3.3599	4.3409	4.1579	3.6936	3.9144	3.9488	4.1581	3.9847	4.2917	4.2797	4.3153
neg_365	metab_5688	metab_5688	-	-	438.013	1.4988	neg	-	-	-	-	-	-	0.0089	4.4972	4.6407	4.9454	4.2657	4.152	4.0579	4.7646	4.5904	4.7856	4.8392	3.8597	4.642	4.8365	4.4467	4.5091	4.67	4.6971	4.1711	4.3237	4.8022	4.4914	3.6543	4.7602	4.435	4.5016	4.0573	4.3042	4.4902	4.0847	4.559	4.4972	4.5035	4.5905	4.5472	4.657
neg_366	metab_5689	metab_5689	-	-	232.976	1.5573	neg	-	-	-	-	-	-	0.002	4.4648	4.8283	4.4176	3.7153	4.2986	3.4321	4.46	4.6646	4.4208	4.43	4.7147	4.1226	4.3181	4.9314	4.9079	4.9028	4.5765	4.6867	4.8985	4.695	4.8472	5.01	4.5102	4.8607	4.8602	5.3629	5.1263	4.993	5.3195	5.1667	5.2425	5.2156	4.9419	4.9283	4.9371
neg_367	metab_5690	metab_5690	-	-	140.071	1.5198	neg	-	-	-	-	-	-	0.0143	3.0562	3.0339	2.9668	2.7641	3.0319	2.778	3.0252	3.2297	3.6576	3.4907	3.2909	3.2418	3.634	3.921	3.4531	3.3359	3.1015	3.0931	3.2542	3.0963	3.3212	3.3879	3.099	3.2775	3.4422	3.4074	3.2973	3.2083	3.3382	3.2575	3.3582	3.2495	3.2727	3.2367	3.3115
neg_368	metab_5691	metab_5691	-	-	194.045	1.5198	neg	-	-	-	-	-	-	0.0013	6.1008	6.0604	5.6413	5.7123	5.9895	5.5489	6.2224	5.9737	5.857	5.8698	6.0325	5.8164	5.5524	6.0012	6.0084	6.0029	5.7854	5.9654	6.0196	5.7768	6.3949	6.1887	6.044	6.2481	6.4755	5.8428	5.9489	5.717	6.1972	6.1228	6.1751	6.0671	6.0604	6.0385	6.0495
neg_369	metab_5692	metab_5692	-	-	291.099	1.5198	neg	-	-	-	-	-	-	0.0026	4.8453	4.9558	4.8851	4.7426	4.9316	4.769	4.8645	4.9823	4.8879	4.9972	4.949	4.8958	4.8373	4.684	4.8576	4.7599	5.0097	5.067	4.8855	5.0367	5.1309	4.9475	5.0389	5.0619	4.9273	4.9551	4.943	5.0314	4.9637	4.9964	4.9903	5.016	4.9577	4.9467	4.9225
neg_370	metab_5693	metab_5693	-	-	564.136	1.5198	neg	-	-	-	-	-	-	0.0071	4.5063	4.7242	3.8992	2.9772	4.3098	2.9911	4.7659	4.6833	4.0502	4.1223	4.7963	2.9398	3.1386	4.2509	4.5711	4.3941	4.3535	3.6537	4.804	3.7734	4.8947	3.8597	4.4645	4.8688	4.7507	4.8846	4.7415	4.2902	5.2707	4.9606	5.0965	4.9526	4.6706	4.6232	4.7121
neg_371	metab_5694	metab_5694	-	-	162.022	1.5198	neg	-	-	-	-	-	-	0.0039	4.306	4.2618	4.2359	4.4959	4.3405	4.4481	4.2419	4.3021	4.4671	4.4153	4.197	4.5116	4.4779	4.2362	4.2793	4.2964	4.2712	4.0247	4.2117	4.3194	4.2074	4.2327	4.3999	4.163	4.4092	4.2824	4.3961	4.331	4.3275	4.4235	4.3947	4.4257	4.3205	4.2921	4.2755
neg_372	metab_5695	metab_5695	-	-	258.007	1.5769	neg	-	-	-	-	-	-	0.0015	6.3329	6.3734	6.4402	5.7656	6.178	5.5702	6.5201	6.5077	6.3241	6.374	6.5933	6.0647	6.3816	6.552	6.5798	6.5554	6.4469	6.6524	6.6747	6.6245	6.6514	6.4268	6.4121	6.6692	6.1307	6.2993	6.3559	6.2194	6.3677	6.2717	6.3088	6.3001	6.5034	6.484	6.4982
neg_373	metab_5696	metab_5696	-	-	185.081	1.5198	neg	-	-	-	-	-	-	0.0037	4.0351	3.9603	3.9033	4.2016	4.1718	4.2368	3.9788	4.0592	3.9655	4.1887	3.8463	4.1807	4.1956	4.2926	4.2227	4.2514	3.9904	3.6648	4.2206	4.1175	3.7553	4.2504	4.1371	3.949	4.1941	4.1584	4.1997	4.1823	4.2633	4.2992	4.2774	4.2949	4.1576	4.1163	4.1305
neg_374	metab_5697	metab_5697	-	-	291.108	1.5198	neg	-	-	-	-	-	-	0.0022	4.6915	5.0218	4.8185	4.372	4.2367	3.958	4.6501	4.8025	4.7673	4.8173	4.7558	4.6692	4.6883	4.9873	4.9399	4.9521	4.6281	4.5102	4.7525	4.8103	4.8347	4.5232	4.7102	4.8103	4.7652	4.7004	4.8634	4.8435	4.6931	4.7463	4.7478	4.7309	4.8195	4.8162	4.7947
neg_375	Feruloyl C1-glucuronide	metab_5698	HMDB0041734	-	369.082	1.5394	neg	M-H, 2M-H	C16H18O10	-	63.4	-0.824818	-	0.0023	5.8789	5.9433	5.7564	5.5085	5.974	5.4097	5.965	5.9268	5.7165	5.7658	5.9523	5.5188	5.5465	5.371	5.6405	5.4625	5.8848	5.0124	5.8559	5.503	5.7913	4.8799	5.8524	5.7741	5.8109	6.1996	5.9831	5.8535	6.3439	6.2202	6.24	6.2554	5.8911	5.8706	5.8537
neg_376	metab_5699	metab_5699	-	-	376.104	1.5394	neg	-	-	-	-	-	-	0.0019	5.0081	4.9962	4.7957	4.6252	5.067	4.5192	5.0849	4.954	4.8033	4.7712	5.0802	4.6688	4.6907	4.8362	4.8133	4.7405	4.89	4.7154	4.7996	4.7176	5.2455	5.1059	4.931	5.0763	5.0626	4.7555	4.9398	4.6403	5.1391	5.0712	5.0569	5.059	4.9001	4.9136	4.906
neg_377	metab_5700	metab_5700	-	-	234.08	1.5394	neg	-	-	-	-	-	-	0.0069	3.6238	4.2262	3.6183	3.9682	3.9356	4.0348	3.5119	4.295	4.4811	4.3456	4.3626	4.4871	4.612	4.5645	4.5128	4.6101	4.2214	4.1888	4.4566	4.3335	4.426	4.4455	4.4689	4.1797	4.2727	4.562	4.6296	4.1278	4.4236	4.5473	4.5542	4.6371	4.5032	4.4678	4.418
neg_378	metab_5701	metab_5701	-	-	415.161	1.5573	neg	-	-	-	-	-	-	0.0016	4.7749	5.012	5.0122	4.8008	4.9032	4.3823	5.0161	5.0059	4.9249	4.9116	5.1049	4.8669	4.9881	4.8609	4.924	4.8688	4.9055	4.9129	4.9567	5.1277	5.1032	4.8941	4.8128	5.0436	5.1635	5.3399	5.3113	5.1316	5.3944	5.325	5.3848	5.3534	5.0983	5.0865	5.0762
neg_379	metab_5702	metab_5702	-	-	539.979	1.5394	neg	-	-	-	-	-	-	0.0099	4.752	4.1088	4.7753	5.3939	5.0958	5.3897	4.7761	4.3835	4.7325	4.7236	4.2723	5.1573	5.0842	3.9856	3.8938	3.9443	4.6115	4.1443	3.8727	4.2925	4.0902	3.7275	4.73	3.8768	4.6343	3.1309	4.0513	4.6217	4.0605	4.4312	4.2353	4.3228	4.1991	4.2466	4.171
neg_380	metab_5703	metab_5703	-	-	500.994	1.5394	neg	-	-	-	-	-	-	0.0256	4.651	3.9183	4.7609	5.3398	4.9997	5.3136	4.681	4.2911	4.6324	4.6378	3.8102	5.1126	5.027	3.1499	3.5674	3.8576	4.536	3.8037	3.4184	4.1581	3.4806	1.9957	4.6271	3.306	4.5763	3.06	3.0549	4.5808	3.5397	4.3587	3.7772	4.2902	4.098	4.1362	3.8759
neg_382	metab_5705	metab_5705	-	-	266.049	1.5394	neg	-	-	-	-	-	-	0.003	4.2366	3.896	3.915	4.1019	4.3368	4.1592	3.8921	3.8624	3.9881	3.9561	3.6872	4.085	3.8114	3.5386	3.4961	3.1848	4.0838	3.6849	3.4552	3.5977	3.2996	3.1287	3.9239	3.2843	3.8451	3.7896	3.9328	3.9261	4.0431	4.017	4.0019	4.1089	3.7305	3.7054	3.7041
neg_383	metab_5706	metab_5706	-	-	134.035	1.5573	neg	-	-	-	-	-	-	0.0032	4.231	4.0802	4.1566	4.5971	4.3421	4.6207	4.1766	4.0508	4.3196	4.2044	4.0423	4.4584	4.4224	3.9782	3.901	4.0643	4.1647	3.9343	3.9231	4.0743	4.0089	3.9297	4.1574	3.8807	4.3237	4.0851	4.1307	4.0915	4.2087	4.2431	4.1648	4.2464	4.0896	4.0706	4.1055
neg_384	metab_5707	metab_5707	-	-	285.109	1.5394	neg	-	-	-	-	-	-	0.0053	4.0453	3.6275	4.0756	3.5187	4.3071	3.3553	4.1016	3.9555	3.5659	3.8995	3.9522	3.529	3.8417	3.5568	3.5311	3.6344	3.9644	3.7315	3.4942	3.8872	3.8492	3.376	3.7456	3.7562	3.4008	4.0414	3.9263	4.138	4.2384	4.1487	4.1713	4.1718	3.9287	3.8966	3.9118
neg_385	metab_5708	metab_5708	-	-	319.103	1.5573	neg	-	-	-	-	-	-	0.0028	4.5728	4.8826	4.8775	4.6818	4.7404	4.3956	4.7997	4.9018	4.8431	4.6355	4.9001	4.6736	4.7409	5.1578	5.0431	5.1312	4.7875	4.8413	4.9507	5.0319	4.9879	4.8726	4.6685	4.9871	5.4013	5.3238	5.4027	5.2645	5.449	5.3709	5.3821	5.4063	5.1435	5.1109	5.1124
neg_386	metab_5709	metab_5709	-	-	271.057	1.5573	neg	-	-	-	-	-	-	0.0066	4.9687	4.8771	5.0576	4.8616	4.9761	4.773	4.6868	4.7997	4.9393	4.9809	4.8653	4.8997	4.9101	4.4058	4.6057	4.5008	4.9961	4.7381	4.6631	4.8893	4.7412	4.5623	4.949	4.6545	4.9366	4.49	4.8736	5.0053	4.5023	4.836	4.6776	4.8061	4.7725	4.7421	4.696
neg_388	metab_5711	metab_5711	-	-	274.13	1.5573	neg	-	-	-	-	-	-	0.0023	4.7669	4.8837	4.1696	4.456	4.7344	4.1605	4.8743	4.5836	4.6795	4.7098	4.4073	4.8006	4.2949	4.7577	4.7309	4.7213	4.4519	5.1346	4.6895	4.3928	5.0105	5.0547	4.6997	4.8825	4.9671	5.1217	4.4578	4.5488	4.7324	5.0075	4.9675	4.9539	4.8836	4.8606	4.8664
neg_389	metab_5712	metab_5712	-	-	464.043	1.5573	neg	-	-	-	-	-	-	0.009	4.2401	4.2369	4.0838	4.4913	4.3432	4.3596	3.9275	4.0822	4.0805	4.1724	4.0123	4.2918	4.3917	3.9439	3.8194	3.9847	4.4871	4.1341	3.9668	4.0328	4.1536	4.2273	4.1911	3.9094	3.9576	3.8794	3.5899	3.7379	3.6518	4.0405	3.783	4.0009	3.9516	3.9393	3.8605
neg_390	metab_5713	metab_5713	-	-	254.067	1.5573	neg	-	-	-	-	-	-	0.0026	5.2426	5.3035	5.0097	4.9418	5.1359	4.7779	5.2752	5.2342	5.3465	5.3986	5.4601	4.9985	4.9528	5.0425	5.2655	5.1442	5.1738	4.7194	5.4001	4.8956	5.1076	5.0487	5.4623	5.1716	5.2174	5.2036	5.3249	5.1956	5.3582	5.2588	5.2991	5.3046	5.2052	5.187	5.2253
neg_391	metab_5714	metab_5714	-	-	286.002	1.5573	neg	-	-	-	-	-	-	0.0067	4.927	5.1412	4.7268	4.4117	4.7685	4.2196	4.6703	5.0001	4.7088	4.7275	4.6279	4.4457	4.4801	4.6633	4.7338	4.7219	4.9092	4.6945	4.8731	5.1329	4.7639	4.7707	4.7777	4.7786	4.9575	5.1308	5.3042	4.8569	5.3159	5.2338	5.2758	5.3242	4.9928	4.9181	4.9507
neg_392	metab_5715	metab_5715	-	-	259.13	1.5961	neg	-	-	-	-	-	-	0.0014	5.1192	5.2448	4.8809	4.6887	5.1022	5.0528	4.9867	5.3015	5.3725	4.9094	5.3146	4.97	4.8033	5.3826	5.2999	5.3559	4.9548	5.2095	5.268	5.1253	5.2306	5.2388	4.9009	5.2417	5.7084	5.3535	5.4137	5.1393	5.4104	5.3863	5.473	5.345	5.2977	5.2877	5.2846
neg_393	metab_5716	metab_5716	-	-	179.045	1.5961	neg	-	-	-	-	-	-	0.0033	4.3194	4.3406	4.303	3.8978	4.3239	3.8415	4.1947	4.3607	4.2274	4.4331	4.5248	4.2701	4.4044	4.6084	4.5854	4.6235	4.5613	4.5048	4.6037	4.5819	4.4726	4.8426	4.3086	4.5347	4.3949	4.7441	4.7238	4.5878	4.7433	4.6733	4.6795	4.7176	4.6067	4.5832	4.6236
neg_394	metab_5717	metab_5717	-	-	172.051	1.5769	neg	-	-	-	-	-	-	0.0164	4.3071	3.8625	4.2485	4.7282	4.435	4.7233	4.2549	3.944	4.3112	4.2674	3.811	4.5806	4.5205	3.2609	3.4335	3.6317	4.143	3.632	3.3974	3.8349	3.7492	3.1005	4.2435	3.3762	4.3724	3.4237	3.6572	4.1166	3.6903	4.1606	3.8653	4.0135	3.9804	3.8187	3.8601
neg_395	metab_5718	metab_5718	-	-	296.063	1.5769	neg	-	-	-	-	-	-	0.0134	3.2971	4.007	2.7909	3.0825	3.4515	2.9266	3.3646	4.0334	4.0713	4.0261	4.153	3.9581	3.9818	4.1926	4.1731	4.2612	3.8718	3.8496	4.0394	4.111	4.1502	4.6501	4.1554	3.9025	3.6412	4.4005	4.2949	3.7537	4.4793	4.2744	4.3214	4.3455	4.1773	4.1041	4.1072
neg_396	metab_5719	metab_5719	-	-	447.093	1.5769	neg	-	-	-	-	-	-	0.0125	3.8411	3.9425	3.4583	3.2418	3.6954	3.0609	3.8691	3.8735	4.4135	4.2555	4.4558	3.9562	3.9502	4.2126	4.3036	4.3136	3.702	3.0545	3.9316	3.5943	3.9153	3.3811	3.8488	3.8632	4.1201	4.3963	4.3941	4.1173	4.3243	4.362	4.3887	4.4222	4.1649	4.0696	4.1848
neg_397	metab_5720	metab_5720	-	-	270.008	1.5961	neg	-	-	-	-	-	-	0.0016	5.3052	5.5634	5.317	5.1777	5.2665	4.9785	5.538	5.4968	5.4591	5.4523	5.7433	5.2633	5.3034	5.2264	5.3719	5.295	5.3419	5.5203	5.4254	5.6349	5.6219	5.5665	5.4258	5.582	5.2578	5.299	5.1496	5.277	5.3682	5.2957	5.3211	5.2856	5.3847	5.3796	5.3972
neg_398	metab_5721	metab_5721	-	-	365.145	1.5961	neg	-	-	-	-	-	-	0.0051	4.2325	4.6594	4.2164	3.7639	4.3317	3.7193	4.3171	4.4638	4.1912	4.2935	4.4479	4.1492	4.2135	4.3446	4.3286	4.3106	4.2793	4.1836	4.6554	4.3814	4.3792	4.0991	4.386	4.4681	4.653	4.7897	4.9534	4.684	4.9617	4.7638	4.8187	4.8096	4.5173	4.5471	4.5429
neg_399	metab_5722	metab_5722	-	-	157.049	1.5961	neg	-	-	-	-	-	-	0.0015	4.0533	3.9702	3.9652	4.2777	4.0715	4.3012	4.0363	4.0155	4.1322	4.0519	4.0469	4.1353	4.1322	3.9336	3.9934	4.0098	3.9813	3.8853	4.0187	3.8997	3.9972	4.0797	3.9413	3.9887	4.3035	4.3751	4.2964	4.2881	4.4299	4.363	4.4021	4.3886	4.1562	4.1596	4.1514
neg_400	metab_5723	metab_5723	-	-	118.04	1.5961	neg	-	-	-	-	-	-	0.0018	4.0626	3.6027	4.0007	4.4344	4.1635	4.4807	3.9698	3.6842	4.0362	3.9918	3.606	4.319	4.2306	3.1599	3.307	3.4584	3.8938	3.3424	3.3149	3.7283	3.4586	2.8946	3.9255	3.3792	4.1373	3.0936	3.4048	3.9143	3.4795	3.8286	3.6905	3.7305	3.6715	3.6616	3.6799
neg_401	metab_5724	metab_5724	-	-	308.117	1.5961	neg	-	-	-	-	-	-	0.0063	3.8003	4.1798	4.4881	4.0628	3.4803	2.8721	3.6971	4.3692	4.6257	3.8205	3.9492	4.0988	4.5221	5.0248	4.8655	4.9833	5.0422	3.76	4.8635	4.8739	4.0222	5.0339	3.6852	4.5406	3.8997	3.991	4.7795	4.2112	3.8253	3.968	3.9877	4.1697	4.6351	4.6601	4.6954
neg_402	metab_5725	metab_5725	-	-	248.06	1.6156	neg	-	-	-	-	-	-	0.0026	3.2956	4.5011	4.018	3.2477	4.1156	3.1647	3.8783	4.5945	4.4385	4.437	4.5356	4.2699	4.5048	4.6804	4.5683	4.6566	4.3322	4.5821	4.7007	4.8041	4.6084	4.7015	4.554	4.5513	3.9301	4.5964	4.7579	3.8599	4.5799	4.4728	4.5215	4.5657	4.5819	4.552	4.5565
neg_403	metab_5726	metab_5726	-	-	303.062	1.6156	neg	-	-	-	-	-	-	0.0056	4.1325	4.0505	4.1184	3.34	3.8138	3.6265	3.8181	4.1811	3.9607	3.9972	4.1911	4.0388	3.902	4.0314	4.1124	4.0676	3.5881	3.7534	3.7101	4.1775	3.3705	4.1336	3.8541	3.7462	3.8987	4.102	3.9802	3.9937	4.2939	4.0614	4.089	4.032	3.9909	4.0098	3.9976
neg_404	metab_5727	metab_5727	-	-	422.039	1.6156	neg	-	-	-	-	-	-	0.0294	3.2721	3.7282	3.6207	2.784	2.5174	2.5508	3.4677	3.5382	3.4174	3.2527	2.4892	3.1887	2.4757	3.6667	3.617	3.7137	3.5422	3.604	3.6971	3.7813	3.3493	4.1038	3.205	3.1588	3.4197	3.122	3.625	3.146	2.625	3.4317	3.1899	3.3504	3.4913	3.4306	3.2696
neg_405	metab_5728	metab_5728	-	-	397.092	1.6156	neg	-	-	-	-	-	-	0.0232	2.666	2.4235	3.3662	2.457	2.9316	2.4708	3.2344	3.5352	2.4011	3.292	3.5012	2.4197	2.8015	3.5575	3.487	3.4775	3.086	3.959	3.7348	3.3369	2.3964	3.057	3.0313	3.116	3.1645	3.617	3.7069	3.3706	3.7753	3.5654	3.5428	3.5455	3.4215	3.2727	3.2604
neg_406	metab_5729	metab_5729	-	-	157.069	1.6156	neg	-	-	-	-	-	-	0.003	4.7316	4.5122	4.8602	4.212	4.6768	4.4454	4.8238	4.8369	4.502	4.8509	4.8688	4.4877	4.7438	4.9601	4.9453	4.9335	4.8463	5.1298	5.0148	4.9239	4.6116	4.7918	4.8564	4.8456	4.6831	4.6091	4.77	4.6851	4.7132	4.6549	4.6456	4.6723	4.8663	4.8381	4.8262
neg_407	metab_5730	metab_5730	-	-	99.0437	1.6364	neg	-	-	-	-	-	-	0.0026	4.3334	4.4512	4.7728	4.1471	4.4156	3.9337	4.3437	4.6477	4.1794	4.7348	4.3156	4.3297	4.6005	4.4975	4.6322	4.4865	4.4704	4.5324	4.5266	5.0585	4.5559	4.7561	4.8053	4.6498	4.231	4.4529	4.4273	4.2899	4.4237	4.4132	4.3933	4.3975	4.5679	4.5569	4.5382
neg_408	metab_5731	metab_5731	-	-	621.11	1.6364	neg	-	-	-	-	-	-	0.0164	3.6933	4.3744	4.1547	2.5738	3.7826	2.5877	2.5051	4.0517	3.711	4.5072	2.5261	3.8705	4.1687	3.5007	4.1917	3.7885	4.2027	3.477	3.8105	4.3907	3.5973	2.898	4.6375	3.9186	3.3531	4.0669	4.0564	4.5629	3.6205	4.0144	3.7998	4.0079	4.0375	4.0108	3.8986
neg_409	metab_5732	metab_5732	-	-	156.065	1.6156	neg	-	-	-	-	-	-	0.0018	5.8068	5.5934	5.9323	5.1628	5.7396	5.4437	5.9036	5.9166	5.5599	5.9207	5.9502	5.5394	5.8098	6.0456	6.0209	6.0269	5.9211	6.2026	6.0948	5.9979	5.676	5.8837	5.9288	5.917	5.627	5.5	5.7438	5.652	5.6418	5.5727	5.5716	5.5808	5.9074	5.8923	5.8769
neg_410	metab_5733	metab_5733	-	-	326.088	1.6571	neg	-	-	-	-	-	-	0.0011	4.3745	4.4416	4.3743	4.0806	4.3607	3.8953	4.3416	4.4791	5.1258	5.1421	5.427	4.9178	5.2422	5.4044	5.3424	5.3602	4.5323	4.5926	4.6806	4.5286	4.5357	4.0489	4.4984	4.5728	5.829	5.9724	5.8687	5.8163	5.9848	5.8904	5.9036	5.9118	5.5201	5.5087	5.5116
neg_411	metab_5734	metab_5734	-	-	431.156	1.6571	neg	-	-	-	-	-	-	0.0049	4.0495	4.438	4.3419	3.7747	4.1854	2.4307	4.2445	4.3562	4.0232	4.1152	4.4978	4.0782	4.2883	4.3895	4.3689	4.3393	4.2529	4.3716	4.4657	4.5545	4.5198	4.4506	4.1353	4.5119	4.5237	4.8731	4.7432	4.4716	4.7689	4.736	4.7913	4.8144	4.5641	4.5392	4.5082
neg_412	metab_5735	metab_5735	-	-	378.98	1.6571	neg	-	-	-	-	-	-	0.0089	3.8418	4.2086	4.2726	3.3004	4.0727	3.3143	3.9926	4.2573	3.2444	3.6917	3.977	3.8485	4.1548	4.6263	4.3371	4.6097	3.8911	3.6868	4.1937	4.2636	4.3084	4.4817	3.6099	4.2247	4.2615	4.3354	3.8982	4.2776	3.9365	4.2408	4.1607	4.2721	4.3407	4.3845	4.3251
neg_413	metab_5736	metab_5736	-	-	235.891	1.6571	neg	-	-	-	-	-	-	0.0169	4.3555	4.0706	4.4928	4.0472	4.5345	3.8136	4.3567	4.0831	3.8661	4.097	3.2833	4.4066	4.6382	3.6258	3.2709	3.8871	4.2463	3.8307	3.3151	3.9833	3.7527	2.9143	4.025	3.3577	4.311	2.9314	2.5935	4.1199	2.6646	3.8111	3.229	3.4802	3.9009	3.8793	3.8078
neg_414	metab_5737	metab_5737	-	-	328.151	1.6571	neg	-	-	-	-	-	-	0.0019	5.4327	5.6704	5.5239	5.2006	5.5473	5.3125	5.5758	5.7317	5.621	5.7337	5.7476	5.5129	5.2052	5.4151	5.6101	5.4827	5.7339	5.8854	5.7304	5.8197	5.9071	5.8457	5.755	5.8819	5.4665	5.3683	5.4081	5.3628	5.322	5.2949	5.3215	5.3212	5.6237	5.6126	5.6049
neg_415	metab_5738	metab_5738	-	-	235.072	1.6781	neg	-	-	-	-	-	-	0.0025	5.114	5.2164	5.1045	4.8985	4.7916	4.5727	4.9504	5.1345	5.1502	5.0182	5.371	4.9798	4.9891	5.054	5.0549	5.0742	5.0856	5.0517	5.3725	5.0191	5.1411	5.3806	4.9847	5.2049	5.1416	5.2307	5.1064	5.286	4.923	5.1165	5.1054	5.1224	5.176	5.1426	5.1483
neg_416	metab_5739	metab_5739	-	-	357.082	1.6781	neg	-	-	-	-	-	-	0.0066	4.1088	4.5767	4.4605	3.9428	4.2702	3.5206	4.1274	4.482	4.3047	4.3294	4.5924	4.4223	4.6056	4.3297	4.3695	4.4157	4.2209	4.3624	4.3759	4.6859	4.3099	3.7375	4.1479	4.4413	4.8602	4.9478	4.861	4.6323	4.9931	4.8169	4.9363	4.8751	4.5991	4.5788	4.5317
neg_417	metab_5740	metab_5740	-	-	419.192	1.6781	neg	-	-	-	-	-	-	0.0059	3.9218	4.2924	4.2215	3.8397	4.0649	3.6153	4.1696	4.3124	4.1235	4.2772	4.4455	4.1325	4.227	4.2845	4.2208	4.1933	4.1469	4.2701	4.2079	4.3639	4.223	4.1807	3.9389	4.2743	4.4294	4.7253	4.6012	4.4592	4.7545	4.6429	4.7032	4.6674	4.4304	4.4036	4.4681
neg_418	metab_5741	metab_5741	-	-	267.098	1.6781	neg	-	-	-	-	-	-	0.0262	3.491	3.58	3.1497	2.4627	3.1564	2.1587	3.0353	3.215	3.6387	3.7035	3.6611	3.3863	3.056	3.1227	3.4618	3.3519	3.2432	1.9863	3.2172	2.5447	2.6284	2.0821	3.3944	3.1361	3.6954	3.6989	3.6432	3.6308	4.0311	3.8475	3.912	3.8185	3.4871	3.4384	3.5706
neg_419	metab_5742	metab_5742	-	-	250.072	1.5769	neg	-	-	-	-	-	-	0.0054	4.0048	4.3218	3.71	3.6404	3.8644	3.5031	3.8327	4.0985	3.9459	4.004	4.1154	3.7707	3.7176	4.0642	4.1109	4.0896	3.9565	3.6979	4.1137	3.8562	3.8142	4.1549	3.9944	3.9094	4.0037	4.3779	4.5369	4.1401	4.579	4.3772	4.4237	4.475	4.1563	4.1163	4.1752
neg_420	metab_5743	metab_5743	-	-	330.029	1.5769	neg	-	-	-	-	-	-	0.0031	5.908	6.2333	5.5782	5.4888	5.6966	5.4279	5.6149	6.008	5.7029	5.7818	5.8804	5.5839	5.6426	6.0268	6.0065	6.0014	5.8483	5.6397	5.9303	5.8027	5.7373	6.0821	5.7857	5.806	5.9063	6.2907	6.4289	6.0283	6.4915	6.2628	6.3325	6.3552	6.0488	6.0443	6.0796
neg_421	5-[2H-Pyrrol-4-(3H)-ylidenemethyl]-2-furanmethanol	metab_5744	HMDB0040045	-	222.077	1.5573	neg	M+K-2H, M+FA-H	C10H11NO2	-	55.5	-5.85217	-	0.003	4.9717	5.1106	4.9063	4.796	5.0877	4.7563	4.9624	5.0561	5.1321	5.0068	5.1821	4.9202	4.8225	4.961	5.0272	4.991	5.0698	5.0841	5.0926	5.0533	5.0829	5.0505	5.1002	5.0725	4.9782	4.9786	5.0972	5.0502	5.227	5.0601	5.0855	5.1163	5.0557	5.0222	5.0479
neg_422	metab_5745	metab_5745	-	-	384.987	1.6982	neg	-	-	-	-	-	-	0.0021	4.1557	4.3884	4.4845	3.7962	4.5832	3.6763	4.3374	4.3717	3.883	4.2294	4.2914	4.3456	4.6405	4.386	4.398	4.4845	3.8116	3.6645	4.0198	4.5129	4.4388	3.5991	4.3154	4.226	5.0816	4.6507	4.5073	4.8132	4.8403	5.0012	4.948	4.9192	4.5895	4.6056	4.585
neg_425	metab_5748	metab_5748	-	-	624.157	1.7186	neg	-	-	-	-	-	-	0.0039	3.3661	3.6625	3.5483	2.7991	3.7452	2.8129	3.7954	3.9314	2.7431	3.8443	3.9914	2.7617	4.2618	5.4293	5.2001	5.1918	2.7473	4.1563	4.687	4.1134	4.7989	2.7358	4.028	4.7501	4.5401	4.7386	4.7848	4.3067	4.9884	4.5401	4.8101	4.6634	4.7938	4.7993	4.7726
neg_426	6-(1-benzofuran-4-yloxy)-3,4,5-trihydroxyoxane-2-carboxylic acid	metab_5749	HMDB0129414	-	355.067	1.7186	neg	M-H2O-H, M+FA-H	C14H14O8	-	52.7	9.88546	-	0.0047	4.581	4.6905	4.3352	4.0609	4.3155	3.9355	4.5385	4.6049	4.4831	4.4574	4.8112	4.171	3.9893	4.1197	4.4776	4.2625	4.5318	3.8342	4.6119	4.2564	4.4631	4.0558	4.4756	4.4652	4.8397	5.2181	4.9313	4.7782	5.3308	5.1379	5.2153	5.1823	4.7514	4.7615	4.7168
neg_427	Diphenol glucuronide	metab_5750	HMDB0059998	-	285.061	1.7186	neg	M-H, M+Na-2H	C12H14O8	-	74.5	-0.674175	-	0.0023	5.9927	6.216	6.2485	5.6986	6.2954	5.598	6.1	6.2385	5.7276	6.0058	6.2375	6.0921	6.3568	6.5232	6.4448	6.4632	5.7625	5.8725	6.1965	6.3681	6.4222	3.7987	6.0232	6.3437	6.7464	6.7048	6.4983	6.5074	6.671	6.6778	6.7139	6.6651	6.4702	6.4684	6.434
neg_429	metab_5752	metab_5752	-	-	208.061	1.5573	neg	-	-	-	-	-	-	0.0032	5.5971	5.6352	5.5014	5.3589	5.4853	5.2284	5.2418	5.5489	5.5205	5.5939	5.7172	5.3808	5.467	5.5332	5.5827	5.533	5.629	5.6538	5.5893	5.6121	5.6183	5.7896	5.6527	5.5905	5.4637	5.5049	5.5216	5.5323	5.5013	5.5423	5.5165	5.5816	5.6148	5.5821	5.5664
neg_430	metab_5753	metab_5753	-	-	159.084	1.7398	neg	-	-	-	-	-	-	0.0039	5.2152	5.0567	5.2822	4.5574	5.0191	4.9361	5.2278	5.2997	4.9632	5.2593	5.2608	4.9252	5.1377	5.3878	5.3987	5.3851	5.2864	5.4353	5.5049	5.5329	4.9474	5.6757	5.3734	5.3201	5.3028	4.9617	5.1044	5.158	5.1258	5.0596	5.0989	5.0604	5.3464	5.3179	5.2971
neg_431	metab_5754	metab_5754	-	-	173.008	1.5394	neg	-	-	-	-	-	-	0.0064	3.8029	3.858	3.7613	3.9539	3.9331	3.9564	3.7572	3.8208	3.8483	3.8158	3.7845	3.9205	3.9014	3.5077	3.6549	3.6624	3.7674	3.7015	3.5884	3.7885	3.8292	3.5499	3.7584	3.5923	3.982	3.7985	3.8373	3.8266	3.8611	3.9503	3.9126	3.9071	3.8109	3.7727	3.7595
neg_432	metab_5755	metab_5755	-	-	205.035	1.5394	neg	-	-	-	-	-	-	0.004	3.8983	3.799	3.8004	3.8652	3.8636	3.8326	3.8208	3.8505	3.8697	3.9289	3.7717	3.9879	3.91	4.0282	3.9741	4.0708	3.9007	3.6924	3.857	3.8135	3.8637	3.9098	3.8432	3.8248	3.9844	4.0391	3.8612	3.9705	3.8164	3.9412	3.9173	3.9788	3.9114	3.952	3.9354
neg_433	metab_5756	metab_5756	-	-	417.176	1.7398	neg	-	-	-	-	-	-	0.003	4.4076	4.6526	4.4121	4.1262	4.5597	3.5936	4.5511	4.6166	4.439	4.6413	4.7328	4.5247	4.5365	4.7664	4.7641	4.7114	4.5198	4.6087	4.632	4.8027	4.6807	4.7578	4.4437	4.6702	4.9137	5.1866	5.1006	4.9523	5.2341	5.0969	5.1963	5.1587	4.856	4.839	4.8435
neg_434	metab_5757	metab_5757	-	-	275.01	1.7398	neg	-	-	-	-	-	-	0.0243	3.8606	3.4451	3.854	3.2186	3.9395	3.7425	3.8539	3.6015	3.5302	3.7684	3.5784	3.5789	3.7247	3.3053	3.281	3.4693	3.7495	3.5801	3.6525	3.5958	3.289	3.4932	3.7989	3.3814	3.6753	2.7594	3.1696	3.6217	2.8805	3.4459	3.3296	3.2575	3.385	3.6025	3.4918
neg_435	metab_5758	metab_5758	-	-	271.987	1.7596	neg	-	-	-	-	-	-	0.0175	3.0824	3.5829	3.4019	2.4997	3.413	2.5135	3.6629	3.519	3.0289	3.2076	3.4074	2.4624	2.4385	3.5154	3.69	3.673	3.2298	4.0585	3.7447	3.7772	4.1251	3.9884	3.0822	3.9584	3.0575	3.6113	3.5184	2.524	3.4473	3.5162	3.4825	3.5489	3.616	3.6386	3.598
neg_437	metab_5760	metab_5760	-	-	202.108	1.5394	neg	-	-	-	-	-	-	0.0015	4.0526	4.1663	4.0496	3.6716	4.0743	3.2672	4.0471	4.1613	4.0451	4.1162	4.1893	3.8745	3.9254	4.1532	4.1418	4.142	4.1568	4.1746	4.2016	4.176	4.2051	4.229	4.137	4.2177	4.069	4.2741	4.2968	4.2927	4.4386	4.3383	4.3879	4.3664	4.2381	4.2397	4.2238
neg_438	metab_5761	metab_5761	-	-	399.068	1.7806	neg	-	-	-	-	-	-	0.0065	5.1652	5.0123	5.3165	5.3029	5.1026	5.2277	5.2174	5.0976	5.2004	5.1952	5.2309	5.1512	5.2989	4.7096	4.8019	4.8196	5.2102	5.0071	4.8596	4.8445	5.077	1.8635	5.2963	4.9593	4.9658	4.6497	4.8201	5.0474	4.3663	4.8738	4.7986	4.8429	4.9207	4.9675	4.8774
neg_439	metab_5762	metab_5762	-	-	622.141	1.7806	neg	-	-	-	-	-	-	0.0056	4.5383	4.9864	4.9477	4.1948	4.5571	3.6772	4.6611	5.0564	4.596	4.5371	5.1504	4.2739	4.7494	5.2104	5.1891	5.1574	4.256	4.6545	4.992	4.9573	5.2594	3.9051	4.6222	5.1984	5.2382	5.397	5.2983	4.9866	4.9513	5.1375	5.2446	5.1116	5.1058	5.1601	5.0844
neg_440	metab_5763	metab_5763	-	-	711.099	1.7806	neg	-	-	-	-	-	-	0.0054	4.913	4.8106	5.1935	4.7671	4.6689	4.5961	5.0107	5.0681	4.9722	5.0273	4.9659	4.7187	4.9686	4.6056	4.7667	4.728	5.1122	4.9419	4.7747	4.7423	4.9679	3.5287	5.1668	4.9835	4.5087	4.6139	4.7688	4.8478	3.6803	4.6691	4.5904	4.6012	4.8426	4.8722	4.7998
neg_441	metab_5764	metab_5764	-	-	434.039	1.7806	neg	-	-	-	-	-	-	0.0075	5.1764	5.1646	5.3672	4.9937	4.9424	4.8378	5.2044	5.2416	5.1995	5.2077	5.0646	4.935	5.155	4.6511	4.8995	4.8473	5.3277	5.1347	5.066	4.9523	5.2059	3.9236	5.4058	5.1331	4.9082	4.7609	5.0024	5.1599	4.0753	5.0434	4.9534	4.9812	5.0206	5.0304	4.9403
neg_442	metab_5765	metab_5765	-	-	172.99	1.8005	neg	-	-	-	-	-	-	0.0026	6.2485	6.4264	6.2685	5.8467	6.197	5.5869	6.3018	6.4036	5.9995	6.2033	6.1618	6.0836	6.1281	6.4139	6.3866	6.3889	6.3772	6.378	6.353	6.2565	6.5286	6.3915	6.257	6.4704	6.4064	6.46	6.3778	6.2347	6.348	6.3605	6.4142	6.352	6.3983	6.3838	6.3655
neg_443	4-(2-Aminophenyl)-2,4-dioxobutanoic acid	metab_5766	HMDB0000978	C01252	206.045	1.8005	neg	M-H, 2M-H	C10H9NO4	-	62.1	-3.86544	-	0.0027	6.1182	5.9966	5.8637	5.948	6.0895	5.7713	6.048	5.9188	6.1062	6.0426	5.8736	5.9037	5.7471	5.6528	5.8178	5.731	5.9976	5.619	6.0409	6.0337	5.8045	6.0085	6.129	5.8754	6.0572	5.9323	6.048	5.9473	6.2405	6.1615	6.1956	6.17	5.9662	5.9711	5.9365
neg_444	metab_5767	metab_5767	-	-	621.11	1.8005	neg	-	-	-	-	-	-	0.0094	4.2947	4.0569	4.0154	3.4237	4.3771	3.4471	4.0243	4.0745	4.2911	4.1408	4.0154	3.6729	3.9773	4.232	4.2046	4.2312	4.2353	4.1023	4.5842	4.3508	4.6617	4.4854	4.3431	4.6156	4.5546	4.7957	4.6558	4.4222	4.711	4.7014	4.8742	4.68	4.4887	4.4811	4.3831
neg_445	metab_5768	metab_5768	-	-	368.991	1.8201	neg	-	-	-	-	-	-	0.0157	3.4598	0.8415	3.1978	3.0388	3.8131	1.7144	3.5027	2.9309	3.3766	3.3799	3.2763	3.2191	3.5089	3.0878	2.5579	3.2971	0.8259	0.7357	2.9978	3.328	3.4761	0.8162	3.6014	3.0502	4.5867	3.7788	3.8132	3.917	4.2252	4.3324	4.2273	4.237	3.5345	3.6267	3.4824
neg_447	metab_5770	metab_5770	-	-	203.001	1.8201	neg	-	-	-	-	-	-	0.0025	5.2987	5.521	5.5224	4.8224	5.4598	4.4328	5.411	5.5868	5.1016	5.4185	5.6532	5.2202	5.555	6.0924	5.9517	6.0501	5.3272	5.313	5.7054	5.6042	5.7549	6.1354	5.3366	5.7068	5.8645	6.0751	5.8472	5.8076	5.9415	5.9377	6.0183	5.9201	5.9022	5.8771	5.9086
neg_448	metab_5771	metab_5771	-	-	301.129	1.8201	neg	-	-	-	-	-	-	0.0056	3.7854	4.0489	2.8971	3.9376	3.8053	3.77	3.4356	3.9321	2.9654	3.4605	3.692	3.6931	3.2053	3.6903	3.5528	3.7554	2.7588	3.609	3.4988	3.5812	3.9503	3.871	3.2376	3.8592	4.1559	4.4816	4.0539	4.3834	4.6899	4.4474	4.5881	4.5057	4.0672	4.0452	4.0064
neg_449	metab_5772	metab_5772	-	-	393.931	1.8201	neg	-	-	-	-	-	-	0.0136	3.824	3.0783	3.7316	4.045	4.406	4.1645	4.1007	3.3025	3.3362	3.8543	2.1693	4.2267	4.3066	2.6518	2.1695	2.8947	2.5328	2.6035	2.4651	3.4694	3.2516	2.1539	4.0076	2.1265	4.7723	2.6719	2.941	4.1269	2.9051	4.1308	3.875	3.903	3.4261	3.502	3.5284
neg_450	metab_5773	metab_5773	-	-	443.119	1.8201	neg	-	-	-	-	-	-	0.0035	4.4185	4.4202	4.0851	3.6603	4.3484	3.8241	4.3043	4.3505	4.4799	4.4367	4.468	4.1176	3.8525	4.2587	4.3355	4.292	4.3344	4.2906	4.5773	4.3778	4.4823	4.5817	4.5222	4.5101	4.4988	4.6371	4.5493	4.4544	4.6369	4.469	4.6076	4.5324	4.3605	4.3806	4.3843
neg_451	metab_5774	metab_5774	-	-	153.018	1.8396	neg	-	-	-	-	-	-	0.0058	3.4801	3.6536	3.4455	3.8145	3.6344	3.8368	3.4882	3.307	4.0593	3.8773	3.2626	3.9606	3.7909	4.4047	4.3349	4.3579	3.3958	3.4053	3.7046	3.5579	3.4033	4.0559	3.4119	3.4259	4.6321	4.7499	4.65	4.231	4.2365	4.7418	4.8033	4.7984	4.3386	4.2725	4.2859
neg_452	metab_5775	metab_5775	-	-	308.077	1.8396	neg	-	-	-	-	-	-	0.0032	5.0286	5.2628	5.0714	4.8294	5.0358	4.4519	5.304	5.2816	5.049	5.187	5.3221	4.9639	5.0373	5.3561	5.3685	5.3529	5.1937	5.4229	5.4002	5.4743	5.4177	4.1563	5.2953	5.3771	5.7695	5.7071	5.5972	5.5434	5.6734	5.6178	5.7023	5.6552	5.4117	5.3687	5.4043
neg_453	metab_5776	metab_5776	-	-	169.05	1.8396	neg	-	-	-	-	-	-	0.014	3.537	3.2088	3.3073	3.9115	3.5779	3.851	3.4114	3.3607	3.4939	3.6199	3.5199	3.5938	3.5909	3.3017	3.3676	3.3921	3.2598	3.332	3.3039	3.4212	3.5235	3.2421	3.4671	3.4022	3.9413	3.9449	4.165	3.9712	4.3559	4.0728	4.1646	4.0994	3.6257	3.594	3.5665
neg_456	metab_5779	metab_5779	-	-	169.013	1.861	neg	-	-	-	-	-	-	0.0148	2.2631	2.7908	1.8714	2.3086	2.3672	2.205	2.2894	2.535	3.2517	3.0802	3.3907	2.5385	2.5893	3.5546	3.5768	3.4963	2.2394	1.8339	2.872	2.4784	2.5466	3.8195	2.6311	2.5184	3.5492	3.9121	3.7069	3.2326	3.6328	3.6864	3.8912	3.8275	3.4844	3.4952	3.3664
neg_457	metab_5780	metab_5780	-	-	258.992	1.861	neg	-	-	-	-	-	-	0.0151	3.8037	4.1492	3.4725	2.5982	3.6769	2.6121	3.6072	4.0169	3.7626	3.9156	4.202	2.9911	2.537	3.7176	3.8725	3.8618	3.9188	3.8509	4.1194	3.6727	3.996	3.6763	3.7672	3.8662	4.5565	4.8296	4.9656	4.7554	5.0878	4.7383	4.9545	4.9028	4.3559	4.2394	4.415
neg_458	metab_5781	metab_5781	-	-	253.119	1.861	neg	-	-	-	-	-	-	0.0038	3.9235	4.0408	3.7382	3.4113	3.8212	3.192	3.9425	3.9424	3.6272	3.6045	3.8368	3.5138	3.7336	3.8143	3.8064	3.7937	3.9216	3.6231	4.0279	3.7108	3.9167	3.9178	3.8864	3.7803	3.7784	4.1256	4.0986	3.8225	4.2599	3.9657	4.0571	4.1169	3.8338	3.8055	3.8177
neg_459	metab_5782	metab_5782	-	-	225.043	1.861	neg	-	-	-	-	-	-	0.0179	3.5646	3.1877	3.4088	3.1517	3.3342	3.9627	3.4808	2.9883	3.0911	3.2419	2.9328	3.1207	3.0857	1.9048	2.2847	2.2048	3.2187	2.7445	2.7743	2.9894	3.5089	4.2711	2.992	3.3163	3.4452	3.4115	2.7091	3.3086	3.4089	3.1912	3.1602	3.241	3.1205	3.0099	3.1494
neg_460	metab_5783	metab_5783	-	-	238.108	1.8803	neg	-	-	-	-	-	-	0.009	3.7981	3.9752	3.4455	3.396	3.6097	2.9718	3.7213	3.8132	3.9817	3.93	4.0704	3.774	3.7519	3.9823	3.9805	4.0587	3.7173	3.4624	3.9281	3.8137	3.6806	3.8067	3.6843	3.7104	3.9792	4.2079	4.3766	4.0846	4.5574	4.2909	4.3852	4.3796	4.0322	4.0115	4.0283
neg_463	metab_5786	metab_5786	-	-	433.171	1.861	neg	-	-	-	-	-	-	0.0287	2.4105	3.3054	2.9486	2.476	2.4565	2.4898	3.0061	3.2048	2.9678	3.0081	3.2869	3.1044	3.3085	3.3406	3.3353	3.3332	3.0708	3.1106	3.3796	3.4815	3.5147	3.2801	2.671	3.4578	3.6392	4.0922	4.0772	3.7699	4.2255	3.885	4.0517	4.0888	3.5624	3.6968	3.4234
neg_464	metab_5787	metab_5787	-	-	287.15	1.861	neg	-	-	-	-	-	-	0.0039	4.3649	4.3492	3.846	3.9878	4.1442	3.6535	4.2437	4.1715	4.3881	4.3234	4.628	4.1302	4.2125	4.3334	4.3862	4.3679	3.9995	3.7329	4.1675	3.9864	4.1952	4.2615	3.994	4.0976	4.4593	4.7718	4.7461	4.5768	4.9746	4.7876	4.8258	4.827	4.4853	4.4751	4.4473
neg_465	metab_5788	metab_5788	-	-	277.884	1.861	neg	-	-	-	-	-	-	0.0197	2.6838	2.2035	2.4662	3.8506	3.3381	3.998	2.7799	2.1917	3.4007	3.1446	2.1893	3.7187	3.5433	2.3016	2.1895	2.8118	2.2107	2.078	2.1386	2.1741	2.1764	2.174	2.191	2.1465	3.8133	2.2368	2.6238	2.9535	2.3248	3.4645	3.2244	3.3223	2.6785	2.8075	2.8127
neg_466	metab_5789	metab_5789	-	-	317.124	1.8803	neg	-	-	-	-	-	-	0.0185	2.8661	3.4039	3.2251	2.795	3.2148	2.8739	3.2186	3.4458	3.3876	3.4396	3.78	3.2332	3.0724	3.5747	3.5216	3.3882	3.0766	2.9853	3.3516	3.2765	3.3442	2.6071	3.2534	3.3792	3.9354	4.2228	4.3943	4.1246	4.4965	4.2622	4.3525	4.2725	3.8266	3.7798	3.9381
neg_467	metab_5790	metab_5790	-	-	361.151	1.8803	neg	-	-	-	-	-	-	0.0179	2.5705	3.0752	2.9546	2.2729	2.2535	2.2867	3.1849	3.1347	3.4215	2.9075	3.4484	2.5746	2.3416	3.4154	3.2924	3.3766	2.9917	2.8376	3.544	3.0792	3.571	3.1335	2.4126	3.3443	4.1178	4.2062	4.1923	4.0652	4.5091	4.2231	4.3377	4.249	3.7355	3.7854	3.6083
neg_470	metab_5793	metab_5793	-	-	271.047	1.901	neg	-	-	-	-	-	-	0.0054	4.3424	4.132	3.5638	3.697	4.8377	3.4413	4.1858	3.985	3.2702	4.1137	4.4116	4.4231	4.3677	5.0483	4.8781	4.997	4.1823	4.9654	3.5855	4.0039	4.9007	4.4436	3.5194	4.7027	4.6998	5.0788	4.9145	4.8236	4.9415	4.9748	5.02	4.9447	4.7917	4.8236	4.8642
neg_471	metab_5794	metab_5794	-	-	288	1.901	neg	-	-	-	-	-	-	0.0124	3.6837	4.0244	4.0934	3.7584	3.945	3.6023	4.073	4.104	4.0581	4.083	4.3533	3.551	3.7436	4.1755	3.9733	4.329	4.0929	3.4389	4.2405	4.1332	4.2039	3.5251	3.8668	4.1346	3.8918	3.9184	4.148	4.0744	4.2072	4.1423	4.2403	3.9467	4.0534	4.1752	4.1814
neg_472	metab_5795	metab_5795	-	-	227.057	1.901	neg	-	-	-	-	-	-	0.0202	3.3425	3.3097	2.0261	2.1471	3.9902	2.1609	2.4991	2.4959	2.7601	3.3423	3.0399	3.5581	2.8593	3.8663	3.7317	3.6978	3.3579	3.9833	2.5352	3.0284	3.9165	3.1563	2.4389	3.4841	3.8995	4.0726	3.9036	3.9127	3.9258	4.0458	4.1162	3.9888	3.7702	3.6418	3.5803
neg_473	Indoxyl	metab_5796	HMDB0004094	C05658	178.05	1.9216	neg	M-H, M+FA-H	C8H7NO	-	72.9	-9.40754	480-93-3	0.0016	7.4122	7.39	7.4745	7.3377	7.3314	7.135	7.3293	7.3938	7.4782	7.4886	7.5121	7.4249	7.4694	7.3426	7.3687	7.3841	7.4357	7.3532	7.4091	7.3496	7.4117	7.4148	7.4389	7.3806	7.4332	7.3064	7.334	7.4612	7.2315	7.3691	7.3325	7.3377	7.394	7.4034	7.4072
neg_474	metab_5797	metab_5797	-	-	357.109	1.9216	neg	-	-	-	-	-	-	0.0055	6.2069	6.1742	6.305	6.0462	6.0769	5.7232	6.0974	6.1883	6.3393	6.3066	6.3779	6.2202	6.2745	6.1421	6.1563	6.18	6.2186	6.0936	6.191	6.0985	6.2096	6.2083	6.245	6.1518	6.2037	6.0092	6.095	6.2397	5.9739	6.1328	6.1033	6.0925	6.1397	6.2089	6.2103
neg_475	metab_5798	metab_5798	-	-	179.053	1.9216	neg	-	-	-	-	-	-	0.002	6.4396	6.4131	6.5044	6.3615	6.3549	6.16	6.3597	6.4163	6.5048	6.5148	6.5369	6.449	6.4932	6.3661	6.3915	6.4123	6.4595	6.3842	6.4394	6.3732	6.4372	6.44	6.4606	6.4025	6.4588	6.3272	6.3615	6.4876	6.2619	6.3964	6.3564	6.363	6.4208	6.4235	6.4332
neg_476	metab_5799	metab_5799	-	-	549.082	1.901	neg	-	-	-	-	-	-	0.0151	4.6956	5.0157	4.9473	5.0681	4.9523	4.8236	4.8404	5.0442	4.8942	5.0274	4.8583	4.9793	5.0672	4.7734	4.7575	4.741	4.8645	5.1334	5.0127	4.7552	4.9094	3.5726	5.0373	5.0301	4.8465	5.0763	4.7126	4.7669	3.7242	4.6738	4.7497	4.2884	4.7067	4.6355	4.7667
neg_478	metab_5801	metab_5801	-	-	425.012	1.9398	neg	-	-	-	-	-	-	0.0059	5.2032	5.247	5.2213	4.4626	5.2155	3.7719	5.2558	5.2084	4.9624	5.1548	4.7371	4.9333	4.9651	4.9376	4.8876	5.0048	5.2774	5.2709	5.0348	5.4687	5.0489	5.4567	5.0373	5.0562	5.4238	5.3093	5.0024	5.4074	5.1435	5.3021	5.2882	5.256	5.1408	5.2209	5.2
neg_480	metab_5803	metab_5803	-	-	340.983	1.9398	neg	-	-	-	-	-	-	0.0054	4.4455	3.9675	4.3924	5.1202	4.8327	5.0558	4.545	4.1348	4.5025	4.503	4.0501	4.9281	4.8264	3.4772	3.6248	3.8649	4.2955	3.727	3.5192	3.9901	3.6748	3.5387	4.4206	3.5414	4.4824	3.3151	3.5581	4.2514	3.9394	4.1989	3.9671	4.1709	3.9426	3.9982	3.9625
neg_481	4-Hydroxy-3-methoxy-cinnamoylglycine	metab_5804	HMDB0059747	C02564	250.072	1.9577	neg	M-H, 2M-H	C12H13NO5	-	63.3	-1.90043	-	0.0016	5.478	5.7296	5.2557	5.4271	5.1601	5.4253	5.5545	5.5978	5.7509	5.6946	5.709	5.4889	5.4717	5.5768	5.6362	5.5732	5.5276	5.0354	5.6348	5.3715	5.4439	5.6873	5.7783	5.4779	5.7543	5.8721	6.0412	5.7616	6.1324	5.9286	5.9873	6.0162	5.7339	5.7248	5.7082
neg_482	metab_5805	metab_5805	-	-	413.042	1.9398	neg	-	-	-	-	-	-	0.0142	4.7455	4.9811	4.8067	4.2739	4.734	4.0535	4.7879	4.9068	4.6412	4.7732	4.5598	4.594	4.5845	4.5781	4.6409	4.8385	4.8933	5.025	4.7733	5.1763	4.8048	4.883	4.6891	4.8092	4.8596	4.6862	4.5857	4.9299	4.6944	4.8209	4.803	4.6877	4.8867	4.8477	4.7035
neg_483	metab_5806	metab_5806	-	-	308.009	1.979	neg	-	-	-	-	-	-	0.01	4.9538	4.5356	4.8642	5.3471	5.0658	5.2523	4.8921	4.5618	4.9806	4.8879	4.5403	5.1448	5.1284	4.2284	4.2906	4.3614	4.7601	4.3475	4.2214	4.4806	4.4149	4.2222	4.8599	4.2987	4.9242	4.0718	4.3003	4.7737	4.372	4.7146	4.6019	4.6642	4.5857	4.5406	4.4656
neg_484	metab_5807	metab_5807	-	-	303.145	1.901	neg	-	-	-	-	-	-	0.0063	3.8664	4.6329	3.0483	3.5687	4.2269	4.074	3.3466	4.1565	3.5018	3.8628	3.7938	4.1593	3.3126	3.8736	3.9175	4	3.1448	3.4776	3.934	3.3878	4.1229	3.8794	3.3428	3.9818	4.4875	4.7104	4.6375	4.6986	5.1954	4.8264	4.9468	4.8641	4.3666	4.3707	4.3019
neg_485	metab_5808	metab_5808	-	-	308.117	1.901	neg	-	-	-	-	-	-	0.0102	4.3075	4.524	3.841	3.6697	3.9384	3.1122	4.5879	4.3422	3.8936	4.4034	4.4338	4.0426	3.6341	4.9063	4.8419	4.8603	4.1933	3.8205	4.3212	4.0724	4.0618	4.5728	4.0853	4.1997	4.0075	3.8542	3.939	4.0898	4.6985	4.2886	4.439	4.2853	4.4182	4.4812	4.4809
neg_486	metab_5809	metab_5809	-	-	551.098	1.9998	neg	-	-	-	-	-	-	0.0063	5.809	5.9092	6.0536	4.1071	5.8317	3.8306	5.6327	5.9811	5.6303	5.8133	5.8786	4.9326	5.0451	5.9315	5.9232	5.8511	5.9027	6.0468	6.0503	5.9848	6.0325	3.7534	5.6974	6.0776	5.7167	5.9198	5.8306	5.7372	5.3118	5.6968	5.6808	5.6527	5.9069	5.9486	5.8622
neg_487	metab_5810	metab_5810	-	-	438.013	1.9998	neg	-	-	-	-	-	-	0.0042	5.1459	4.7705	5.3074	4.5742	5.3348	4.6511	5.0129	5.0044	5.0731	5.1734	5.0037	4.8499	4.9166	4.7665	4.7583	4.8826	5.0472	4.757	4.8124	4.6831	4.9983	2.3752	5.0746	4.8624	4.8215	4.4066	4.6627	4.7509	4.1186	4.6758	4.5436	4.6549	4.8265	4.8684	4.8338
neg_488	metab_5811	metab_5811	-	-	517.146	1.9998	neg	-	-	-	-	-	-	0.0086	4.7171	4.8163	4.9734	3.5521	4.6271	2.0133	4.4031	4.8916	4.6724	4.7451	5.0709	4.0744	4.3452	5.0483	5.0102	4.9501	4.7783	4.9337	5.0952	4.7236	5.0455	1.9369	4.6374	5.037	4.3902	4.766	4.7912	4.5565	4.1097	4.5313	4.5148	4.534	4.8645	4.8966	4.7854
neg_489	metab_5812	metab_5812	-	-	600.139	1.9998	neg	-	-	-	-	-	-	0.0204	3.8853	4.3108	3.7549	3.6963	3.8822	3.7102	4.0479	4.0005	4.3716	4.2425	4.6735	3.6589	3.7557	4.1998	4.4497	4.2303	4.0074	3.5363	4.1505	4.3724	3.9312	3.8541	3.6844	4.1043	4.8836	5.1585	5.0404	4.7271	5.1334	5.0801	5.0612	5.056	4.6857	4.7299	4.4942
neg_490	metab_5813	metab_5813	-	-	701.142	1.9998	neg	-	-	-	-	-	-	0.0163	4.0869	3.7816	4.4747	3.1239	4.1949	3.2668	3.9025	4.296	3.8379	4.2532	4.2999	3.4985	3.6614	4.6155	4.3595	4.4807	4.1265	4.3226	4.4966	3.6936	4.5872	3.0607	4.1367	4.4977	3.4547	3.6954	4.107	3.5008	3.2122	3.4079	3.4745	3.4304	4.125	4.178	4.2513
neg_492	metab_5815	metab_5815	-	-	464.949	2.0197	neg	-	-	-	-	-	-	0.0278	4.7465	3.8362	4.7231	4.5079	5.1326	4.5789	4.8803	4.1081	4.6408	4.6032	3.315	4.9559	4.9433	2.6319	2.4948	2.9464	4.5212	3.7298	2.4437	3.9091	3.3919	2.4792	4.6019	2.4516	4.6974	2.5422	2.5592	4.3402	2.6304	4.154	3.4332	3.8109	3.6915	3.6592	3.4324
neg_493	metab_5816	metab_5816	-	-	418.045	1.9998	neg	-	-	-	-	-	-	0.0053	4.8286	4.9268	5.1504	3.9645	4.8743	3.9207	4.6664	5.0578	4.6658	4.8785	4.8887	4.1933	4.3362	5.1333	5.0694	5.006	4.9363	5.1374	5.1771	4.9721	5.1178	3.7937	4.7588	5.164	4.6176	5.022	4.8898	4.6294	3.9453	4.6661	4.6024	4.607	4.9344	4.979	4.9383
neg_494	metab_5817	metab_5817	-	-	581.108	2.0197	neg	-	-	-	-	-	-	0.0033	4.3051	4.283	4.7447	2.8018	4.1537	2.8157	3.6807	4.6733	3.7818	4.2662	4.4859	2.7645	2.7405	5.0118	4.8499	4.8638	4.3447	4.7188	4.7315	4.0105	4.7388	2.7386	3.9252	4.6935	2.8383	4.1569	4.1856	3.7608	3.9008	3.7711	3.6912	3.8545	4.53	4.5222	4.491
neg_495	metab_5818	metab_5818	-	-	254.103	2.0197	neg	-	-	-	-	-	-	0.0053	3.6447	3.8429	3.4488	3.3821	3.5653	3.3272	3.6318	3.7155	3.6747	3.3683	3.3934	3.4373	3.6137	3.6907	3.5141	3.5856	3.6778	3.1534	3.3617	3.7758	3.6584	3.8875	3.5057	3.5626	3.4681	4.0038	3.9552	3.7841	4.2545	4.0492	4.0309	4.0633	3.7524	3.7525	3.729
neg_496	metab_5819	metab_5819	-	-	200.092	2.0408	neg	-	-	-	-	-	-	0.0143	3.6185	3.6557	3.3166	3.344	3.582	2.8823	3.5698	3.5721	3.8237	3.7729	3.8806	3.6573	3.5324	3.6313	3.7113	3.6499	3.7176	3.5287	3.7745	3.8365	4.0151	3.755	3.6897	3.9241	3.4041	3.735	3.6464	3.536	3.8083	3.7555	3.694	3.7601	3.707	3.6268	3.775
neg_497	metab_5820	metab_5820	-	-	281.114	2.0408	neg	-	-	-	-	-	-	0.0099	3.9627	4.0039	3.9601	3.6168	3.9378	3.3936	3.8163	4.0606	4.0349	4.1882	4.3105	4.2745	4.2323	4.3713	4.4042	4.3839	3.991	4.2202	4.0501	4.2	4.0896	4.3693	4.0318	4.1012	3.8762	3.9034	3.965	3.7704	3.8936	3.8005	3.8872	3.8984	4.2019	4.0866	4.1574
neg_498	metab_5821	metab_5821	-	-	525.034	2.0408	neg	-	-	-	-	-	-	0.0104	4.0876	4.2358	3.5413	3.0638	4.0671	3.0777	3.8011	3.9614	3.9323	3.6014	3.6922	3.0368	3.564	4.3332	4.2715	4.2527	3.9405	3.9558	4.3872	3.9434	4.3975	3.0005	3.9056	4.3635	4.1155	4.8973	4.867	4.2339	4.6215	4.5977	4.6335	4.7091	4.3797	4.4394	4.3108
neg_499	metab_5822	metab_5822	-	-	287.15	2.0629	neg	-	-	-	-	-	-	0.0079	4.2305	4.3203	3.705	3.5809	4.17	3.5757	4.1317	4.1292	4.5733	4.5255	4.6972	4.1966	4.2268	4.218	4.3232	4.2405	3.8636	3.4526	4.0147	3.7916	4.1083	4.1678	4.0682	3.9392	4.4818	4.716	4.7867	4.5068	4.936	4.7612	4.7808	4.7749	4.4149	4.4408	4.353
neg_500	metab_5823	metab_5823	-	-	241.072	2.0408	neg	-	-	-	-	-	-	0.0308	3.1187	3.299	1.8981	2.0188	1.9994	2.4778	2.8757	2.1251	2.8723	2.6497	3.3836	2.8166	2.9506	2.0277	3.0207	1.9775	2.7229	2.4036	1.9209	3.2297	3.3037	3.9794	2.7307	3.131	3.3236	3.4485	3.5613	3.5637	3.9755	3.6378	3.6011	3.6059	3.2858	3.3081	3.058
neg_501	metab_5824	metab_5824	-	-	321.155	2.0197	neg	-	-	-	-	-	-	0.0117	3.34	3.8767	3.4625	3.0342	3.0993	3.0481	3.5512	3.5273	3.6723	4.0042	3.7947	3.6515	3.6093	3.993	3.9577	4.0445	3.6935	3.3352	3.651	3.8852	3.6696	3.593	3.7786	3.6922	4.0827	4.3762	4.0663	4.1558	4.3985	4.2464	4.2885	4.2685	3.8439	3.9284	3.9707
neg_502	metab_5825	metab_5825	-	-	265.083	2.0629	neg	-	-	-	-	-	-	0.0055	3.5628	4.0162	3.4017	3.3096	3.8432	3.3168	3.4137	3.7434	3.4166	3.4752	3.5029	3.4024	3.3018	3.5888	3.6982	3.6086	3.2239	4.1185	3.7064	3.6246	4.187	3.7358	3.3481	4.0522	3.8509	4.2051	4.0669	3.9831	4.2558	4.1789	4.2022	4.1897	3.9139	3.8626	3.9133
neg_503	metab_5826	metab_5826	-	-	419.192	2.0629	neg	-	-	-	-	-	-	0.0197	3.7657	4.1557	3.6703	3.3191	3.8608	3.333	3.8416	3.8835	3.7804	4.0119	4.1187	3.808	4.0434	4.2496	4.0942	4.0089	3.8626	4.038	3.8369	4.1465	4.3486	4.1573	3.7478	4.1509	4.3115	4.6534	4.4864	4.3506	4.6636	4.5593	4.5844	4.644	4.1834	4.3686	4.4027
neg_504	metab_5827	metab_5827	-	-	329.124	2.0629	neg	-	-	-	-	-	-	0.0061	3.0392	3.481	3.3129	2.5052	3.1086	2.638	3.1804	3.411	3.5073	3.5783	3.5102	2.4679	2.612	2.8864	3.4962	2.6428	3.238	2.6272	3.558	2.9835	3.2067	2.442	3.7118	3.2086	3.4932	3.5433	3.822	3.5847	4.1534	3.5613	3.6227	3.7146	3.3787	3.3251	3.3716
neg_506	metab_5829	metab_5829	-	-	584.144	2.0629	neg	-	-	-	-	-	-	0.0083	3.6103	4.1595	3.4897	3.499	3.8436	3.4399	3.5681	4.1833	3.2411	3.6152	4.3237	3.3097	3.3642	3.3928	3.7365	3.4816	3.7114	3.9441	3.9709	3.9571	3.806	3.929	3.578	3.9049	4.108	4.9879	4.8577	4.4253	5.0919	4.6669	4.8628	4.7743	4.1466	4.2367	4.1833
neg_507	metab_5830	metab_5830	-	-	289.166	2.0629	neg	-	-	-	-	-	-	0.0036	4.3634	4.5813	3.9091	4.027	4.3395	3.9301	4.2864	4.4334	4.4558	4.4379	4.6524	4.1752	4.062	4.4486	4.5006	4.5049	4.2302	4.0032	4.4288	4.0518	4.3954	4.3787	4.2851	4.3686	4.4253	4.7213	4.6403	4.5121	4.8703	4.6541	4.7302	4.7368	4.5285	4.5437	4.5015
neg_508	metab_5831	metab_5831	-	-	197.118	2.0629	neg	-	-	-	-	-	-	0.0042	4.5284	4.5521	4.3014	3.8421	4.3544	3.5939	4.2563	4.3758	4.3224	4.244	4.534	4.0901	4.0922	4.0042	4.2409	4.0948	4.2059	3.5327	4.2581	4.0959	4.1364	4.2717	4.2319	4.1546	4.063	4.4417	4.4435	4.23	4.6788	4.4773	4.5153	4.5347	4.3509	4.3093	4.3122
neg_509	metab_5832	metab_5832	-	-	492.078	2.083	neg	-	-	-	-	-	-	0.0055	4.976	4.9635	4.8284	4.4987	4.8877	4.5026	4.7817	4.823	4.7948	5.036	4.7196	4.7242	4.8125	4.6386	4.7176	4.7014	4.9367	4.6355	4.8088	4.896	4.9654	2.405	5.1964	4.8496	4.9982	4.8518	4.8451	5.0519	4.9481	5.0408	5.0003	5.0562	4.8316	4.8753	4.8952
neg_510	metab_5833	metab_5833	-	-	738.168	2.083	neg	-	-	-	-	-	-	0.0157	3.6569	4.3609	3.6708	3.1711	3.2082	3.185	3.4863	4.0986	3.3045	3.8882	4.2358	3.1337	3.1097	3.9261	4.1832	3.8352	4.0868	4.3026	4.5602	4.5405	4.5077	3.1078	4.2218	4.5829	4.1559	4.7291	4.4733	4.2113	4.5527	4.3059	4.4645	4.4511	4.1854	4.2733	4.1477
neg_511	metab_5834	metab_5834	-	-	555.944	2.083	neg	-	-	-	-	-	-	0.0248	4.6463	3.9708	4.4618	3.4272	4.5434	3.3978	4.499	4.0099	4.3669	4.5908	3.404	4.1555	4.3426	2.6117	2.6337	2.878	4.5339	3.7856	2.5825	4.1347	3.1657	2.618	4.6774	2.5905	4.5904	2.6812	2.6982	4.4829	2.7694	4.1929	3.5052	3.8546	3.585	3.8193	3.8047
neg_512	metab_5835	metab_5835	-	-	365.973	2.083	neg	-	-	-	-	-	-	0.0198	4.2166	3.8242	3.9115	2.7203	4.0277	2.7342	3.8901	3.8893	4.0761	4.061	3.6567	3.6933	3.8724	2.7048	2.6728	2.8848	3.9044	2.8084	2.9002	3.6044	2.6596	3.1652	4.1586	2.6296	3.6777	2.9605	3.4204	3.8438	3.598	3.8786	3.8933	4.0087	3.6628	3.5989	3.5061
neg_514	metab_5837	metab_5837	-	-	159.019	2.083	neg	-	-	-	-	-	-	0.0251	3.2135	2.6555	3.0472	3.7796	3.5088	3.8489	3.1792	2.3534	3.259	3.1103	2.5599	3.5399	3.6015	1.7368	2.0547	1.7643	2.9834	2.1004	1.7081	2.4083	1.7454	1.9547	3.1401	1.7159	3.3964	3.0635	3.1091	3.1908	3.3376	3.2273	3.2021	3.3003	2.6851	2.6577	2.5143
neg_515	metab_5838	metab_5838	-	-	262.072	2.083	neg	-	-	-	-	-	-	0.0106	3.5508	3.3959	3.2808	2.2246	3.38	2.2384	3.3783	3.4873	3.429	3.4487	3.6271	3.0999	3.1614	3.2966	3.4935	3.3658	3.4734	3.3335	3.5193	3.3871	3.468	3.4202	3.328	3.437	3.3446	3.472	3.5293	3.4332	3.8394	3.5009	3.4863	3.5946	3.4847	3.4919	3.4007
neg_516	metab_5839	metab_5839	-	-	181.071	2.083	neg	-	-	-	-	-	-	0.0222	3.1984	3.0337	3.2229	3.417	3.2733	3.4007	3.1225	2.9938	3.1079	2.7011	3.4626	3.2787	3.2401	3.6113	3.6087	3.8143	3.264	2.9461	2.8695	3.3445	3.2918	3.0699	3.1942	3.1983	3.4278	3.2551	3.4244	3.2676	3.7256	3.5339	3.5671	3.5909	3.2822	3.3709	3.2159
neg_518	metab_5841	metab_5841	-	-	642.092	2.1042	neg	-	-	-	-	-	-	0.0042	4.5333	5.4154	4.4096	3.2725	4.2444	3.2864	4.3684	5.0241	4.0711	4.6695	4.8444	3.2352	3.2112	5.0331	5.0959	4.9454	4.8447	5.1338	5.3929	5.3871	5.2715	3.6635	4.9378	5.3449	4.8727	5.5621	5.2662	5.1535	5.4314	5.2913	5.3904	5.3903	5.1111	5.1383	5.1404
neg_519	metab_5842	metab_5842	-	-	527.049	2.1042	neg	-	-	-	-	-	-	0.0093	4.005	4.4372	3.9929	3.68	3.9049	3.5677	3.8648	4.1491	3.7213	4.0731	3.9631	3.871	4.0531	3.958	4.1365	3.8822	4.1755	3.9056	4.3566	4.2398	4.3856	3.4905	4.4407	4.332	4.1247	4.3074	4.3594	4.3358	4.2635	4.4726	4.3778	4.414	4.1779	4.2204	4.1179
neg_520	metab_5843	metab_5843	-	-	271.155	2.1042	neg	-	-	-	-	-	-	0.0057	3.5392	3.5727	3.1841	2.8298	3.4017	2.8437	3.4482	3.4339	3.5114	3.4846	3.6798	3.1415	3.2423	3.4971	3.5643	3.5447	3.4253	3.4409	3.5072	3.2852	3.7433	3.7423	3.4049	3.5436	3.827	4.0814	3.9837	3.7325	4.1993	4.0794	4.0897	4.0924	3.7973	3.765	3.7678
neg_521	metab_5844	metab_5844	-	-	221.045	2.1042	neg	-	-	-	-	-	-	0.0036	4.9184	4.8046	4.6467	4.1442	4.7852	4.3157	4.8297	4.8188	4.754	4.7138	4.8551	4.4891	4.1524	4.2576	4.5395	4.4274	4.5066	4.1113	4.7114	4.3203	4.5031	4.5118	4.8329	4.5305	4.7612	4.9084	4.8168	4.788	5.0853	4.8866	4.9299	4.9388	4.6974	4.6777	4.7234
neg_522	metab_5845	metab_5845	-	-	220.061	2.1042	neg	-	-	-	-	-	-	0.0019	4.8956	5.0249	4.6058	4.2135	5.216	3.8953	5.0747	4.8217	4.6794	4.7336	4.8101	4.7461	4.5417	5.5147	5.3642	5.477	4.26	4.7601	5.5869	4.738	5.205	5.0415	5.0491	5.3166	5.0488	4.6297	4.7812	4.7368	5.4694	5.0893	5.1781	5.1168	5.2041	5.1773	5.1989
neg_523	metab_5846	metab_5846	-	-	429.082	2.1042	neg	-	-	-	-	-	-	0.0031	6.1447	6.2941	5.9625	5.657	6.0436	5.6831	5.9416	6.1216	5.9386	6.1851	6.0209	5.8699	5.9703	6.1336	6.1939	6.1037	6.1245	5.9866	6.2775	6.1589	6.3482	4.3375	6.3766	6.304	6.1381	6.3939	6.2913	6.2848	6.3859	6.3137	6.3441	6.3641	6.1797	6.2229	6.2059
neg_524	metab_5847	metab_5847	-	-	521.087	2.1042	neg	-	-	-	-	-	-	0.0143	2.8001	4.2397	3.2611	2.8657	3.3673	2.8796	3.4457	3.9447	3.3962	3.4273	4.1343	3.1018	3.198	3.6691	3.8352	3.7054	3.8015	4.2509	4.0152	4.4816	3.9504	2.8025	3.5358	4.0214	3.8693	4.3177	4.0932	4.0071	4.1425	4.1207	4.256	4.2499	3.8534	4.006	3.9022
neg_525	metab_5848	metab_5848	-	-	553.947	2.083	neg	-	-	-	-	-	-	0.0087	4.7225	4.1206	4.5514	3.7715	4.6271	3.7447	4.5757	4.154	4.4565	4.6882	3.6534	4.3035	4.4515	2.8027	2.8246	2.8634	4.6272	3.8503	2.7734	4.248	3.646	2.809	4.7488	3.1373	4.681	2.8721	3.2005	4.5843	2.9604	4.2892	3.9086	4.1269	3.9457	3.9548	3.9866
neg_526	metab_5849	metab_5849	-	-	459.093	2.1251	neg	-	-	-	-	-	-	0.0028	5.7512	6.0254	5.6706	5.571	5.7866	5.4631	5.7929	5.9188	5.842	5.748	6.0688	5.6711	5.7687	6.21	6.0989	6.1338	5.7838	5.6567	6.0379	5.8088	6.0817	4.915	5.8196	6.003	5.8769	6.0819	6.0812	5.8489	6.1175	6.0158	6.0536	6.0893	5.9823	6.0062	6.0294
neg_527	metab_5850	metab_5850	-	-	522.089	2.1251	neg	-	-	-	-	-	-	0.0085	4.2025	4.3732	4.1124	4.1579	4.3668	4.0582	4.1942	4.2975	4.3491	4.1263	4.4664	4.1716	4.2131	4.2387	4.2732	4.2774	4.1981	4.0901	4.2077	4.392	4.395	4.1984	4.3362	4.2447	4.4604	4.2573	4.3334	4.2749	4.3969	4.4369	4.4593	4.5149	4.2463	4.3279	4.3412
neg_528	metab_5851	metab_5851	-	-	417.177	2.1443	neg	-	-	-	-	-	-	0.0037	4.263	4.5881	4.5771	3.7786	4.3432	3.9169	4.4996	4.6221	4.4715	4.5329	4.787	4.4658	4.7815	4.7257	4.78	4.723	4.5249	4.5082	4.575	4.7767	4.7205	4.8802	4.4401	4.6773	5.1592	5.4619	5.3497	5.1951	5.456	5.3325	5.3908	5.3995	4.9873	5.0313	5.014
neg_529	metab_5852	metab_5852	-	-	150.055	2.083	neg	-	-	-	-	-	-	0.0026	4.0198	3.7647	3.7473	3.7755	4.1498	3.802	4.1295	4.0625	3.922	4.0772	4.0429	3.7802	4.1341	4.8108	4.7483	4.7683	3.8906	4.4913	4.6249	3.9143	4.5035	4.4829	4.3152	4.5548	3.9898	4.1086	4.2346	4.2529	4.1778	4.0566	4.0744	4.1081	4.4617	4.469	4.4608
neg_530	metab_5853	metab_5853	-	-	377.145	2.083	neg	-	-	-	-	-	-	0.0027	5.0889	5.3383	4.9785	4.92	4.9461	4.7456	5.2962	5.2647	5.5998	4.9215	5.7768	4.9826	5.0161	5.5024	5.4151	5.4325	5.1438	5.1402	5.5546	5.2349	5.4276	5.0742	4.8896	5.4464	5.4794	5.7708	5.9324	5.3603	5.7538	5.6165	5.6714	5.7173	5.4726	5.5105	5.5036
neg_531	metab_5854	metab_5854	-	-	462.953	2.0197	neg	-	-	-	-	-	-	0.0082	4.8848	4.0499	4.874	4.6651	5.2171	4.6948	4.9757	4.19	4.7744	4.7601	3.6516	5.1015	5.0378	2.6519	2.0801	3.621	4.6245	3.8986	2.0293	4.1165	3.6858	2.0645	4.8099	2.0372	4.8399	2.1273	2.1442	4.4988	2.2151	4.3184	3.7396	4.087	3.9175	3.9138	3.8376
neg_532	metab_5855	metab_5855	-	-	226.017	2.1443	neg	-	-	-	-	-	-	0.0018	5.6032	5.182	5.4846	4.512	5.3791	4.2984	5.8487	5.6194	5.4138	5.7226	5.3323	5.263	5.8965	6.2592	6.1714	6.2346	5.4637	5.95	6.0063	5.4765	5.9664	6.0529	5.7212	5.9571	5.1437	5.1643	5.3102	5.443	4.8867	5.0995	5.0916	5.0976	5.8826	5.8563	5.8801
neg_533	metab_5856	metab_5856	-	-	469.092	2.1443	neg	-	-	-	-	-	-	0.0049	5.2227	5.0317	5.2805	5.0589	5.2446	5.013	5.2649	5.1428	5.2459	5.2157	5.0443	5.1862	5.2763	4.9318	4.9855	5.0386	5.2163	5.1071	4.9984	5.1177	5.0485	4.9748	5.1771	5.0118	5.0065	4.6251	4.8	5.0642	4.8184	5.0034	4.9584	5.0008	5.0573	5.0228	5.0906
neg_534	metab_5857	metab_5857	-	-	484.057	2.1443	neg	-	-	-	-	-	-	0.0039	5.2016	4.9102	5.2409	5.0892	5.2504	5.0592	5.2674	4.9916	5.1646	5.1631	4.8671	5.2712	5.3473	4.7477	4.6676	4.864	5.1241	4.9983	4.7056	4.953	4.7854	4.7166	5.1408	4.6873	4.9485	4.3883	4.5275	4.9857	4.5849	4.8547	4.8015	4.8932	4.9634	4.9342	4.9238
neg_535	metab_5858	metab_5858	-	-	652.167	2.1443	neg	-	-	-	-	-	-	0.0127	4.1971	4.8633	4.4065	3.6308	4.4157	3.0536	4.2645	4.5713	4.3399	4.4318	4.7979	3.0024	4.0536	5.0874	4.9697	4.9918	4.4825	4.5031	4.8737	4.3865	4.811	3.4681	4.38	4.7669	4.4605	5.0435	4.9282	4.4171	5.0184	4.8069	4.8949	4.9645	4.7019	4.8001	4.8021
neg_536	metab_5859	metab_5859	-	-	441.06	2.1654	neg	-	-	-	-	-	-	0.0101	4.4485	4.3411	4.5104	4.1462	4.4144	4.0941	4.3693	4.4068	4.2395	4.2994	4.0864	4.4522	4.3454	3.4494	3.7648	3.9299	4.5274	4.2434	4.1124	4.462	4.1348	3.9953	4.2656	4.1175	4.2335	3.6992	4.0725	4.4126	3.7461	4.2504	4.3153	4.403	4.2572	4.2888	4.2342
neg_537	3-[4-hydroxy-3-(sulfooxy)phenyl]-2-oxopropanoic acid	metab_5860	HMDB0125450	-	256.976	2.1443	neg	M-H2O-H, M-H	C9H8O8S	-	53.5	-1.44874	-	0.0039	4.3825	3.9164	4.3459	4.6159	4.4751	4.6165	4.3591	4.0024	4.3824	4.3152	3.8053	4.5969	4.5766	3.8618	3.7608	3.9204	4.092	3.8827	3.7508	3.7705	3.8433	4.4432	4.2173	3.7885	4.8959	5.4575	5.4162	5.1836	5.3219	5.2298	5.3154	5.3216	4.8135	4.7965	4.7984
neg_538	metab_5861	metab_5861	-	-	244.017	2.1654	neg	-	-	-	-	-	-	0.0048	4.4963	4.3269	4.5334	4.1702	4.4449	4.1935	4.2786	4.5551	4.252	4.3698	4.3509	4.3516	4.5395	4.9418	4.8537	4.9319	4.498	4.6187	4.7244	4.2437	4.6951	4.8495	4.3574	4.7028	4.1857	4.3189	4.3625	4.3236	3.9755	4.3126	4.1678	4.2606	4.6638	4.6723	4.6178
neg_539	metab_5862	metab_5862	-	-	336.989	2.1855	neg	-	-	-	-	-	-	0.009	4.8448	4.512	4.839	5.0429	4.9666	5.1042	4.7605	4.5834	4.786	4.7356	4.4355	5.0045	5.0288	4.2384	4.2212	4.429	4.7323	4.4649	4.3307	4.5146	4.4152	3.7361	4.7522	4.3595	4.6551	4.0281	4.2312	4.6346	4.3089	4.642	4.421	4.525	4.4079	4.5165	4.4765
neg_540	metab_5863	metab_5863	-	-	385.14	2.1443	neg	-	-	-	-	-	-	0.0031	6.5047	6.5132	6.5588	5.9034	6.3576	5.8831	6.5835	6.619	6.5546	6.485	6.4996	6.3135	6.3637	6.553	6.5264	6.5451	6.6054	6.7576	6.6234	6.6257	6.5291	6.7512	6.4736	6.613	6.1279	6.2875	6.3931	6.408	6.2731	6.2603	6.2772	6.3251	6.511	6.5166	6.5569
neg_541	metab_5864	metab_5864	-	-	303.091	2.1855	neg	-	-	-	-	-	-	0.0045	4.3676	4.5933	4.5622	3.8219	4.4964	3.815	4.7367	4.9003	4.4358	4.6946	4.8988	4.2081	4.3977	5.2542	5.2166	5.1681	4.4861	4.5653	4.6306	4.5914	4.6107	5.0879	4.3205	4.6147	4.6628	5.1336	5.0419	4.8662	5.2878	4.9318	5.1017	5.0356	4.9588	5.0041	5.0194
neg_542	metab_5865	metab_5865	-	-	322.024	2.1855	neg	-	-	-	-	-	-	0.0018	5.0837	4.7039	5.0295	5.2802	5.1517	5.2941	5.0272	4.8415	5.0205	5.0019	4.682	5.2299	5.2037	4.4901	4.5719	4.6645	4.9813	4.7169	4.6408	4.7672	4.6982	4.4964	5.0018	4.6592	5.0247	4.3071	4.5432	4.927	4.5124	4.8277	4.7093	4.7679	4.7431	4.7654	4.7605
neg_543	metab_5866	metab_5866	-	-	458.066	2.1855	neg	-	-	-	-	-	-	0.0133	3.0457	4.4758	2.8564	2.9754	3.4428	2.9893	2.9066	4.5727	2.9194	3.7023	3.964	2.9381	2.9141	2.9059	4.086	2.9338	3.8966	4.5651	4.3071	4.6539	4.1939	2.9122	3.4808	4.7271	3.4443	3.4353	3.9042	4.195	4.5704	4.098	4.37	4.0554	4.301	4.443	4.3698
neg_544	metab_5867	metab_5867	-	-	212.001	2.1443	neg	-	-	-	-	-	-	0.0013	6.7446	6.9977	6.8457	5.9129	6.6261	5.7374	6.8695	6.9454	6.6051	6.7055	6.7527	6.4499	6.4159	6.7194	6.7863	6.7571	6.9456	7.1015	6.977	7.1203	6.8287	7.213	6.6711	6.9636	6.7128	6.9805	6.873	6.9003	6.8693	6.8325	6.8747	6.8697	6.9339	6.915	6.9201
neg_545	CMPF	metab_5868	HMDB0061112	-	239.092	2.2045	neg	M-H, M+Na-2H	C12H16O5	61.1	-	-2.18834	-	0.0022	5.3332	5.3803	5.1525	4.8279	5.2301	4.6467	5.236	5.3687	5.2157	5.1641	5.4159	4.8414	4.8012	5.0866	5.1877	5.0713	5.2216	4.8397	5.4286	4.9718	5.1986	5.5153	5.3311	5.2918	5.2496	5.4853	5.521	5.2564	5.714	5.4757	5.5261	5.5541	5.3432	5.3348	5.3169
neg_546	metab_5869	metab_5869	-	-	619.251	2.2045	neg	-	-	-	-	-	-	0.0091	4.2302	5.5276	2.7763	5.2719	2.8786	3.9379	5.0661	4.9789	2.8421	2.872	5.2857	3.4346	3.2	4.6574	4.5347	4.6163	3.3672	2.7383	3.8311	3.2877	3.8065	2.8348	3.5383	3.7391	3.6321	3.3952	4.0731	2.9225	4.8726	4.3187	4.4227	4.4684	4.5439	4.596	4.5042
neg_547	metab_5870	metab_5870	-	-	259.118	2.309	neg	-	-	-	-	-	-	0.0028	4.5367	4.9269	4.3074	4.7597	4.631	4.6373	4.4034	4.8492	4.3897	4.4692	4.5249	4.4217	4.3228	4.6721	4.6676	4.6214	4.3839	4.6874	4.5495	4.4743	4.9714	4.7901	4.4665	4.8365	4.9039	5.3262	4.9397	5.051	5.3882	5.2221	5.2839	5.2769	4.9108	4.9142	4.8983
neg_548	metab_5871	metab_5871	-	-	195.102	2.2045	neg	-	-	-	-	-	-	0.0005	4.1553	4.1943	3.9469	3.5926	4.0558	3.442	4.0466	4.1819	4.0009	3.9538	4.2767	3.5977	3.5995	3.9068	4.0281	3.9257	3.9927	3.595	4.3235	3.7984	4.0481	4.3161	4.1643	4.1251	4.1329	4.3553	4.4052	4.0754	4.6192	4.3545	4.4193	4.4559	4.17	4.1653	4.1651
neg_551	metab_5874	metab_5874	-	-	225.113	2.2252	neg	-	-	-	-	-	-	0.0031	5.0031	4.8652	4.8136	4.8892	4.9203	4.5788	4.8793	4.9505	5.0238	5.065	5.1107	4.6849	4.7262	4.9182	5.0365	4.9336	5.0383	4.7917	5.066	4.8069	4.9207	4.933	5.0889	4.9576	4.9669	5.0215	5.0553	5.0352	5.2501	5.0758	5.0991	5.1175	5.0065	4.9733	4.9959
neg_552	metab_5875	metab_5875	-	-	157.05	2.2469	neg	-	-	-	-	-	-	0.0026	3.7379	3.7874	3.6792	4.0198	3.8148	4.0186	3.6932	3.6969	3.6968	3.6642	3.8411	3.868	3.8019	3.9313	3.8838	3.8313	3.6804	3.5459	3.5637	3.6584	3.7474	5.242	3.7021	3.6791	4.0225	4.4495	4.2459	4.0533	4.5276	4.2708	4.3642	4.3075	4.2169	4.2025	4.2138
neg_553	metab_5876	metab_5876	-	-	407.146	2.2252	neg	-	-	-	-	-	-	0.0082	3.0643	4.1027	3.6266	3.7064	3.5051	2.9685	4.59	4.1973	4.4625	3.4439	3.9413	3.8856	3.7826	4.8187	4.6991	4.7408	4.062	4.7258	3.4054	4.1667	4.0724	4.0073	2.7312	4.0534	2.7166	3.2511	3.5125	2.7621	2.7969	2.9545	3.0973	2.7606	4.3072	4.2114	4.2734
neg_554	metab_5877	metab_5877	-	-	162.046	2.2252	neg	-	-	-	-	-	-	0.0169	3.4946	3.2766	2.9606	3.1798	3.625	3.3844	2.7966	3.3888	2.3343	2.6249	0.0264	2.7679	2.9027	1.247	2.7575	2.6062	3.3167	0.702	3.2321	2.8667	2.8754	4.5876	3.0599	0.024	3.2657	3.6484	3.5731	3.2328	3.5721	3.4434	3.6527	3.5693	3.6041	3.5988	3.509
neg_555	5-Hydroxyindoleacetic acid	metab_5878	HMDB0000763	C05635	190.05	2.2252	neg	M-H, M+FA-H	C10H9NO3	85.2	-	-3.91686	54-16-0	0.0012	5.1923	5.2583	5.0473	4.8664	5.1747	4.6607	5.0477	5.1243	5.0345	5.0712	5.0693	4.9404	4.8982	5.2067	5.2428	5.1985	5.134	4.929	5.2366	5.076	5.1678	5.1579	5.1797	5.1893	5.1573	5.3191	5.2765	5.109	5.4312	5.3153	5.3487	5.3574	5.2007	5.1879	5.1971
neg_556	metab_5879	metab_5879	-	-	160.039	2.2252	neg	-	-	-	-	-	-	0.0025	4.7057	4.632	4.6745	4.8303	4.6621	4.7162	4.5245	4.5175	4.5012	4.4959	4.4889	4.6079	4.5965	4.3596	4.4279	4.4209	5.6437	4.9993	4.4202	4.5068	4.5988	6.9289	4.8159	4.689	4.4299	4.3067	4.3655	4.4493	4.3488	4.3953	4.3115	4.3363	5.9412	5.9015	5.9261
neg_557	metab_5880	metab_5880	-	-	499.086	2.2045	neg	-	-	-	-	-	-	0.0229	1.1148	3.8254	3.2949	3.6595	2.3162	1.1887	3.8013	3.5856	1.1237	1.1514	3.9446	1.141	3.539	3.7021	3.678	3.6967	2.9183	1.0285	1.0842	3.4199	2.88	1.1169	2.032	1.0915	2.8734	3.2976	3.5868	2.9632	3.5945	3.5149	3.4083	3.5915	3.4048	3.2669	3.4327
neg_558	metab_5881	metab_5881	-	-	431.098	2.2045	neg	-	-	-	-	-	-	0.0029	5.3462	6.2568	5.6825	5.8959	4.8377	5.0855	5.9684	5.9653	4.7836	4.8651	6.31	5.1644	5.7287	6.3365	6.1695	6.2317	5.3055	4.9502	5.4442	5.9471	5.3005	4.6906	4.966	5.5116	5.4887	5.539	5.7588	5.3635	5.9692	5.649	5.7108	5.7469	5.8725	5.8909	5.9087
neg_559	metab_5882	metab_5882	-	-	217.061	2.2045	neg	-	-	-	-	-	-	0.0031	5.1762	5.0784	5.0653	4.7247	5.128	4.6332	5.3138	5.2332	4.9651	5.1384	5.1802	4.9077	5.2748	5.6328	5.513	5.5429	5.1261	5.4694	5.477	5.2427	5.5108	5.6489	5.2535	5.5073	5.2124	5.259	5.1822	5.229	5.1981	5.1944	5.1869	5.2137	5.385	5.4058	5.3586
neg_561	metab_5884	metab_5884	-	-	165.018	1.9998	neg	-	-	-	-	-	-	0.0032	4.4959	4.2473	4.4834	4.8617	4.6574	4.8688	4.4707	4.2895	4.5972	4.6259	4.4732	4.6726	4.7239	4.5498	4.5589	4.549	4.3687	4.158	4.3241	4.3027	4.3231	4.1833	4.5208	4.3082	4.6376	4.43	4.4632	4.4442	4.6414	4.583	4.5541	4.5701	4.4867	4.4924	4.4555
neg_562	metab_5885	metab_5885	-	-	277.083	2.2469	neg	-	-	-	-	-	-	0.0052	3.8698	3.9894	3.8063	2.7544	3.6053	3.0268	3.8684	3.9264	4.2184	4.0346	3.9986	3.4697	3.6443	3.999	4.0445	3.9957	3.9451	3.891	4.0302	4.0108	3.8705	3.8438	3.9461	4.1048	4.1042	4.0458	4.1917	4.1183	4.2327	4.2804	4.2825	4.2714	4.2171	4.2416	4.2045
neg_563	metab_5886	metab_5886	-	-	401.084	1.9998	neg	-	-	-	-	-	-	0.0045	5.29	4.9925	5.4478	4.9311	5.4781	4.9497	5.1636	5.183	5.1652	5.2754	5.1049	5.0803	5.1325	5.039	5.0363	5.0921	5.1853	5.0306	5.0399	4.9376	5.1801	4.312	5.2073	5.0768	5.0727	4.7823	4.9311	4.9566	4.4637	4.9702	4.8465	4.9224	5.0527	5.0954	5.0603
neg_564	metab_5887	metab_5887	-	-	343.068	2.2887	neg	-	-	-	-	-	-	0.0038	3.5781	3.7685	3.4563	3.0652	3.5383	2.4877	3.5733	3.8228	4.2043	3.7343	4.1659	3.2372	3.5189	4.1684	4.296	3.9587	3.1959	2.8584	3.9543	3.4314	4.2792	3.8572	3.5885	3.7995	4.1035	4.3881	4.2718	3.9745	4.5865	4.2616	4.4002	4.3015	4.0136	4.0002	4.0079
neg_565	metab_5888	metab_5888	-	-	257.103	1.861	neg	-	-	-	-	-	-	0.0052	4.2322	4.1474	4.0959	3.6574	4.4093	3.9099	4.2723	4.3325	3.463	3.7638	4.0882	3.619	3.6253	3.6485	3.8411	3.7444	3.87	4.2598	3.799	4.1884	4.3372	3.9531	3.8878	4.3213	4.2621	4.5625	4.1661	4.4931	4.8365	4.5569	4.6233	4.6332	4.2444	4.2266	4.2854
neg_566	metab_5889	metab_5889	-	-	171.102	2.2887	neg	-	-	-	-	-	-	0.0093	3.6007	3.6363	3.2856	3.3608	3.3216	3.0085	3.5452	3.4647	3.5097	3.5251	3.5567	3.3437	3.4	3.8078	3.7263	3.7684	3.4217	3.6291	3.4995	3.4449	3.8812	3.9847	3.3711	3.7238	3.6458	4.0424	3.7505	3.5958	4.0118	3.982	3.9812	3.9899	3.855	3.8305	3.7749
neg_567	metab_5890	metab_5890	-	-	338.088	1.9998	neg	-	-	-	-	-	-	0.002	6.8633	6.7283	7.0982	6.4156	6.9717	6.4353	6.7169	6.9488	6.7259	6.9022	6.9136	6.5844	6.6255	6.9757	6.9474	6.9543	6.8651	6.8704	6.9656	6.6728	7.0132	4.1564	6.7942	6.9707	6.6485	6.7115	6.7609	6.6243	6.2359	6.5957	6.5695	6.5818	6.8518	6.8581	6.8311
neg_568	metab_5891	metab_5891	-	-	199.097	2.2887	neg	-	-	-	-	-	-	0.0014	4.8083	5.1646	4.5615	4.7293	4.5586	4.2719	4.8396	4.8867	4.4751	4.7288	4.7478	4.6512	4.5952	4.9686	4.9373	4.916	4.9044	4.5101	4.9866	4.7375	4.906	5.0236	4.8645	4.9152	4.6848	5.2159	5.2297	5.0005	5.3872	5.1366	5.2241	5.2197	5.0126	4.9966	4.996
neg_569	metab_5892	metab_5892	-	-	225.076	2.2887	neg	-	-	-	-	-	-	0.0068	3.4678	3.846	3.4344	3.2545	3.4308	3.0517	3.4216	3.6751	3.5142	4.1379	3.9058	3.432	3.4046	3.6616	4.0057	3.6991	3.5143	3.8727	3.6991	3.6379	3.6819	3.7556	4.0708	3.7686	4.1851	4.5444	4.5202	4.1746	4.66	4.4767	4.5508	4.5133	4.0955	4.1053	4.1316
neg_570	metab_5893	metab_5893	-	-	275.905	2.309	neg	-	-	-	-	-	-	0.0135	4.2751	3.5365	3.9937	4.1839	4.4541	4.0036	3.9871	3.6738	4.1641	4.1337	2.976	4.257	4.3046	2.8195	2.8509	3.2468	4.023	2.9236	2.9158	3.5327	3.3815	2.5659	4.0812	3.005	4.4328	2.629	3.0452	4.0738	3.3817	4.0663	3.8031	3.9015	3.5479	3.6192	3.6015
neg_571	metab_5894	metab_5894	-	-	277.902	2.309	neg	-	-	-	-	-	-	0.0212	4.114	3.4074	3.8039	3.9549	4.3235	3.7571	3.8511	3.4316	3.9607	3.921	2.6984	4.0773	4.1513	2.6767	2.6986	3.1362	3.8544	2.629	2.6474	3.2446	3.2156	2.6829	3.8922	2.8074	4.2298	2.7461	2.9058	3.9035	3.0946	3.8991	3.6716	3.7646	3.4016	3.4167	3.3109
neg_572	Methylnoradrenaline	metab_5895	HMDB0002832	C17925	164.071	2.309	neg	M-H2O-H, 2M-H	C9H13NO3	-	53.9	-5.66407	6539-57-7	0.0029	3.4459	3.852	3.3992	2.8	3.4139	2.8478	3.4368	3.7674	3.6081	3.4778	3.7478	2.9301	3.154	3.9613	3.9233	3.7636	3.5804	4.0052	3.9249	3.7411	3.796	4.1201	3.5749	3.8944	4.5547	4.8029	4.5849	4.5838	4.9154	4.6876	4.776	4.7394	4.2193	4.2292	4.2321
neg_573	metab_5896	metab_5896	-	-	449.109	2.309	neg	-	-	-	-	-	-	0.0128	3.078	4.0157	3.0444	2.9054	3.386	2.7752	3.1212	3.945	3.7473	3.7239	4.2928	3.3686	3.7469	4.4699	4.3773	4.2871	3.485	4.1597	4.3675	3.7024	3.9149	2.4397	3.7652	4.2211	4.1868	4.4774	4.4342	4.0025	4.2412	4.2041	4.3197	4.3016	4.0554	4.1762	4.053
neg_574	metab_5897	metab_5897	-	-	425.939	2.309	neg	-	-	-	-	-	-	0.0061	4.1826	4.6007	4.5432	2.8063	3.5232	3.0948	4.7059	4.6086	4.4639	4.3512	4.5423	3.8243	4.0469	3.9718	4.1009	4.4155	4.3123	4.2741	4.1909	4.3801	4.4535	2.7431	4.3479	4.1887	4.3934	3.5562	3.9648	4.392	3.3301	4.317	4.2438	4.3006	4.3627	4.4364	4.4116
neg_576	metab_5899	metab_5899	-	-	361.955	2.3296	neg	-	-	-	-	-	-	0.0138	4.2469	4.0974	4.1685	3.7728	4.2426	3.7894	4.2176	3.9358	4.3002	4.4399	3.7993	4.3484	4.3683	3.2302	3.549	3.7801	4.2821	3.668	3.494	4.0466	3.7832	2.8513	4.381	3.5554	4.1764	3.3656	3.6962	4.176	3.6198	4.0685	3.8533	3.9878	3.8249	3.9637	3.8832
neg_577	metab_5900	metab_5900	-	-	269.102	2.3296	neg	-	-	-	-	-	-	0.0124	3.544	3.6747	3.4078	3.1639	3.3584	3.0575	3.4077	3.5095	3.6724	3.7638	3.7726	3.4666	3.5283	3.537	3.6312	3.5311	3.4801	3.551	3.5524	3.5973	3.6801	3.5634	3.6869	3.7306	3.8855	4.403	4.0766	3.9081	4.1932	4.1887	4.2399	4.1776	3.7055	3.7697	3.7611
neg_578	metab_5901	metab_5901	-	-	559.23	2.3296	neg	-	-	-	-	-	-	0.0027	3.6798	3.9191	3.2483	3.3703	3.7055	3.3842	3.5208	3.3248	3.3143	3.3442	3.5255	3.3329	3.3089	4.0411	3.884	3.8241	3.3184	3.2104	3.8273	3.3071	3.3385	3.8713	4.1967	3.6064	3.8011	4.2201	4.0774	3.3947	4.5885	4.1379	4.2016	4.2049	3.727	3.7402	3.7299
neg_579	metab_5902	metab_5902	-	-	363.952	2.3296	neg	-	-	-	-	-	-	0.0052	4.1874	4.0116	4.081	3.6282	4.1291	3.5448	4.1313	3.8936	4.2266	4.3917	3.8128	4.22	4.3025	3.4962	3.5828	3.7533	4.1896	3.5639	3.4679	3.9877	3.7318	2.9219	4.2927	3.5054	4.1082	3.4187	3.6446	4.1201	3.6208	3.9799	3.7756	3.9326	3.7654	3.8172	3.7755
neg_580	metab_5903	metab_5903	-	-	379.161	2.3296	neg	-	-	-	-	-	-	0.0115	3.2584	3.586	3.0682	2.586	3.0842	2.125	3.1803	3.4519	3.706	2.8809	3.8864	2.0741	2.0503	3.7853	3.6526	3.7341	3.2019	3.4578	3.8712	3.3613	3.7777	4.0297	3.0221	3.7511	3.6071	4.1578	4.1742	3.4071	4.1956	4.004	3.963	4.0452	3.7169	3.7503	3.8344
neg_581	metab_5904	metab_5904	-	-	147.055	2.4121	neg	-	-	-	-	-	-	0.0235	3.4524	3.2401	3.3903	3.9254	3.6243	3.9178	3.4898	3.2145	3.4828	3.4358	3.0033	3.7257	3.6682	2.7372	3.0016	2.9822	3.4	3.2616	2.6994	3.1778	3.3396	2.8698	3.3761	3.1344	3.6887	3.397	3.2967	3.5715	3.4648	3.5424	3.4867	3.5201	3.3496	3.3083	3.1577
neg_582	metab_5905	metab_5905	-	-	268.082	2.3514	neg	-	-	-	-	-	-	0.0055	4.2945	4.2328	4.2672	3.7818	4.1066	3.7395	4.2263	4.3562	4.108	4.3148	4.4878	3.8204	4.0987	4.6954	4.6211	4.6071	4.0622	4.2695	4.4843	4.4565	4.0857	4.8622	4.3425	4.3264	4.1966	4.4148	4.538	4.2371	4.7275	4.4023	4.4858	4.4897	4.4482	4.4734	4.4393
neg_583	metab_5906	metab_5906	-	-	382.9	2.3296	neg	-	-	-	-	-	-	0.001	4.0923	4.19	4.1836	3.2139	3.4096	3.2278	4.0757	4.0849	4.0293	4.0899	4.0234	3.4618	3.8306	3.5261	3.6487	3.9518	3.9602	3.9154	3.8029	4.0503	4.0718	3.1506	3.9359	3.89	4.6597	3.9918	4.1498	4.6942	4.191	4.6833	4.5695	4.6839	4.3014	4.2995	4.3031
neg_584	metab_5907	metab_5907	-	-	380.903	2.3296	neg	-	-	-	-	-	-	0.0027	4.0449	4.1592	4.1582	2.8985	3.616	2.9123	4.0565	4.0746	3.9867	4.0554	4.0245	3.5686	3.8506	3.455	3.6669	3.9081	3.9322	3.9253	3.8508	4.0169	4.0265	3.2506	3.9153	3.8118	4.6561	3.9013	4.1791	4.6632	4.1808	4.6882	4.5619	4.6772	4.2863	4.3163	4.311
neg_585	metab_5908	metab_5908	-	-	252.051	2.3717	neg	-	-	-	-	-	-	0.0063	4.2835	4.4456	4.0037	3.5479	4.0859	3.5418	4.3501	4.3761	4.3563	4.3901	4.942	3.9484	4.0214	4.7186	4.7968	4.7091	3.9753	4.0798	4.4887	4.1937	4.2459	4.5983	4.3454	4.3523	4.6267	5.1688	5.0005	4.8437	5.334	4.9663	5.094	5.0713	4.7033	4.7232	4.7608
neg_586	metab_5909	metab_5909	-	-	299.065	2.3717	neg	-	-	-	-	-	-	0.006	4.3735	4.2233	4.2037	4.1995	4.3432	4.0691	4.4688	4.2496	4.4031	4.5586	4.5689	4.2249	4.3369	4.8279	4.7078	4.7816	4.2975	4.3224	4.2175	4.3265	4.2249	4.1429	4.5132	4.2103	4.5407	4.4487	4.4557	4.5002	4.4955	4.5175	4.4767	4.5029	4.482	4.5523	4.5211
neg_587	metab_5910	metab_5910	-	-	447.223	2.3906	neg	-	-	-	-	-	-	0.0093	4.5888	4.6958	4.3652	4.1095	4.4599	4.0092	4.5557	4.5779	4.3586	4.3563	4.6355	4.1397	4.066	4.5603	4.613	4.5546	4.4427	4.317	4.7454	4.4085	4.5677	4.5024	4.4891	4.6291	5.2059	5.4842	5.4539	5.1018	5.562	5.3776	5.4608	5.4227	4.9013	4.9496	4.991
neg_588	metab_5911	metab_5911	-	-	316.055	2.3717	neg	-	-	-	-	-	-	0.0083	4.3299	4.1937	4.191	3.9279	4.2385	3.8414	4.4561	4.2197	4.3242	4.4585	4.3849	4.048	4.2155	4.3421	4.2647	4.3536	4.2178	4.3498	4.2757	4.2798	4.221	4.1205	4.4818	4.2194	4.3959	3.9787	4.1601	4.3225	4.2417	4.309	4.2479	4.3101	4.2607	4.3472	4.3211
neg_589	metab_5912	metab_5912	-	-	187.087	2.3717	neg	-	-	-	-	-	-	0.0078	3.9344	3.9062	3.7623	3.75	3.848	3.6074	4.0853	3.9668	3.9307	4.0396	4.1862	3.7399	3.8533	4.2718	4.2328	4.2629	3.8767	4.1508	4.144	4.0517	3.9717	4.1804	4.1168	4.0871	4.1032	4.1093	4.1363	4.1144	4.1939	4.1161	4.121	4.1476	4.0912	4.1748	4.1509
neg_590	metab_5913	metab_5913	-	-	445.191	2.3717	neg	-	-	-	-	-	-	0.0246	3.1761	3.9829	3.2318	1.9613	1.942	1.9751	3.3036	3.8435	3.265	4.166	3.949	2.7794	2.7255	4.0174	4.2578	3.8675	3.4198	4.0609	4.1711	3.9551	3.4523	4.204	3.9892	3.9618	3.6571	4.2197	4.1848	3.6362	4.2423	3.941	4.2743	4.0754	3.7655	4.0364	3.9117
neg_591	metab_5914	metab_5914	-	-	463.162	2.3717	neg	-	-	-	-	-	-	0.0095	5.3479	5.5353	5.1374	4.3554	4.9513	4.0316	5.7092	5.6305	5.3303	5.7176	6.1614	4.687	4.8546	6.344	6.2359	6.213	5.3366	6.1178	6.1579	5.7659	5.8102	6.2249	5.7791	6.019	5.5184	6.0305	6.0743	5.7571	6.1216	5.7833	5.8832	5.9397	5.8782	6.0128	5.9749
neg_593	metab_5916	metab_5916	-	-	127.075	2.3514	neg	-	-	-	-	-	-	0.0055	4.1365	4.2043	3.9851	3.6019	4.1843	3.7084	3.9365	4.126	4.0512	4.2285	4.193	3.9204	3.9542	4.2499	4.3079	4.2691	3.9706	4.3039	4.1623	4.2788	4.4929	4.5708	4.1505	4.3972	4.1425	4.5687	4.4224	4.2229	4.6409	4.4753	4.5258	4.5273	4.3599	4.3777	4.3155
neg_594	metab_5917	metab_5917	-	-	356.884	2.3906	neg	-	-	-	-	-	-	0.0055	4.2906	4.3405	4.3208	3.5921	4.1356	3.4795	4.2494	4.2597	4.2644	4.4548	4.2306	4.1465	4.3495	4.0512	4.1733	4.2832	4.2761	4.1217	4.0866	4.2957	4.2421	3.6142	4.3023	4.0892	5.2509	4.5887	4.747	5.1748	4.7732	5.1978	5.0543	5.1464	4.8355	4.7608	4.8001
neg_595	metab_5918	metab_5918	-	-	441.159	2.3906	neg	-	-	-	-	-	-	0.0187	2.8954	3.9068	3.6924	2.961	3.7401	2.9749	3.9602	3.9788	3.7138	4.0147	4.1041	3.3646	3.4983	4.1922	4.2829	4.1892	3.7159	4.1132	4.1368	4.324	4.0263	4.4596	3.7256	4.1269	3.6613	3.8209	3.8237	3.3852	4.4569	3.8958	4.0521	4.0408	3.9831	4.0582	4.1214
neg_596	metab_5919	metab_5919	-	-	255.123	2.3906	neg	-	-	-	-	-	-	0.0084	3.7303	3.886	3.3487	3.4213	3.6485	3.4352	3.5739	3.6829	3.3653	3.6639	3.808	3.4398	3.5943	3.931	3.9016	3.8644	3.4509	3.6292	3.6526	3.6964	3.9752	3.8919	3.6006	3.8908	4.1227	4.3815	4.2856	4.2473	4.3716	4.3029	4.3003	4.2809	3.98	4.0516	3.9746
neg_597	metab_5920	metab_5920	-	-	282.934	2.3906	neg	-	-	-	-	-	-	0.0121	3.4536	3.3981	3.4614	2.589	3.4279	2.6029	3.3109	3.3353	3.4287	3.6114	3.2556	3.483	3.6655	3.0345	3.1031	3.3075	3.36	3.0684	2.9075	3.3942	3.3488	2.5258	3.4411	3.1599	4.437	3.7714	3.9049	4.3551	3.9491	4.3798	4.2286	4.3105	3.9312	3.8906	3.8673
neg_598	metab_5921	metab_5921	-	-	293.971	2.3906	neg	-	-	-	-	-	-	0.0228	2.9629	3.2327	3.0345	2.6028	2.5833	2.6167	2.9022	3.165	3.0141	3.3214	3.3331	2.9851	3.1217	3.2793	3.3741	3.3972	2.9679	2.8996	3.124	3.1217	3.1459	2.8455	2.9063	3.2081	4.1633	4.2835	4.2455	4.2428	4.4218	4.407	4.4131	4.4551	3.8062	3.9222	3.9731
neg_599	metab_5922	metab_5922	-	-	377.145	2.4121	neg	-	-	-	-	-	-	0.0097	3.8145	4.2178	3.6662	3.2885	3.88	3.3952	4.0657	4.1147	4.2501	4.1574	4.8712	4.0305	4.088	4.607	4.5753	4.5073	3.7795	3.8799	4.2905	3.8754	4.105	3.6079	3.6883	4.1896	4.5934	5.0112	5.1189	4.5844	5.2035	4.8782	4.9648	4.9724	4.5317	4.5296	4.528
neg_600	metab_5923	metab_5923	-	-	303.098	2.4121	neg	-	-	-	-	-	-	0.0028	3.296	3.5279	3.0398	2.7055	3.1427	2.7194	3.5067	3.4376	3.1143	3.5099	3.6436	2.7288	3.0583	3.8518	3.8417	3.8369	3.2994	3.2791	3.6365	3.4858	3.4701	3.6277	3.4578	3.483	3.4756	3.8472	3.7101	3.7272	3.8939	3.7512	3.805	3.8124	3.6463	3.6448	3.627
neg_601	metab_5924	metab_5924	-	-	401.949	2.4121	neg	-	-	-	-	-	-	0.0235	4.2533	4.1175	4.0611	3.473	3.9521	3.3846	4.1042	4.0641	4.062	4.2588	3.7969	3.8977	3.9697	3.2573	3.5886	3.7047	4.0597	3.4888	3.7326	3.8824	3.8444	2.9808	4.2573	3.6781	3.9102	3.044	3.252	3.6872	3.1323	3.6999	3.5354	3.7158	3.7997	3.5761	3.7414
neg_602	metab_5925	metab_5925	-	-	219.087	2.4121	neg	-	-	-	-	-	-	0.0203	3.4154	3.518	3.3286	3.8069	3.5193	3.6195	3.4742	3.409	3.3844	3.5549	3.6273	3.5255	3.5835	3.6548	3.7762	3.664	3.405	3.4389	3.6496	3.5098	3.5889	3.4673	3.424	3.7287	3.7531	3.8265	3.7678	3.4954	3.7969	3.7056	3.7077	3.6589	3.6505	3.584	3.4533
neg_603	metab_5926	metab_5926	-	-	505.135	2.4121	neg	-	-	-	-	-	-	0.0127	4.199	4.1675	4.1728	2.6081	2.5886	2.6219	3.1043	4.0766	3.5548	4.5128	3.7994	3.795	3.9095	4.0728	4.3655	4.0444	4.0692	3.9209	4.103	4.0967	3.774	4.2551	4.2981	3.9507	2.9925	3.6106	3.7503	3.5769	2.9524	3.4342	3.1462	3.35	4.008	4.0462	3.9409
neg_604	metab_5927	metab_5927	-	-	283.118	2.4121	neg	-	-	-	-	-	-	0.0103	3.8348	3.5999	3.4687	2.3038	3.7092	2.679	3.7656	3.8344	3.4211	3.9719	4.0917	3.1575	3.652	3.6217	3.7675	3.7051	3.663	3.6622	3.5024	3.7971	3.9056	3.2294	3.7784	3.8389	3.5591	3.8543	4.1619	4.0667	4.5222	4.018	4.1622	4.1513	3.9078	3.8032	3.8722
neg_605	metab_5928	metab_5928	-	-	321.155	2.4335	neg	-	-	-	-	-	-	0.0097	3.5849	4.1647	3.7081	3.5747	3.7502	3.3026	3.7924	4.0259	4.2449	4.7681	4.3523	3.9121	4.085	4.4245	4.6746	4.383	4.3123	3.7069	4.2674	3.8551	4.0378	3.4426	4.6066	4.1238	4.1039	4.3818	4.5521	4.2342	4.6763	4.4794	4.4573	4.5269	4.2574	4.2913	4.1805
neg_607	metab_5929	metab_5929	-	-	419.192	2.4335	neg	-	-	-	-	-	-	0.0066	3.7567	4.1882	3.66	3.7746	4.0622	3.7885	3.8124	3.8987	3.7212	4.1774	4.1711	3.8582	4.0256	4.3222	4.2172	4.2524	3.9031	3.8692	3.9098	3.9955	4.3731	4.2222	3.7284	4.1558	4.3938	4.784	4.6172	4.3672	4.7372	4.6371	4.6965	4.6807	4.2847	4.2486	4.3073
neg_608	metab_5930	metab_5930	-	-	413.156	2.4523	neg	-	-	-	-	-	-	0.0262	2.9867	4.379	4.0135	3.7338	2.8504	2.8838	4.0496	3.3778	3.2527	3.0057	3.2393	4.1109	3.8726	4.0766	3.951	3.9715	4.1004	3.3774	4.2566	4.4336	4.5078	2.8066	3.7065	4.02	3.7043	4.5617	4.3584	3.3419	3.4536	3.9103	4.0918	4.1358	3.9278	4.0173	3.7548
neg_609	metab_5931	metab_5931	-	-	488.156	2.4523	neg	-	-	-	-	-	-	0.0052	4.7787	4.9867	4.5924	4.2097	4.7139	4.3699	4.7161	4.7882	4.5941	4.7213	4.7349	4.4488	4.5047	4.9095	4.9015	4.8151	4.7632	4.0909	4.9091	4.6912	4.9071	4.1464	4.7971	4.9644	4.8458	5.3128	5.3026	5.0774	5.3717	5.2085	5.2583	5.2809	4.9591	4.9481	4.9258
neg_610	metab_5932	metab_5932	-	-	346.078	2.4523	neg	-	-	-	-	-	-	0.0032	5.6652	5.398	5.6278	5.613	5.6835	5.7527	5.6545	5.433	5.693	5.6865	5.4384	5.7486	5.6633	5.2088	5.2464	5.3197	5.5395	5.3431	5.2865	5.4846	5.4361	2.1758	5.6549	5.3093	5.3914	5.0182	5.181	5.5478	5.1387	5.3851	5.2736	5.3631	5.3494	5.3953	5.3711
neg_611	2,3-Dihydroxybenzoic acid	metab_5933	HMDB0000397	C00196	153.018	2.4727	neg	M-H2O-H, M-H	C7H6O4	81.2	-	-8.05448	303-38-8	0.0023	5.3439	5.5296	5.4025	5.0265	5.3664	4.9449	5.4468	5.4804	5.4114	5.5031	5.6014	5.2187	5.4371	5.5763	5.6173	5.5616	5.454	5.4351	5.516	5.5977	5.6634	5.4473	5.4139	5.62	6.1952	6.309	6.2623	6.1999	6.4352	6.274	6.3278	6.3035	5.9058	5.8954	5.8895
neg_612	metab_5934	metab_5934	-	-	113.023	2.4727	neg	-	-	-	-	-	-	0.0023	5.1149	4.9173	5.0835	4.7692	4.9791	4.9434	5.068	4.9883	5.1405	5.1128	5.0129	5.0123	4.9192	4.8778	4.8798	4.8872	4.9804	5.0111	4.9264	5.0663	5.013	3.3251	5.1087	4.9366	4.6896	4.6994	4.7553	4.9913	4.7026	4.8109	4.7659	4.8542	4.8805	4.9116	4.903
neg_613	metab_5935	metab_5935	-	-	651.124	2.4727	neg	-	-	-	-	-	-	0.0168	4.9061	4.2266	4.6477	4.7113	4.8753	5.0162	4.7419	4.0126	4.924	4.8862	4.3028	5.0849	4.9549	3.7879	3.9765	4.0254	4.7243	4.0071	3.6326	4.441	4.265	3.6682	4.7784	3.9429	4.6944	3.9151	4.1292	4.6858	4.2841	4.6388	4.4208	4.6233	4.0914	4.2334	4.2427
neg_614	metab_5936	metab_5936	-	-	713.172	2.4932	neg	-	-	-	-	-	-	0.0062	5.7872	6.0311	5.6118	4.8177	5.726	5.1449	5.7728	6.0062	5.9155	5.496	5.9336	5.358	5.4096	6.0414	6.0007	5.9399	5.7878	5.9546	6.1463	5.9022	6.1597	4.7543	5.6959	6.1746	5.6976	6.2649	6.1734	5.952	6.0985	6.0387	6.1596	6.078	5.9028	5.9787	6.0015
neg_615	metab_5937	metab_5937	-	-	189.002	2.4727	neg	-	-	-	-	-	-	0.0017	5.8481	5.742	5.7374	4.9217	5.4348	5.1426	5.6357	5.8414	5.7237	5.5355	5.8294	5.4666	5.3938	5.8905	5.8532	5.83	5.7871	6.1254	5.9507	5.9384	5.7133	6.129	5.5726	5.8876	5.0457	5.6039	5.5976	5.4891	5.3538	5.3787	5.4374	5.4246	5.8082	5.8035	5.825
neg_616	metab_5938	metab_5938	-	-	107.049	2.4727	neg	-	-	-	-	-	-	0.0053	5.6143	5.4813	5.5453	5.0069	5.332	5.168	5.471	5.5829	5.5653	5.4377	5.5844	5.3323	5.2807	5.5795	5.5748	5.5375	5.5082	5.7577	5.6315	5.6587	5.4906	5.6482	5.4398	5.6042	5.0945	5.3896	5.4105	5.4052	5.3439	5.3121	5.3367	5.3597	5.4954	5.5262	5.5618
neg_618	P-Tolyl Sulfate	metab_5940	-	-	187.006	2.4727	neg	M-H, 2M-H	C7H8O4S	76	-	-5.00107	-	0.0013	7.2281	7.1166	7.1252	6.3249	6.8251	6.5377	7.0021	7.2281	7.1001	6.8882	7.1983	6.8138	6.7469	7.2622	7.221	7.1965	7.1652	7.5059	7.3354	7.3165	7.0818	7.5114	6.934	7.2634	6.2965	6.9372	6.9531	6.8509	6.6393	6.6898	6.7173	6.7237	7.1813	7.1739	7.1935
neg_619	metab_5941	metab_5941	-	-	875.167	2.535	neg	-	-	-	-	-	-	0.0038	4.0021	4.8448	3.6427	3.7647	3.9817	3.7786	3.6957	4.6548	4.0699	3.8701	4.3567	3.7273	3.7033	4.7137	4.6593	4.6648	3.9563	3.6752	4.9744	4.2459	5.0144	3.7013	4.0204	4.9675	4.0182	5.3044	5.0412	4.3435	4.9595	4.7356	4.8881	4.854	4.5927	4.5726	4.5733
neg_621	metab_5943	metab_5943	-	-	264.088	2.5571	neg	-	-	-	-	-	-	0.0046	4.5597	4.6975	4.2347	3.8999	4.5414	4.127	4.3377	4.5369	4.3519	4.3396	4.2958	4.1993	4.2248	4.5349	4.4705	4.4826	4.4309	4.1612	4.5829	4.44	4.6235	4.6345	4.336	4.5537	4.3735	4.7308	4.7576	4.588	4.8786	4.7345	4.7662	4.7865	4.603	4.5641	4.5667
neg_622	metab_5944	metab_5944	-	-	508.073	2.5571	neg	-	-	-	-	-	-	0.0026	5.222	5.2401	4.9487	4.9201	5.2813	4.894	5.1607	5.1875	5.2057	5.1664	4.9716	5.047	5.0242	4.9454	5.0104	5.0333	5.1536	4.7171	5.1847	4.9527	5.3349	4.8138	5.3188	5.1869	5.2336	5.215	5.1229	5.2149	5.1644	5.3573	5.312	5.3074	5.1181	5.1394	5.1433
neg_623	metab_5945	metab_5945	-	-	575.035	2.5571	neg	-	-	-	-	-	-	0.0172	3.9663	4.1952	3.7599	3.9875	4.0929	3.7451	4.0477	3.996	4.01	3.76	3.8951	3.6121	3.9663	3.9678	3.7954	4.0235	3.8312	3.4073	3.8659	3.809	4.0099	3.504	4.0784	3.7956	4.0078	3.8825	3.7553	3.8804	3.8159	4.1808	4.0347	4.1404	3.8296	3.8026	3.9585
neg_624	metab_5946	metab_5946	-	-	413.145	2.5571	neg	-	-	-	-	-	-	0.0096	2.517	4.0364	3.0769	2.5825	3.3278	2.5964	3.0767	2.5371	3.477	3.6674	3.4083	2.7718	3.2659	3.5772	3.8977	3.627	3.4577	3.3124	4.0267	3.5918	3.8437	3.7661	3.4334	3.8766	4.1155	4.3792	4.2047	3.9004	4.3184	4.3202	4.3175	4.3241	3.9327	3.9153	4.0136
neg_625	metab_5947	metab_5947	-	-	297.098	2.5571	neg	-	-	-	-	-	-	0.0038	3.4548	4.1315	3.8753	4.0329	3.5493	2.6735	3.4788	3.9606	3.9607	4.423	4.3936	3.9222	4.284	4.18	4.3139	4.1508	4.0491	3.6602	3.8415	4.0632	3.7295	2.5964	4.254	3.7959	5.0702	4.0486	4.3832	4.2223	4.0935	4.3827	4.5108	4.1293	4.1322	4.1132	4.104
neg_626	metab_5948	metab_5948	-	-	206.082	2.5982	neg	-	-	-	-	-	-	0.0012	5.3116	5.5963	5.2784	4.8889	5.4143	5.0173	5.3247	5.4805	5.4744	5.4411	5.5597	5.3037	5.1398	5.5145	5.5522	5.4709	5.5121	5.4758	5.6109	5.4719	5.4957	5.7385	5.4828	5.5214	5.3682	5.4879	5.5773	5.4014	5.659	5.4825	5.527	5.5128	5.5139	5.5251	5.5062
neg_627	metab_5949	metab_5949	-	-	205.107	2.5781	neg	-	-	-	-	-	-	0.0048	3.7811	3.9199	3.5923	3.1875	3.7543	3.2287	3.6933	3.8532	3.8921	3.8606	4.0821	3.5813	3.6233	3.878	3.9981	3.8273	3.6912	3.5582	3.9554	3.6859	3.7685	3.8422	3.771	3.8152	3.9654	4.2605	4.2186	3.8829	4.4561	4.1917	4.2442	4.2099	3.9514	3.9897	3.9873
neg_628	metab_5950	metab_5950	-	-	111.08	2.5781	neg	-	-	-	-	-	-	0.0079	3.703	3.7525	3.5455	3.4882	3.6912	3.5726	3.6221	3.6558	3.7635	3.8088	3.8895	3.7495	3.6444	3.7015	3.7671	3.6731	3.5495	3.5523	3.7143	3.6152	3.8122	3.859	3.7046	3.7486	3.6836	3.9409	3.9435	3.7309	4.0755	3.9471	3.9601	3.9508	3.7357	3.8155	3.7858
neg_629	Atrolactic acid	metab_5951	HMDB0000291	C05584	165.055	2.5982	neg	M-H2O-H, M-H	C9H10O3	68.7	-	-6.85506	-	0.0026	5.4243	5.9378	5.3974	5.8595	5.0983	4.9844	5.5016	5.5958	5.1369	4.9008	5.8745	5.3922	6.013	6.2757	6.0987	6.1755	5.1828	5.107	5.3553	5.5061	5.2948	6.152	4.9572	5.323	5.5211	5.0627	5.8877	4.8011	5.898	5.5008	5.5997	5.5806	5.8633	5.8695	5.8347
neg_630	metab_5952	metab_5952	-	-	409.944	2.5982	neg	-	-	-	-	-	-	0.0103	5.3011	4.7263	5.2958	5.7011	5.4466	5.7648	5.2669	4.9664	5.2253	5.2338	4.7661	5.4564	5.4822	4.3929	4.424	4.5619	5.1098	4.8371	4.6053	4.8884	4.8038	1.3529	5.1771	4.5198	5.1349	3.9489	4.2533	5.0622	4.0671	4.9097	4.6165	4.6155	4.8683	4.8021	4.8105
neg_631	metab_5953	metab_5953	-	-	385.114	2.5982	neg	-	-	-	-	-	-	0.019	3.5229	4.0173	3.9601	2.8239	3.2773	3.0968	3.325	3.9498	3.6153	3.3852	4.0815	3.3243	3.8214	4.081	3.9523	4.0173	3.4787	3.9936	3.6958	4.1515	3.7284	3.6571	3.4879	3.8434	3.4891	3.7465	3.8903	3.4792	3.8815	3.6792	3.7008	3.7584	3.6865	3.8879	3.783
neg_632	metab_5954	metab_5954	-	-	271.985	2.5982	neg	-	-	-	-	-	-	0.0054	4.3003	4.0195	4.1366	4.4019	4.315	4.3299	4.1185	4.0049	4.0323	3.9562	3.9232	4.3813	4.466	4.1432	3.9539	4.1622	4.0944	3.8547	3.661	3.8397	3.5427	4.1975	3.9197	3.5434	3.9038	2.5965	3.7049	3.8023	3.7029	3.7168	3.6482	3.7902	4.0811	4.0926	4.0741
neg_633	metab_5955	metab_5955	-	-	449.145	2.5982	neg	-	-	-	-	-	-	0.012	2.8374	3.84	3.1185	2.6441	2.6246	2.658	3.2719	3.5098	3.0658	2.6956	3.9716	2.6068	3.2712	4.3757	4.2379	4.2269	2.5923	2.8077	3.4162	3.5109	3.0644	2.5809	2.598	3.2413	2.6805	3.4788	3.853	2.6685	3.4961	3.3462	3.4734	3.341	3.804	3.8396	3.7765
neg_634	metab_5956	metab_5956	-	-	439.161	2.6195	neg	-	-	-	-	-	-	0.0048	4.4838	4.8614	4.3382	3.8447	4.2795	3.51	4.4446	4.5738	4.5668	4.5002	4.5823	4.2388	4.2039	4.7088	4.7071	4.6316	4.4585	4.0357	4.7641	4.3893	4.6515	4.6188	4.4862	4.6427	4.997	5.2796	5.1956	4.9651	5.2414	5.197	5.2556	5.2089	4.8242	4.8766	4.8582
neg_635	metab_5957	metab_5957	-	-	148.05	2.6195	neg	-	-	-	-	-	-	0.0166	3.7569	3.6497	3.605	4.0603	3.9191	4.0698	3.7534	3.6407	3.6655	3.7102	3.569	3.8282	3.9183	3.7989	3.6396	3.6719	3.5617	3.3607	3.4789	3.4934	3.6584	3.5216	3.5889	3.5258	3.8276	3.8839	3.7374	3.778	4.1096	3.888	3.886	3.8992	3.7203	3.6446	3.694
neg_636	metab_5958	metab_5958	-	-	155.035	2.6195	neg	-	-	-	-	-	-	0.0051	4.7159	4.4681	4.6419	5.0759	4.8473	5.1107	4.6806	4.4634	4.6683	4.6708	4.4555	4.9163	4.8801	4.371	4.3949	4.4375	4.5772	4.2912	4.303	4.4591	4.4009	4.1414	4.6311	4.3424	4.7597	4.4525	4.3899	4.6152	4.5412	4.6069	4.5297	4.5565	4.4923	4.4683	4.4472
neg_637	metab_5959	metab_5959	-	-	278.143	2.6409	neg	-	-	-	-	-	-	0.0137	1.9447	3.4808	1.889	2.0097	1.9904	2.0234	1.9415	2.4302	2.8315	2.5487	2.8516	2.5506	1.9489	3.3015	3.2074	3.328	2.5717	1.8515	3.237	2.7098	3.1246	3.6076	2.8225	2.9744	3.3958	3.9996	3.7271	2.9243	3.5654	3.8246	3.862	3.8384	3.451	3.4346	3.4518
neg_638	metab_5960	metab_5960	-	-	316.119	2.6195	neg	-	-	-	-	-	-	0.0304	1.9192	2.9652	2.4014	2.3752	2.1688	1.9979	2.9993	2.6628	2.9689	2.7889	2.8883	1.9471	1.9234	3.2746	3.0213	2.8989	3.0726	1.8261	3.0944	3.0932	3.3446	3.5801	2.5413	3.232	2.0203	3.5966	3.152	3.1623	3.5837	3.3987	3.4029	3.4247	3.2061	3.0495	3.2737
neg_639	metab_5961	metab_5961	-	-	447.187	2.6409	neg	-	-	-	-	-	-	0.0049	4.9031	5.0924	4.5687	4.2854	4.7654	4.3958	4.9764	5.0339	5.3149	4.9589	5.4613	4.9033	4.7041	5.0044	5.0914	4.9631	4.7668	4.5342	5.0775	4.7037	5.0002	4.7614	4.7104	5.0078	5.333	5.6987	5.7449	5.3414	5.8245	5.5486	5.6299	5.6273	5.2066	5.2543	5.2588
neg_640	metab_5962	metab_5962	-	-	364.947	2.6621	neg	-	-	-	-	-	-	0.0101	3.8309	3.9841	3.2865	2.7322	3.3074	2.746	3.443	3.7778	3.986	3.6414	3.8774	3.0473	2.6709	3.5239	3.5715	3.6817	3.9283	3.5585	3.9125	3.4644	3.6787	3.6805	3.6914	3.6635	3.2733	2.9537	3.3724	3.1021	3.3671	3.5804	3.5704	3.5224	3.7772	3.6822	3.7087
neg_641	metab_5963	metab_5963	-	-	303.181	2.6621	neg	-	-	-	-	-	-	0.0046	3.7602	3.8639	3.5285	2.8353	3.7167	2.617	3.5889	3.7736	3.4287	3.7552	3.7738	3.4385	3.3801	3.9963	3.9356	3.9234	3.6193	3.8245	3.9004	3.8753	4.0206	4.0816	3.7106	3.9533	4.0378	4.6489	4.2828	4.2031	4.5914	4.3527	4.4727	4.4479	4.0741	4.0763	4.079
neg_642	metab_5964	metab_5964	-	-	319.14	2.6409	neg	-	-	-	-	-	-	0.0036	3.8292	4.1368	3.8613	3.2791	3.8211	3.4297	3.8942	4.0624	3.9929	4.0792	4.0833	3.7042	3.6718	4.1174	4.0888	3.9984	3.9496	3.7094	4.1121	3.995	4.0219	3.6946	4.1313	4.0319	4.1826	4.315	4.39	4.2558	4.3997	4.2778	4.3132	4.306	4.0628	4.0907	4.0967
neg_643	metab_5965	metab_5965	-	-	202.108	2.6409	neg	-	-	-	-	-	-	0.0026	4.8401	4.975	4.4619	4.3042	4.6322	4.3315	4.6372	4.8196	4.9879	4.7285	4.973	4.5262	4.2925	4.8756	4.8786	4.8097	4.8834	4.7465	5.0271	4.5999	4.8364	4.9652	4.7716	4.871	4.4769	4.5439	4.7409	4.2186	4.8054	4.5366	4.6289	4.5793	4.7898	4.7751	4.7583
neg_644	metab_5966	metab_5966	-	-	254.049	2.6195	neg	-	-	-	-	-	-	0.0076	3.1485	3.4428	3.5438	2.4618	3.4571	2.4757	3.0117	3.54	3.3613	3.6783	3.7828	3.0992	3.419	3.7787	3.8633	3.7295	3.6373	3.8894	4.02	3.6532	3.7589	3.7318	3.5635	3.8409	3.5309	3.684	3.7311	3.4094	3.6631	3.4565	3.5959	3.5178	3.6468	3.7101	3.6914
neg_645	metab_5967	metab_5967	-	-	287.042	2.5982	neg	-	-	-	-	-	-	0.0188	2.9526	3.2527	2.555	3.0415	2.2264	2.2596	3.1762	3.3017	3.7635	4.1105	4.036	2.2086	3.3263	3.5912	4.0332	3.5114	3.0958	2.0868	3.045	3.1611	4.1258	3.2999	2.1998	3.1655	3.6062	2.2457	3.0666	3.3657	4.0418	3.3358	3.3014	3.3405	3.5654	3.648	3.4863
neg_646	metab_5968	metab_5968	-	-	315.181	2.6848	neg	-	-	-	-	-	-	0.0117	3.0547	3.466	2.9279	2.6757	3.1336	2.6896	3.2281	3.4534	3.4363	3.6461	3.8316	3.2805	2.6144	3.6382	3.7474	3.6401	2.8472	3.4665	3.3819	3.308	3.6278	3.6609	3.2941	3.581	3.6959	4.0434	4.0133	3.8215	4.1212	3.9133	4.0043	3.9976	3.6918	3.7094	3.8055
neg_647	metab_5969	metab_5969	-	-	541.265	2.5982	neg	-	-	-	-	-	-	0.0025	4.1675	4.7818	4.1173	4.2746	4.1366	4.0753	3.9115	4.4734	3.9857	4.8477	4.3175	4.2613	4.1933	4.0299	4.642	4.1808	4.143	4.8183	4.3969	4.3795	3.9142	4.4442	4.7168	4.1731	3.5898	4.456	4.1849	3.8911	4.3243	4.1873	4.2835	4.2939	4.3462	4.3757	4.3593
neg_648	metab_5970	metab_5970	-	-	224.056	2.7066	neg	-	-	-	-	-	-	0.0164	3.0742	2.3532	2.2218	2.6852	2.2233	1.924	1.8423	3.3616	2.3415	3.6802	2.7642	2.9818	2.9197	2.0048	2.9209	2.3525	1.8591	1.9311	2.2243	3.4286	3.009	2.2845	2.7048	3.0888	3.4043	3.6824	3.7091	3.404	3.7259	3.4682	3.6512	3.5899	3.1293	3.0369	3.1751
neg_649	metab_5971	metab_5971	-	-	367.143	2.7285	neg	-	-	-	-	-	-	0.0047	4.2507	4.7919	4.3916	4.2596	4.4103	4.1014	4.3634	4.6231	4.3611	4.1905	4.6568	4.3793	4.417	4.9987	4.8306	4.8664	4.3556	4.6385	4.5207	4.4673	4.7703	4.695	4.0972	4.7026	4.7864	4.8932	4.7437	4.5731	4.7415	4.7035	4.8023	4.7495	4.7137	4.7292	4.7461
neg_650	metab_5972	metab_5972	-	-	116.049	2.7066	neg	-	-	-	-	-	-	0.003	4.2829	4.2045	4.1694	4.3994	4.3187	4.4974	4.2671	4.1359	4.2114	4.2153	4.2107	4.3122	4.2838	4.129	4.1314	4.0822	4.1463	3.8913	4.0568	4.0178	4.0993	4.1676	4.1508	4.0387	4.3247	4.2909	4.2996	4.2677	4.4554	4.3305	4.3461	4.337	4.159	4.1746	4.1825
neg_651	metab_5973	metab_5973	-	-	461.109	2.751	neg	-	-	-	-	-	-	0.0014	3.7473	3.445	3.5997	2.6887	2.7618	2.7026	2.6199	3.3532	3.6501	3.7429	3.951	3.2685	3.3227	4.211	4.1341	4.1392	3.3638	3.8485	4.1435	3.187	3.4143	4.1955	3.4386	3.7517	4.9803	5.2779	5.2482	4.9774	5.2655	5.1742	5.2334	5.2187	4.6858	4.7	4.689
neg_652	metab_5974	metab_5974	-	-	491.193	2.7066	neg	-	-	-	-	-	-	0.0084	3.5206	4.271	3.6354	2.7496	3.7155	2.7635	3.493	4.2807	3.8826	3.874	4.4545	2.7123	2.9147	4.4141	4.4649	4.2732	4.1345	4.6217	4.5804	4.3843	4.41	4.7799	4.1655	4.4902	3.8168	4.345	4.6931	3.9024	4.5421	3.8673	4.1498	4.1828	4.2128	4.1598	4.2462
neg_653	metab_5975	metab_5975	-	-	211.097	2.7066	neg	-	-	-	-	-	-	0.0059	3.3301	3.3994	3.1996	3.0136	3.4235	3.0724	3.2156	3.3972	3.4625	3.5646	3.4622	3.3052	3.2733	3.5795	3.5469	3.557	3.2629	3.3504	3.4432	3.4597	3.5418	3.4842	3.354	3.4928	3.7422	3.8726	3.8069	3.5093	3.9399	3.7753	3.9045	3.8378	3.6061	3.5596	3.6124
neg_654	metab_5976	metab_5976	-	-	256.119	2.6848	neg	-	-	-	-	-	-	0.0023	4.5179	4.9586	4.6315	4.0676	4.5951	4.2263	4.5197	4.7912	4.5455	4.6473	4.7376	4.6664	4.4986	4.9766	4.9168	4.8752	4.5584	4.893	4.8457	4.9182	5.0375	5.0266	4.6495	4.9721	4.9335	4.9726	5.0194	4.6924	5.0226	4.846	4.9439	4.8992	4.8749	4.8556	4.8855
neg_655	metab_5977	metab_5977	-	-	255.033	2.5982	neg	-	-	-	-	-	-	0.0045	3.5841	3.6349	3.5838	3.7342	3.8202	3.586	3.5829	3.532	3.69	3.7068	3.7059	3.6916	3.5578	2.9389	3.4001	3.0984	3.2127	3.0663	3.3014	3.4145	3.6888	3.1405	3.5788	3.5355	4.034	4.3016	4.3543	4.1355	4.5	4.3067	4.3451	4.3515	3.7824	3.8031	3.7608
neg_656	metab_5978	metab_5978	-	-	407.947	2.5982	neg	-	-	-	-	-	-	0.0084	5.3924	4.8494	5.3977	5.7854	5.5154	5.8636	5.355	5.0551	5.3167	5.3281	4.8828	5.5471	5.561	4.5004	4.5502	4.7083	5.2181	4.9151	4.6954	4.9953	4.8951	1.4981	5.2717	4.6272	5.2475	4.1002	4.3765	5.1522	4.1875	5.019	4.7138	4.763	4.9662	4.8977	4.9344
neg_658	metab_5980	metab_5980	-	-	284.151	2.7285	neg	-	-	-	-	-	-	0.0139	3.4651	3.4855	3.0269	2.2915	2.4321	2.3053	3.3801	3.4345	3.8468	3.4304	3.8438	2.4087	3.2637	3.6828	3.7115	3.5803	3.4045	2.1324	3.5595	3.2953	3.4883	3.6886	3.159	3.4773	3.2774	3.9137	3.7705	3.3815	3.8438	3.558	3.745	3.7556	3.5196	3.6397	3.6284
neg_660	metab_5982	metab_5982	-	-	184.097	2.751	neg	-	-	-	-	-	-	0.0031	4.0903	4.2942	4.0963	3.8042	4.0561	3.6904	4.1637	4.27	4.0474	4.4368	4.3491	4.0772	4.0025	4.4505	4.4826	4.4114	4.2677	4.2481	4.2775	4.3205	4.1342	4.5561	4.2434	4.2328	4.5624	4.2687	4.3056	4.3039	4.3582	4.2645	4.3309	4.2122	4.3198	4.3263	4.3519
neg_661	metab_5983	metab_5983	-	-	434.939	2.751	neg	-	-	-	-	-	-	0.011	3.3039	4.2228	3.6783	2.7776	3.0728	2.7915	3.2665	4.1631	3.4673	3.7542	4.3569	2.7403	2.7164	3.6881	3.9442	3.8198	3.9518	4.2079	3.9336	4.4772	4.0676	2.7144	3.6516	4.1054	3.2292	3.8663	3.9535	3.453	3.5393	3.6891	3.9799	3.8379	4.0101	3.9538	3.9918
neg_662	metab_5984	metab_5984	-	-	332.939	2.751	neg	-	-	-	-	-	-	0.0073	2.8259	3.5298	3.1813	2.5852	2.5657	2.5991	3.1769	3.4673	2.7013	3.4118	3.5232	2.5479	2.7466	3.5925	3.5013	3.7246	3.477	3.6638	3.6341	3.7179	3.4523	3.6656	3.2001	3.5067	3.4588	3.1122	3.4027	3.5955	3.3086	3.4398	3.5322	3.5049	3.5868	3.6341	3.61
neg_663	metab_5985	metab_5985	-	-	277.129	2.751	neg	-	-	-	-	-	-	0.0014	3.6113	3.9064	3.4122	3.0139	3.2777	3.0883	3.5981	3.7328	4.6217	4.3243	4.5261	4.0709	3.9527	4.5394	4.5197	4.4707	3.6255	3.5784	4.0435	3.597	3.8722	4.0765	3.7388	3.8981	4.1127	4.315	4.5134	4.114	4.3234	4.1782	4.2628	4.2752	4.2436	4.2462	4.2362
neg_664	metab_5986	metab_5986	-	-	432.942	2.751	neg	-	-	-	-	-	-	0.0044	3.5709	4.3717	3.9286	2.7925	3.0814	2.8064	3.494	4.2631	3.7682	3.9843	4.5274	3.3039	2.8114	3.8178	4.1039	3.9537	4.0805	4.3587	4.1145	4.6133	4.2347	2.7293	3.886	4.262	3.4879	3.958	3.9433	3.7625	3.8313	3.8639	3.9821	3.9374	4.1046	4.1219	4.1311
neg_665	metab_5987	metab_5987	-	-	328.176	2.5571	neg	-	-	-	-	-	-	0.0084	3.7906	3.8635	3.1498	2.9887	2.9692	3.0026	3.5674	3.5565	3.6989	3.4015	3.6664	3.0881	2.9312	3.7059	3.64	3.6425	3.7289	2.8289	3.7943	3.0231	3.3816	3.4575	3.3665	3.5462	3.9933	4.2142	3.9834	4.0317	4.1516	4.0681	4.1111	4.0921	3.8227	3.7582	3.8186
neg_666	metab_5988	metab_5988	-	-	281.114	2.7947	neg	-	-	-	-	-	-	0.0014	4.5147	4.8749	4.5602	4.0872	4.666	3.9031	4.7335	4.7253	4.183	4.319	4.4847	4.3064	4.504	4.6798	4.6153	4.5996	4.6222	4.3156	4.6859	4.6854	4.8808	5.0201	4.4813	4.7531	4.5584	5.1262	4.9639	4.5901	5.0224	4.8337	4.9318	4.9409	4.7287	4.7303	4.7237
neg_667	metab_5989	metab_5989	-	-	255.124	2.7732	neg	-	-	-	-	-	-	0.0021	3.9025	3.8983	3.6734	3.6357	3.8605	3.4008	3.8536	3.8878	4.2178	4.1834	4.2715	3.7953	3.7278	3.8968	4.1013	3.9241	3.7237	3.5236	3.9141	3.7427	3.7719	3.7211	3.9054	3.8277	4.3131	4.3449	4.3455	4.3358	4.5407	4.3278	4.4012	4.3705	4.0838	4.0645	4.0777
neg_668	metab_5990	metab_5990	-	-	274.07	2.7732	neg	-	-	-	-	-	-	0.0063	3.5196	3.4048	3.602	2.7146	3.2907	2.4546	3.1152	3.5478	3.4188	3.5363	3.632	3.3996	3.3226	3.7229	3.6959	3.6615	3.4699	3.7953	3.8406	3.4776	3.5073	3.4878	3.5401	3.6314	3.3517	3.3795	3.3665	3.4525	3.3453	3.3133	3.3851	3.3921	3.5856	3.5649	3.619
neg_669	metab_5991	metab_5991	-	-	433.19	2.7732	neg	-	-	-	-	-	-	0.0119	3.0591	3.4712	3.0098	2.534	2.5146	2.5479	2.6719	3.324	2.7416	2.9279	3.1816	2.6351	2.7096	3.6407	3.4753	3.4756	3.1118	3.4112	3.3421	3.4787	3.5268	3.8801	2.9315	3.5087	2.8343	3.6084	3.5736	2.5584	3.6145	3.3563	3.5513	3.5685	3.4293	3.3859	3.3499
neg_671	metab_5992	metab_5992	-	-	299.114	2.7732	neg	-	-	-	-	-	-	0.009	3.2035	3.1684	2.9106	2.8991	2.8797	2.913	2.8303	3.3393	3.115	3.123	3.5955	2.8618	2.9576	3.3966	3.5139	3.4052	3.0136	3.2635	3.3559	3.4663	3.2269	3.1439	2.9325	3.3192	3.4131	3.667	3.8688	3.7477	4.0096	3.6548	3.7782	3.7787	3.6007	3.5251	3.526
neg_672	metab_5993	metab_5993	-	-	142.04	2.7947	neg	-	-	-	-	-	-	0.0025	4.8687	4.5659	4.7906	5.2249	4.9976	5.2536	4.857	4.6031	4.8129	4.8203	4.5653	5.0626	5.0283	4.3628	4.4109	4.4925	4.7433	4.4627	4.3989	4.5818	4.5276	4.2943	4.7923	4.4428	4.9229	4.383	4.4559	4.777	4.5522	4.7349	4.6422	4.6769	4.5989	4.5778	4.5946
neg_673	metab_5994	metab_5994	-	-	415.161	2.7947	neg	-	-	-	-	-	-	0.0029	3.8523	4.326	4.1809	3.8697	3.9853	3.6227	4.1538	4.37	3.9634	4.3478	4.2725	3.8382	4.041	4.3195	4.4107	4.2526	4.4132	4.6507	4.2096	4.4803	4.3164	4.4015	4.2248	4.3521	4.3297	4.7069	4.5898	4.3744	4.5505	4.5705	4.6156	4.5791	4.4285	4.4621	4.4489
neg_674	metab_5995	metab_5995	-	-	457.172	2.7947	neg	-	-	-	-	-	-	0.0221	3.3216	3.6858	3.2944	2.9704	3.488	2.9843	3.6207	3.7926	3.1421	3.363	3.8442	2.9331	2.9602	3.4188	3.6825	3.2166	3.281	3.7699	3.7799	3.7384	3.7725	3.8795	3.4378	3.8458	3.6233	4.19	4.0937	3.8128	4.3891	4.0727	4.1965	4.1632	3.7433	3.8879	3.956
neg_675	metab_5996	metab_5996	-	-	168.044	2.8172	neg	-	-	-	-	-	-	0.0049	4.0505	4.4105	3.8043	3.8717	3.9727	3.6825	4.1921	4.188	4.0943	4.0764	4.2251	4.074	3.8487	4.3199	4.3116	4.2765	4.0268	3.9721	4.1505	3.9819	4.2356	4.3697	3.853	4.1922	4.2689	4.2823	4.1062	4.1334	4.4962	4.3071	4.3714	4.2947	4.2673	4.2331	4.2145
neg_676	metab_5997	metab_5997	-	-	205.107	2.8172	neg	-	-	-	-	-	-	0.0031	3.8498	4.0304	3.6287	3.2684	3.8199	3.328	3.7664	3.9284	3.9487	3.9939	4.1437	3.6149	3.6985	3.969	4.111	3.8735	3.7563	3.5089	4.0004	3.6808	3.8393	4.0525	3.8325	3.8857	3.9777	4.3718	4.2823	3.944	4.4923	4.1904	4.291	4.2492	4.0475	4.0146	4.0355
neg_677	metab_5998	metab_5998	-	-	275.104	2.8393	neg	-	-	-	-	-	-	0.0036	4.3587	4.5083	4.1631	3.7638	4.2804	3.9038	4.1697	4.397	4.4884	4.3906	4.5418	4.1061	4.0112	4.5032	4.5306	4.4343	4.4686	4.4412	4.663	4.3075	4.4846	4.6897	4.4241	4.5503	4.205	4.2829	4.3994	4.2084	4.429	4.2401	4.3334	4.3054	4.4427	4.4123	4.4227
neg_678	metab_5999	metab_5999	-	-	186.076	2.8172	neg	-	-	-	-	-	-	0.0077	3.4685	3.5509	3.2509	2.7114	3.3039	3.1998	2.9673	3.5907	3.4319	3.3806	3.4882	3.2648	3.0532	3.4445	3.6733	3.3507	3.444	3.5267	3.6465	3.4656	3.4502	4.0015	3.4256	3.6498	3.4485	3.3182	3.5331	3.2986	3.4846	3.4539	3.4609	3.3209	3.5985	3.5351	3.5293
neg_679	metab_6000	metab_6000	-	-	197.118	2.8393	neg	-	-	-	-	-	-	0.0085	3.0212	3.2755	3.1864	2.8501	3.0277	2.864	3.2781	3.1778	3.1207	3.248	3.3326	2.8498	2.7889	3.2191	3.2952	3.2836	3.1396	3.3161	3.2225	3.4011	3.5161	3.9108	3.1381	3.3908	3.5524	3.873	3.6532	3.4809	3.8064	3.746	3.7984	3.7373	3.5378	3.5368	3.4729
neg_680	metab_6001	metab_6001	-	-	281.139	2.9035	neg	-	-	-	-	-	-	0.0062	3.8141	4.0327	3.6974	3.1549	3.8213	3.1688	3.7724	3.9215	3.5995	3.7913	3.9381	3.1175	3.5759	3.9573	4.0065	3.9043	3.7703	3.7835	3.9096	3.9578	3.9709	4.1945	3.8115	3.933	3.9209	4.3163	4.2104	4.0306	4.4844	4.2204	4.3265	4.3105	4.0197	4.0356	4.0872
neg_681	metab_6002	metab_6002	-	-	328.055	2.8172	neg	-	-	-	-	-	-	0.0098	3.6228	3.9774	3.4179	3.1288	3.6393	3.09	3.8612	3.8057	3.7583	3.7177	3.7798	3.5979	3.4202	3.8019	3.8094	3.8005	3.61	3.3612	3.5955	3.4497	3.7865	3.7916	3.3983	3.6725	3.8483	3.3803	3.1231	3.378	3.7468	3.6901	3.7669	3.6676	3.6919	3.7587	3.6993
neg_682	metab_6003	metab_6003	-	-	174.015	2.8393	neg	-	-	-	-	-	-	0.0101	3.5276	3.4852	3.4103	3.7056	3.5824	3.6424	3.558	3.4095	3.4891	3.4704	3.4106	3.5097	3.3963	3.2044	3.2381	3.324	3.4982	3.0422	3.3455	3.3062	3.319	2.7874	3.6045	3.3582	3.5015	3.505	3.5714	3.5366	3.7008	3.6422	3.5971	3.627	3.4444	3.4419	3.3849
neg_683	metab_6004	metab_6004	-	-	375.13	2.8393	neg	-	-	-	-	-	-	0.0031	4.5588	4.84	4.7106	4.3256	4.6044	4.06	4.4895	4.7456	4.6536	4.514	4.5641	4.5114	4.5109	4.5958	4.6797	4.5452	4.5024	4.6103	4.7091	4.763	4.6796	4.8092	4.5477	4.7851	4.6823	4.8945	4.8072	4.6574	4.9508	4.902	4.9519	4.8925	4.7695	4.8078	4.8038
neg_684	metab_6005	metab_6005	-	-	443.062	2.8393	neg	-	-	-	-	-	-	0.0056	2.385	2.417	2.3289	2.4504	2.431	2.4643	2.3818	2.4051	2.3946	2.4244	2.7598	2.4132	2.3893	2.6605	2.403	2.4186	2.8588	2.9474	3.1753	2.8634	2.4172	2.3873	2.4044	2.9957	4.1845	4.5959	4.5415	4.336	4.5031	4.4332	4.5138	4.4787	3.9357	3.9564	3.9038
neg_685	metab_6006	metab_6006	-	-	487.162	2.8172	neg	-	-	-	-	-	-	0.0203	2.5452	4.1458	2.1979	2.3193	2.2998	2.3331	3.2828	3.5725	3.3013	2.8884	3.7656	2.2821	2.2582	4.1572	4.019	3.9628	3.1689	2.9035	3.6753	2.9368	3.7918	4.2406	2.2733	3.8078	3.4209	3.5518	3.2717	2.3436	4.0293	3.3503	3.7246	3.4489	3.6466	3.5305	3.5889
neg_686	metab_6007	metab_6007	-	-	619.216	2.8393	neg	-	-	-	-	-	-	0.0112	0.925	3.2884	0.8757	0.9834	0.9659	0.9958	2.847	3.0336	0.9335	2.4153	2.829	0.95	0.9288	3.2227	3.2617	3.0483	0.9372	2.9971	3.1481	2.5552	3.1259	3.8781	2.3911	3.1607	2.7243	2.8294	2.2327	1.0053	3.3124	2.9711	3.2022	2.957	3.2299	3.2204	3.2038
neg_687	metab_6008	metab_6008	-	-	555.245	2.8172	neg	-	-	-	-	-	-	0.0057	3.5938	4.1123	3.5078	3.5237	3.8214	3.1824	3.9238	3.9905	3.8946	3.9916	3.7738	3.5254	3.4268	3.9678	4.1472	3.9385	3.8293	4.2034	4.2026	3.9366	3.8474	4.4435	4.0007	4.0459	3.205	3.8825	3.6328	3.6536	4.2046	3.8234	3.9887	3.9305	3.9629	4.0228	4.007
neg_688	metab_6009	metab_6009	-	-	475.161	2.8172	neg	-	-	-	-	-	-	0.0046	4.0762	4.3867	3.9806	2.9618	3.9941	3.3339	4.0794	4.1953	4.1314	4.4127	4.201	4.2016	4.2025	4.477	4.4781	4.3792	4.1473	4.4341	4.2251	4.3368	4.368	4.2559	4.041	4.3842	4.3151	4.6958	4.4937	4.3687	4.5098	4.5365	4.6095	4.5221	4.3774	4.3771	4.423
neg_689	metab_6010	metab_6010	-	-	399.879	2.8608	neg	-	-	-	-	-	-	0.0084	4.275	4.1825	3.9425	3.1108	3.9474	3.1247	4.4361	4.4316	3.937	3.9985	4.205	3.0735	3.0799	3.5487	3.8721	3.7943	4.2522	4.0213	4.2957	4.0412	3.9441	3.8409	4.3495	4.0906	4.471	3.847	3.9546	4.6183	4.2	4.643	4.5047	4.5867	4.384	4.3551	4.321
neg_691	metab_6011	metab_6011	-	-	397.882	2.8608	neg	-	-	-	-	-	-	0.0083	4.306	4.1675	3.9898	3.1489	3.8634	3.1628	4.321	4.4091	3.9628	3.987	4.1782	3.1115	3.1108	3.482	3.8009	3.808	4.2488	3.9872	4.2548	4.0245	4.012	3.8164	4.3498	4.0407	4.3742	3.8738	3.9536	4.586	4.2487	4.6322	4.5	4.5767	4.3363	4.3548	4.306
neg_692	6-(3-ethenylphenoxy)-3,4,5-trihydroxyoxane-2-carboxylic acid	metab_6012	HMDB0124987	-	295.082	2.8819	neg	M-H, 2M-H	C14H16O7	-	53.5	-0.608883	-	0.0035	4.823	5.0319	4.7156	4.6487	4.8778	4.4703	4.9482	4.9678	4.8452	4.8882	5.0476	4.6118	4.57	5.055	5.0508	5.01	4.9977	4.6126	5.1488	4.8751	5.1771	4.3567	5.1082	5.1316	5.3523	5.7525	6.04	4.8675	5.7232	5.6162	5.6854	5.6786	5.3208	5.3524	5.3355
neg_693	metab_6013	metab_6013	-	-	644.144	2.8819	neg	-	-	-	-	-	-	0.0027	3.5396	4.5889	3.5025	2.6663	3.055	2.6801	4.4825	4.4675	2.6103	4.1373	4.6482	2.6432	3.9879	5.2621	5.1591	5.1295	4.1672	5.2194	4.9382	4.6978	5.185	2.6031	4.4511	5.1386	3.5045	4.6038	4.6415	4.2124	4.3415	4.043	4.2927	4.1506	4.7127	4.6996	4.7348
neg_694	metab_6014	metab_6014	-	-	465.197	2.7732	neg	-	-	-	-	-	-	0.0029	4.0458	4.4015	3.6397	3.0551	3.8279	3.069	4.2007	4.2874	4.2454	3.8095	4.4923	3.6565	3.6913	4.2288	4.1755	4.116	3.9049	3.8152	4.2851	4.0233	4.2802	4.3834	3.7088	4.2377	4.3636	4.7868	4.8812	4.3717	4.844	4.6019	4.6896	4.6995	4.3801	4.41	4.4084
neg_695	metab_6015	metab_6015	-	-	569.942	2.5571	neg	-	-	-	-	-	-	0.0113	4.5125	3.7662	4.2395	4.3939	4.8869	4.2542	4.5483	3.8885	4.4327	4.5538	3.3166	4.6887	4.6739	3.0393	3.0942	3.2574	4.3316	3.1055	3.4183	3.0364	3.9233	2.5435	4.6085	3.185	4.8156	2.6066	3.1869	4.4178	3.3382	4.4674	4.0871	4.2384	3.684	3.7476	3.7886
neg_696	metab_6016	metab_6016	-	-	273.007	2.5571	neg	-	-	-	-	-	-	0.0314	2.4663	4.1547	3.4759	3.826	3.2627	2.4709	3.9026	3.7171	3.286	3.2412	4.0852	2.8674	3.7625	4.082	3.9795	4.0214	2.4054	2.2977	3.1617	3.6361	3.4177	2.7277	3.3827	3.1578	3.7231	4.1883	4.0504	3.8893	4.1651	3.9825	4.0744	4.0899	3.7909	3.6002	3.7589
neg_697	metab_6017	metab_6017	-	-	421.162	2.5781	neg	-	-	-	-	-	-	0.0288	2.4998	3.5421	4.0479	2.1901	3.0323	1.2943	3.6966	3.859	3.4233	2.3509	3.1207	3.4056	2.8652	3.7863	3.6098	3.6779	2.238	2.8905	2.4084	4.0556	4.6911	3.9931	2.4323	4.4323	2.7803	3.2432	3.4068	2.8902	3.6674	3.0464	3.0759	3.0441	3.566	3.408	3.695
neg_698	metab_6018	metab_6018	-	-	193.035	2.8819	neg	-	-	-	-	-	-	0.0049	3.6225	3.8952	3.5177	3.822	3.5871	3.7149	3.5951	3.4393	3.6609	3.5534	3.4097	3.6281	3.6029	3.6562	3.6963	3.6502	3.5013	3.1837	3.6085	3.4496	3.4966	3.6688	3.6173	3.5174	3.8315	4.0448	3.9899	3.7792	3.8233	3.9577	3.956	3.9747	3.7025	3.7119	3.7157
neg_699	metab_6019	metab_6019	-	-	327.108	2.9251	neg	-	-	-	-	-	-	0.006	3.9502	4.0624	3.952	4.0107	3.9411	3.501	3.7546	4.15	4.0961	4.0013	4.3646	3.7234	3.8508	4.384	4.3483	4.3651	4.2289	4.0925	4.224	4.0099	3.9708	3.6247	4.0073	4.1232	4.0573	4.5351	4.4095	4.3194	4.5304	4.3414	4.4357	4.3737	4.2241	4.2475	4.2921
neg_700	metab_6020	metab_6020	-	-	419.193	2.9035	neg	-	-	-	-	-	-	0.0138	3.3248	3.6932	3.7862	2.8087	3.2461	2.8225	3.4471	3.8138	3.3839	3.2651	3.552	2.8874	3.4758	3.9814	3.8546	3.9174	3.4865	3.5726	3.7779	3.993	3.7333	4.2611	3.1567	3.7151	3.633	4.1869	3.8643	3.5884	3.8723	3.8548	3.8977	3.817	3.746	3.8171	3.8768
neg_701	metab_6021	metab_6021	-	-	729.167	2.5571	neg	-	-	-	-	-	-	0.0024	5.3919	5.6849	5.1895	4.2142	4.9975	4.118	5.2821	5.7297	5.4207	5.2739	5.6001	4.6802	4.709	5.6615	5.7543	5.6419	5.3828	5.7027	5.9547	5.697	5.8938	4.0408	5.452	5.941	4.6584	5.7651	5.5899	5.3818	5.3664	5.3119	5.3816	5.4016	5.5438	5.5763	5.5751
neg_702	metab_6022	metab_6022	-	-	445.077	2.9251	neg	-	-	-	-	-	-	0.003	5.2993	5.7432	5.2673	5.0826	5.365	5.1471	5.023	5.6597	5.6417	5.3814	5.2784	5.4083	5.5072	5.5673	5.5071	5.5631	5.4312	5.5871	5.769	5.6195	5.7256	4.1832	5.6277	5.7042	5.467	6.0245	5.9048	5.756	5.6704	5.7769	5.8536	5.8129	5.6331	5.6767	5.6383
neg_703	metab_6023	metab_6023	-	-	242.139	2.9251	neg	-	-	-	-	-	-	0.0014	3.9925	4.2638	4.1083	3.8055	3.9496	3.4756	4.1441	4.22	4.2832	4.272	4.3633	3.9161	4.0352	4.3493	4.3606	4.3427	4.2658	4.2129	4.3044	4.3235	4.2348	4.4937	4.1496	4.2281	4.3936	4.3919	4.4615	4.4469	4.5447	4.3798	4.4496	4.3849	4.3349	4.3295	4.3186
neg_704	metab_6024	metab_6024	-	-	511.254	2.9251	neg	-	-	-	-	-	-	0.0067	5.0094	4.8713	4.8587	4.39	4.0812	4.0762	4.5936	4.8983	4.3793	5.1622	4.8246	4.589	4.7459	4.0915	4.8598	4.4408	4.7796	4.9199	4.3321	4.9945	4.0921	4.9715	4.8751	4.4716	4.216	4.4678	4.3657	4.2741	4.4473	4.3512	4.3849	4.3771	4.597	4.6323	4.5717
neg_705	metab_6025	metab_6025	-	-	515.087	2.9251	neg	-	-	-	-	-	-	0.0098	3.8691	4.5523	4.2291	3.3066	4.0682	2.1656	4.2717	4.2971	3.382	4.1914	4.3877	4.2217	4.3679	4.4539	4.412	4.459	4.1395	4.3901	4.0136	4.5002	4.4273	2.089	4.2117	4.3357	3.9141	4.163	4.0241	3.9095	3.9887	4.0554	4.1725	4.074	4.2231	4.2734	4.3411
neg_706	metab_6026	metab_6026	-	-	232.072	2.9251	neg	-	-	-	-	-	-	0.012	2.8334	3.6035	2.7619	2.8955	2.4299	2.2539	2.9869	2.3039	2.1843	2.5476	2.6271	2.5577	2.285	3.1012	3.5889	3.336	2.8997	2.0812	2.9821	3.1395	2.8887	4.3995	2.6384	2.5238	3.3228	3.6254	3.4165	3.3048	3.7741	3.5997	3.6524	3.572	3.4203	3.4085	3.3343
neg_707	metab_6027	metab_6027	-	-	405.177	2.9251	neg	-	-	-	-	-	-	0.0029	5.1825	5.2804	5.1502	4.7826	5.0562	4.8512	5.064	5.2873	5.3703	5.1024	5.2364	4.9282	5.1224	5.2011	5.2218	5.1326	5.125	4.9158	5.2773	5.3754	5.2299	5.1656	5.2773	5.2705	5.223	5.6664	5.6261	5.2107	5.6992	5.5134	5.5971	5.5843	5.3085	5.3294	5.3085
neg_708	metab_6028	metab_6028	-	-	579.957	2.9251	neg	-	-	-	-	-	-	0.0063	4.6689	4.5509	5.0108	3.6637	4.7954	3.1327	5.1682	4.7392	4.2623	4.9494	4.4818	4.8808	5.1365	4.0483	3.9707	4.4219	4.9733	4.6724	4.0794	4.7858	4.5219	3.0555	5.0205	4.213	4.7868	3.1187	3.2565	4.7736	3.5238	4.5519	4.3087	4.3015	4.5189	4.5472	4.5991
neg_709	metab_6029	metab_6029	-	-	245.049	2.9251	neg	-	-	-	-	-	-	0.0082	1.8676	1.8993	1.8121	1.9325	1.9132	1.9462	1.8644	1.8875	1.8771	3.0246	3.6098	3.0077	2.6574	4.3053	4.1877	4.177	1.8812	1.7747	1.8348	1.87	2.2502	3.8677	1.8868	2.1623	3.1073	3.9778	3.9444	3.4042	4.0185	3.5431	3.683	3.6717	3.6621	3.592	3.5908
neg_710	metab_6030	metab_6030	-	-	417.096	2.9251	neg	-	-	-	-	-	-	0.0326	3.2127	3.8304	3.4642	3.0382	3.3528	2.9186	3.4029	3.4068	2.8487	3.2646	3.6249	3.4998	3.6109	3.731	3.7122	3.5453	3.4132	3.7146	3.4301	3.718	3.5923	2.8415	3.3629	3.5913	3.3466	3.9817	3.9907	3.7458	4.0471	3.9391	3.9807	3.9517	3.4617	3.7099	3.7809
neg_711	metab_6031	metab_6031	-	-	477.104	2.9682	neg	-	-	-	-	-	-	0.0074	3.3978	4.2837	3.3165	3.6211	2.9586	2.992	3.6247	4.1556	4.0194	3.5477	4.1395	3.6273	3.7423	4.7202	4.5192	4.5983	3.6893	3.6482	4.4201	4.1387	4.3462	3.8035	3.969	4.4253	4.784	5.342	5.1235	4.829	5.0961	5.1297	5.1934	5.1696	4.7064	4.7557	4.7505
neg_712	metab_6032	metab_6032	-	-	622.193	2.9474	neg	-	-	-	-	-	-	0.0184	3.0417	4.3486	3.8024	3.1074	3.3634	3.1213	3.567	4.0867	3.0514	3.4133	4.3849	3.1347	3.6772	4.9599	4.6491	4.7424	3.9609	4.7253	4.5867	4.1605	4.1521	3.0441	3.3832	4.5406	3.1439	3.918	3.3515	3.438	3.5349	3.3283	3.6119	3.378	4.2443	4.2858	4.1901
neg_713	metab_6033	metab_6033	-	-	409.14	2.9682	neg	-	-	-	-	-	-	0.0075	3.8123	4.8178	4.6845	3.215	4.4294	3.2289	3.8484	4.7417	4.9639	4.2312	5.1005	4.1241	4.1969	5.6534	5.4172	5.4424	5.047	5.5761	5.7941	4.6902	4.7314	4.9511	4.3777	5.31	3.2515	4.453	4.0607	4.4276	4.4781	4.1528	4.2125	4.2698	5.0277	5.084	5.0409
neg_714	metab_6034	metab_6034	-	-	199.035	2.9682	neg	-	-	-	-	-	-	0.0029	4.834	4.5991	4.9192	4.7657	4.771	5.3703	4.7277	4.5213	4.6923	4.7032	4.5058	4.781	4.6979	4.6335	4.596	4.573	4.7612	4.6766	4.7521	4.5522	4.5343	4.261	4.5269	4.5935	4.8549	3.9997	4.0449	4.7102	4.4192	4.3655	4.2612	4.3507	4.5535	4.5704	4.5416
neg_715	metab_6035	metab_6035	-	-	304.034	2.9682	neg	-	-	-	-	-	-	0.0072	4.5269	4.1591	4.6554	4.1326	4.2722	5.1594	4.471	3.9725	4.0759	4.3562	3.3818	4.2519	4.1622	2.6909	3.5317	2.5367	4.2878	3.1687	2.838	4.0693	4.0844	2.8482	3.9039	3.6179	4.6476	2.5781	3.3627	4.3547	3.8416	3.8458	3.6106	3.7572	3.9166	3.9299	3.892
neg_716	metab_6036	metab_6036	-	-	403.877	2.9682	neg	-	-	-	-	-	-	0.0098	4.5996	4.0437	4.5488	4.0083	4.3953	5.241	4.5573	4.0199	4.1735	4.4292	3.8511	4.3688	4.3065	3.4414	3.6217	3.6808	4.2057	3.733	3.5111	4.0391	3.9123	3.2764	4.108	3.6412	4.6942	3.2782	3.465	4.3443	3.6581	4.01	3.8192	3.9587	3.8573	3.8553	3.9304
neg_718	metab_6038	metab_6038	-	-	289.044	2.9682	neg	-	-	-	-	-	-	0.0092	3.6852	3.9561	4.1144	3.2972	4.17	3.295	3.659	3.9766	4.276	3.867	3.9696	3.9739	4.0116	4.1293	4.0068	4.1316	4.1822	4.1553	4.2125	3.93	3.8245	3.8211	3.9526	3.9841	3.3694	3.377	3.2981	3.8888	3.5401	3.7145	3.6691	3.6934	4.0621	4.1427	4.0437
neg_719	metab_6039	metab_6039	-	-	446.112	2.9682	neg	-	-	-	-	-	-	0.0102	4.4848	4.6872	4.9823	3.5716	4.4091	4.3184	4.3077	4.346	4.524	4.4184	4.0928	4.2103	4.1569	4.2488	4.6126	3.999	4.9167	4.4744	4.5561	4.4697	4.5134	3.7468	3.9638	4.5226	4.2045	3.5508	3.5906	4.5763	4.0936	3.8514	3.6624	3.9153	4.5447	4.5562	4.4776
neg_721	metab_6041	metab_6041	-	-	500.097	2.9682	neg	-	-	-	-	-	-	0.0262	3.517	2.3964	3.1222	2.4298	3.7525	2.4437	3.4438	3.8985	2.374	3.277	3.7782	3.2216	3.0865	3.0693	2.5597	2.5713	3.1908	3.5785	3.149	3.5048	3.3285	2.3668	3.3127	3.3396	2.8978	2.4298	2.849	3.3793	4.2248	2.8867	2.6979	3.023	3.2908	3.161	3.0569
neg_722	metab_6042	metab_6042	-	-	331.13	2.9893	neg	-	-	-	-	-	-	0.0058	3.5295	3.8512	3.5785	3.3737	3.567	3.3876	3.5648	3.7501	3.7535	3.8022	4.0584	3.3363	3.5941	4.0868	4.0496	4.0326	3.6995	3.8425	3.858	3.7992	3.9675	4.0464	3.6921	3.8921	3.834	4.3626	4.3119	3.9957	4.4887	4.26	4.2937	4.308	4.0174	4.0755	4.02
neg_724	metab_6044	metab_6044	-	-	549.127	2.9893	neg	-	-	-	-	-	-	0.0087	3.7512	4.0138	3.2316	2.341	3.4883	2.3548	3.9044	3.9768	3.5105	2.315	4.0924	3.1807	2.987	3.6719	3.4812	3.307	3.5168	3.1159	4.0285	3.2054	3.768	2.9485	2.295	3.9504	3.8129	4.3188	4.4385	3.8564	4.6034	4.0697	4.1837	4.1952	3.7944	3.8051	3.8804
neg_725	metab_6045	metab_6045	-	-	307.14	2.9893	neg	-	-	-	-	-	-	0.0199	3.3789	4.0108	3.5604	3.1177	3.5776	2.967	3.6885	3.7517	3.9954	3.968	4.1327	3.5952	3.3715	3.6842	4.0303	3.7557	3.6855	3.6426	4.0145	3.5182	3.6558	3.0583	3.9468	3.9249	3.8091	4.0697	4.1634	3.7149	4.3192	3.9731	3.9599	4.0813	3.7273	3.8126	3.9074
neg_726	metab_6046	metab_6046	-	-	250.039	3.0112	neg	-	-	-	-	-	-	0.0076	4.4214	3.2713	4.3368	3.3642	4.0971	3.8436	4.331	4.4472	3.5685	4.4027	4.313	3.6007	3.8577	1.8637	3.0699	1.8039	4.1889	4.3698	2.972	4.2695	4.1842	2.2804	4.2042	4.1435	4.0391	2.437	3.3016	4.4146	4.9129	3.7783	3.8551	3.7684	3.7335	3.7498	3.688
neg_727	metab_6047	metab_6047	-	-	421.172	3.0112	neg	-	-	-	-	-	-	0.006	3.9097	4.0856	3.7803	3.1062	4.056	3.1201	4.0827	4.2996	4.395	4.0525	4.4043	3.7096	3.7301	4.2251	4.1794	4.074	3.893	3.8584	3.9243	3.9235	4.174	3.8986	3.9369	4.1104	4.196	4.6189	4.4204	4.1238	4.7336	4.3812	4.4623	4.4317	4.1885	4.2158	4.1461
neg_728	metab_6048	metab_6048	-	-	405.981	3.0112	neg	-	-	-	-	-	-	0.005	3.5021	3.9047	3.2682	0.9175	2.6723	2.5889	3.4956	3.7542	3.7861	3.9979	4.024	3.6011	3.0199	3.3907	3.733	3.6479	3.5652	3.0787	3.5119	3.2822	3.6096	3.5946	3.6058	3.5166	3.5106	3.6156	3.8516	3.6432	3.8105	3.9295	3.9852	4.0696	3.7706	3.821	3.7834
neg_729	metab_6049	metab_6049	-	-	512.067	3.0112	neg	-	-	-	-	-	-	0.004	2.811	3.8239	3.7496	2.5296	3.4927	2.5435	4.0454	3.7086	2.5295	3.7127	3.7253	3.2267	3.703	3.6837	3.6304	3.7955	2.8022	3.2539	2.431	3.8643	3.9767	4.1445	3.5953	3.632	4.4762	4.2176	4.392	4.4509	4.263	4.6814	4.6694	4.6959	4.1212	4.0824	4.1189
neg_730	metab_6050	metab_6050	-	-	313.093	3.0316	neg	-	-	-	-	-	-	0.0012	4.63	4.9029	4.877	4.3504	4.5545	4.1292	5.0235	4.9412	4.6607	4.7251	4.8735	4.6625	4.7056	5.1065	4.9973	5.0196	4.6513	4.972	5.0283	4.9051	4.9158	3.5197	4.6741	4.9788	4.6365	4.9222	4.7997	4.7464	4.8054	4.7201	4.8003	4.7823	4.8632	4.8701	4.873
neg_731	metab_6051	metab_6051	-	-	297.171	3.0977	neg	-	-	-	-	-	-	0.003	3.278	3.8841	3.4291	2.637	3.0298	2.6508	3.4271	3.658	3.6161	3.8137	3.8476	3.2838	3.283	3.7066	3.7698	3.6935	3.5784	3.597	3.7149	3.7373	3.8772	4.0778	3.5533	3.8286	3.9738	4.285	4.1767	4.0894	4.3704	4.2143	4.2127	4.2044	3.9101	3.9297	3.8999
neg_732	metab_6052	metab_6052	-	-	196.051	3.0756	neg	-	-	-	-	-	-	0.0147	3.7842	3.4977	3.6678	4.1474	3.8611	4.1855	3.8094	3.5212	3.8721	3.8124	3.6586	3.9466	3.9038	3.382	3.3488	3.4591	3.7136	3.197	3.3777	3.5077	3.4661	2.7981	3.7412	3.3567	3.9077	3.6578	3.8769	3.8464	3.829	3.8422	3.8556	3.914	3.6925	3.5541	3.5742
neg_733	18-Hydroxycortisol	metab_6053	LMST02030193;HMDB0000418	-	423.202	3.0534	neg	M-H, M+FA-H	C21H30O6	-	78.7	-0.687957	86002-90-6	0.0101	3.8999	4.1958	3.7277	3.724	3.9553	3.5507	4.3373	4.1972	3.6914	4.5409	4.3057	3.8523	3.6586	4.4027	4.4555	4.3855	4.0612	4.2803	4.0221	4.1689	4.2118	5.1415	4.4409	4.131	3.7339	4.0333	3.4409	3.8761	4.0286	3.92	3.8981	3.9506	4.2671	4.3495	4.2373
neg_734	metab_6054	metab_6054	-	-	273.124	3.0534	neg	-	-	-	-	-	-	0.0041	3.2773	3.4181	3.3703	2.8593	3.1435	2.4988	3.1545	3.4425	3.0077	3.3618	3.4147	3.0285	2.7889	3.6003	3.5068	3.5219	3.4757	3.4778	3.421	3.6635	3.5466	3.8542	3.4182	3.5147	3.2362	3.3675	3.1826	3.2233	3.329	3.2374	3.2755	3.2496	3.4622	3.4249	3.455
neg_735	metab_6055	metab_6055	-	-	347.171	3.0534	neg	-	-	-	-	-	-	0.0062	3.7289	4.0028	3.6859	3.2768	3.4331	2.1457	3.4238	3.8781	4.0617	3.8412	4.1569	3.7297	3.43	4.1768	4.1431	4.1033	3.8134	3.9027	3.986	3.8896	3.868	3.7395	3.7113	3.9221	4.2098	4.4365	4.4389	4.2058	4.4894	4.3605	4.3575	4.3647	4.1261	4.1623	4.097
neg_737	metab_6057	metab_6057	-	-	131.07	3.0534	neg	-	-	-	-	-	-	0.0013	3.2295	3.0822	3.1896	3.542	3.4164	3.5743	3.2408	3.0667	3.1923	3.1795	3.0113	3.3866	3.427	2.8349	2.8575	2.971	3.1541	2.9418	2.8915	3.0332	2.9882	2.9337	3.2371	2.8873	3.6074	3.8402	3.5986	3.6016	3.9295	3.6821	3.7239	3.6673	3.3134	3.3225	3.3139
neg_738	metab_6058	metab_6058	-	-	329.103	3.0534	neg	-	-	-	-	-	-	0.0038	5.444	5.3092	5.4584	4.2321	4.8129	4.6839	4.7614	5.384	5.1349	5.5188	5.2735	4.9552	5.0836	5.6596	5.6284	5.6217	5.1249	5.3784	5.68	5.2488	5.1921	5.9049	5.3274	5.4323	4.3275	4.7108	5.2103	4.6135	4.7752	4.6205	4.6625	4.7598	5.3961	5.4222	5.3816
neg_739	metab_6059	metab_6059	-	-	385.187	3.0756	neg	-	-	-	-	-	-	0.0036	5.0543	5.5144	5.1865	4.9007	5.1612	4.7038	5.2182	5.352	5.0049	5.1049	5.3617	4.949	5.3098	5.5128	5.4378	5.4994	4.9518	4.9395	5.3291	5.4079	5.4005	5.6078	5.2146	5.3761	5.5331	5.8689	5.826	5.6754	5.8365	5.7566	5.7389	5.7951	5.487	5.538	5.4991
neg_740	metab_6060	metab_6060	-	-	548.025	3.0756	neg	-	-	-	-	-	-	0.0088	1.2947	3.9964	1.2414	1.3573	1.3386	1.3706	1.2916	3.6573	1.5229	2.3965	3.8102	1.3216	1.2988	3.9327	3.8761	4.0034	2.263	2.7777	3.843	3.8762	3.9767	3.9499	1.3132	3.9577	2.8039	4.2017	4.3041	3.6887	4.2	4.0169	4.1763	4.2925	3.9131	3.9501	3.8658
neg_741	metab_6061	metab_6061	-	-	395.081	3.0756	neg	-	-	-	-	-	-	0.0281	2.5084	3.1972	2.353	2.1858	2.2372	2.1997	2.1174	3.0013	2.1302	2.1599	3.8531	2.1487	2.1249	3.0385	3.4095	2.7754	2.1585	3.3443	3.3851	3.438	3.6447	3.3981	2.1399	3.7318	2.2221	3.0418	2.8806	2.4967	4.1275	2.3329	2.7865	2.5607	2.8966	2.9313	2.7229
neg_742	metab_6062	metab_6062	-	-	421.114	3.0756	neg	-	-	-	-	-	-	0.0059	3.0686	3.3365	2.8568	2.2298	2.2105	2.2437	2.6205	3.4056	2.1741	3.2121	3.5041	2.1927	3.0236	3.6319	3.6412	3.5994	3.19	3.4768	3.5334	3.4244	3.4327	2.8089	3.0022	3.4734	3.8075	4.1518	4.0179	3.8616	4.0265	3.934	4.0098	4.018	3.5968	3.6242	3.5653
neg_743	metab_6063	metab_6063	-	-	371.128	3.0977	neg	-	-	-	-	-	-	0.0427	2.9181	3.0033	2.8029	1.9077	2.244	1.9214	2.2189	3.0222	1.8524	3.0754	2.5648	2.405	1.8471	3.1243	3.1602	3.1262	2.7385	3.1083	2.9953	3.0464	2.9871	3.6947	3.0836	2.7949	3.1044	3.4175	3.579	2.9144	3.5162	3.2768	3.3322	3.3701	3.0275	3.0625	2.7389
neg_744	metab_6064	metab_6064	-	-	546.028	3.0756	neg	-	-	-	-	-	-	0.0096	2.6431	3.9989	2.5869	2.7087	2.6892	2.7225	2.6399	3.5304	2.6527	2.6826	3.8309	2.6713	2.7973	3.9571	3.9377	4.0374	2.6569	3.1064	3.856	3.7961	3.9057	3.9785	2.8048	3.9254	3.1236	4.2241	4.3274	3.7212	4.1939	4.1395	4.1666	4.259	3.8537	3.944	3.8854
neg_745	metab_6065	metab_6065	-	-	237.113	3.0977	neg	-	-	-	-	-	-	0.0035	3.1162	3.4228	2.9561	2.2131	3.1306	2.225	3.0915	3.237	3.7083	3.6192	3.9263	3.1438	3.3258	3.4597	3.6002	3.525	3.0476	2.9593	3.2256	3.1335	3.3891	3.6292	3.1088	3.3049	3.8281	4.2399	4.1161	3.8583	4.3711	4.1397	4.1847	4.2006	3.7763	3.7548	3.754
neg_746	metab_6066	metab_6066	-	-	361.187	3.0977	neg	-	-	-	-	-	-	0.0114	3.6438	3.9741	3.015	2.816	2.9507	2.7301	3.1977	3.4629	2.6603	3.006	3.2667	2.8685	2.7215	3.5824	3.5322	3.5274	3.2205	3.5767	3.7862	3.8514	3.6014	3.8832	3.5876	3.8121	3.6226	3.9793	4.012	3.5892	3.9971	3.7757	3.7862	3.7935	3.6681	3.5987	3.5831
neg_747	metab_6067	metab_6067	-	-	261.044	3.0977	neg	-	-	-	-	-	-	0.0052	3.0106	3.0328	2.6727	2.1883	2.7174	2.2022	2.6777	3.0029	2.3052	3.2595	3.4001	2.1512	2.2658	3.6657	3.7526	3.5036	3.3396	3.3605	3.3904	3.0359	2.8088	3.7524	3.1519	3.1391	2.2246	3.71	3.8743	3.0812	3.9584	3.2093	3.4249	3.3368	3.2967	3.2652	3.2497
neg_748	metab_6068	metab_6068	-	-	527.286	3.0977	neg	-	-	-	-	-	-	0.0089	3.8552	3.9909	3.5463	3.0813	2.8872	2.6636	3.321	3.6757	3.5157	3.9885	3.5842	3.406	3.0277	3.9806	4.0363	4.3811	3.5053	4.0707	3.8131	3.7626	2.6764	3.8085	3.6744	3.4949	2.6496	1.7625	1.257	2.6244	1.9144	1.6513	1.3141	1.3173	3.8766	3.8791	3.8188
neg_749	metab_6069	metab_6069	-	-	321.155	3.1202	neg	-	-	-	-	-	-	0.0061	3.9256	4.196	4.0452	3.4868	4.1542	3.4298	4.0507	4.244	4.1559	4.1746	4.4404	3.8702	4.0966	4.502	4.4414	4.4675	3.9606	3.9239	4.2411	4.13	4.1939	4.3337	4.0733	4.2005	4.3769	4.6292	4.6854	4.26	4.618	4.5081	4.5383	4.5153	4.3476	4.3959	4.3334
neg_750	metab_6070	metab_6070	-	-	414.031	3.1202	neg	-	-	-	-	-	-	0.0053	2.9776	3.6677	2.3893	2.5109	2.65	2.5248	2.8135	3.3724	3.1991	3.2023	3.957	2.4736	2.4497	3.6638	3.6259	3.7282	2.7773	2.8218	3.3953	2.7897	3.3125	3.3102	2.7478	3.3407	2.778	3.939	4.2262	3.8442	4.1111	4.1703	4.2059	4.2746	3.8371	3.8764	3.8396
neg_751	metab_6071	metab_6071	-	-	451.219	3.1423	neg	-	-	-	-	-	-	0.0084	4.8288	4.9094	4.6027	4.1437	4.8562	3.7233	5.0447	5.1127	4.4255	4.6725	5.2149	4.3567	4.7733	4.9886	4.9517	4.9399	4.6743	4.6397	4.7708	4.7461	4.8593	5.0454	4.4336	4.8396	4.5746	4.8925	5.0466	4.795	5.4666	4.8538	4.9055	4.8654	4.8106	4.8631	4.8197
neg_752	metab_6072	metab_6072	-	-	445.208	3.0977	neg	-	-	-	-	-	-	0.0057	4.1807	4.6113	4.3645	4.0195	4.1828	3.4461	4.2278	4.5627	4.2567	4.773	4.569	3.9712	4.2367	4.6108	4.7206	4.6146	4.445	4.5136	4.4602	4.5799	4.5504	4.9292	4.5272	4.5538	4.7332	5.008	4.9046	4.6811	5.0247	4.8693	4.971	4.8983	4.6265	4.6902	4.63
neg_753	metab_6073	metab_6073	-	-	276.088	3.0977	neg	-	-	-	-	-	-	0.006	3.4405	3.5793	3.3354	2.4995	3.3596	2.5134	3.252	3.5815	3.4194	3.4462	3.6842	2.9049	3.1135	3.6216	3.637	3.6195	3.3921	3.4396	3.8402	3.3576	3.4709	3.9128	3.4993	3.6021	3.2865	3.5438	3.5519	3.5204	3.6825	3.4921	3.5074	3.5289	3.5489	3.5898	3.5316
neg_754	metab_6074	metab_6074	-	-	573.07	3.1423	neg	-	-	-	-	-	-	0.0227	3.5235	4.3266	3.9229	3.2389	3.3875	3.2528	3.481	4.2342	4.0742	4.2002	4.4678	3.3498	3.6211	4.3675	4.5122	4.2992	4.0045	4.3166	4.1856	4.2773	4.1684	3.1756	3.7126	4.3429	3.7799	4.5417	4.4537	4.1775	4.311	4.1933	4.3643	4.2622	4.0653	4.1974	4.2292
neg_755	metab_6075	metab_6075	-	-	523.989	3.1423	neg	-	-	-	-	-	-	0.0096	2.9328	4.2232	2.9031	2.7799	2.7605	2.7938	3.4082	4.1637	3.7659	3.4413	4.1315	2.7426	2.7187	3.8417	3.8674	4.0132	3.1035	3.6829	4.0335	3.7958	4.1503	3.6389	2.7338	4.1063	3.5302	4.1529	4.4019	3.7616	4.2663	4.3966	4.4715	4.4646	4.1216	4.1649	4.1254
neg_756	metab_6076	metab_6076	-	-	213.113	3.1423	neg	-	-	-	-	-	-	0.0101	2.9859	3.3886	3.0067	2.8212	3.0469	2.3469	2.9153	3.2435	3.1509	3.2783	3.3334	3.0749	3.1169	3.4372	3.4418	3.5092	3.2164	3.2547	3.4047	3.3901	3.4522	3.681	3.3027	3.4846	3.4819	3.6789	3.6552	3.4908	3.7479	3.6187	3.7113	3.6831	3.4625	3.4861	3.4022
neg_758	metab_6077	metab_6077	-	-	397.15	3.1423	neg	-	-	-	-	-	-	0.0209	2.9096	3.4647	2.5637	2.3111	2.2916	2.3249	2.7084	3.2449	3.3636	3.2659	3.64	2.2739	3.098	3.4193	3.4529	3.3739	2.2595	2.7956	3.1658	2.924	3.1382	3.2759	2.9446	3.1987	3.7263	4.1049	4.106	3.7227	4.1546	4.0399	4.0498	3.9508	3.4661	3.5936	3.6262
neg_759	metab_6078	metab_6078	-	-	390.863	3.1645	neg	-	-	-	-	-	-	0.0069	5.3732	4.6561	5.2437	4.7	5.4459	5.7843	5.1964	4.7347	5.0547	5.2384	4.4899	5.2255	5.358	3.3576	4.2228	3.25	4.9892	4.1935	3.7905	4.5878	4.6295	3.4631	4.6584	4.1316	5.2115	2.6981	3.5983	4.8965	4.4796	4.5315	4.3345	4.3665	4.6434	4.7088	4.6383
neg_760	metab_6079	metab_6079	-	-	453.062	3.1645	neg	-	-	-	-	-	-	0.0304	5.1601	3.3653	4.7513	3.3508	5.0524	5.4802	4.5729	3.6246	4.1928	4.7644	3.043	4.4341	4.8515	1.2073	2.6982	1.2336	4.1332	2.1	1.237	3.1605	3.5007	1.2133	3.3238	1.1874	4.5903	1.2729	1.2891	3.8201	3.3634	2.8343	2.5101	1.3496	3.4203	3.6175	3.3579
neg_761	metab_6080	metab_6080	-	-	199.097	3.1645	neg	-	-	-	-	-	-	0.0057	3.8074	4.065	3.6793	3.7861	3.7425	3.466	3.6666	3.8558	3.8466	4.0024	3.8935	3.8207	3.7383	3.855	4.0097	3.9015	3.8621	3.6332	3.9573	3.7198	3.9146	3.978	3.9441	3.922	3.9892	4.4513	4.3684	4.1052	4.4128	4.2804	4.3173	4.2978	4.0504	4.0356	4.0169
neg_762	metab_6081	metab_6081	-	-	384.874	3.1645	neg	-	-	-	-	-	-	0.0101	4.4201	3.7268	4.3183	3.491	4.5385	4.8665	4.2289	3.7106	4.0881	4.282	3.4735	4.2619	4.3843	2.3409	3.2474	2.3688	4.0084	3.1436	2.848	3.5966	3.679	2.3472	3.6311	3.0866	4.2283	2.4102	2.5721	3.9329	3.4409	3.5039	3.3225	3.2411	3.707	3.7226	3.6247
neg_763	metab_6082	metab_6082	-	-	343.14	3.1645	neg	-	-	-	-	-	-	0.009	2.8032	2.5176	2.6738	3.1391	2.921	2.7538	2.1718	3.5234	3.3048	3.4364	3.419	3.1117	3.3909	3.3292	3.1834	3.188	2.5874	3.2484	3.468	3.1549	3.0328	2.6785	3.4812	3.4354	4.0229	4.2407	4.2941	4.0452	4.4333	4.2481	4.3221	4.2731	3.7005	3.7936	3.7379
neg_764	metab_6083	metab_6083	-	-	409.151	3.1645	neg	-	-	-	-	-	-	0.018	2.3135	3.6803	2.2575	2.3789	2.3595	2.3928	2.3103	3.3446	3.2139	2.8479	3.2881	2.3417	2.4939	3.5596	3.5426	3.5189	2.8979	3.1298	3.6529	3.2578	3.4321	3.0246	2.7252	3.5365	3.7539	4.1819	4.1046	3.4999	4.1027	4.061	4.1596	4.0516	3.5836	3.6976	3.6059
neg_765	metab_6084	metab_6084	-	-	389.182	3.1857	neg	-	-	-	-	-	-	0.0272	2.2574	3.1095	3.2756	2.3228	2.3034	2.3366	2.2542	3.0626	3.454	3.0324	3.456	2.2856	2.3808	3.4327	3.3576	3.3907	2.2712	3.0882	3.1029	3.2024	3.1995	3.1611	2.5602	3.1741	2.8053	3.6942	3.5431	3.0345	3.1462	3.4543	3.5749	3.4246	3.2647	3.2774	3.1048
neg_766	metab_6085	metab_6085	-	-	386.869	3.1645	neg	-	-	-	-	-	-	0.0046	5.5925	4.8911	5.4538	4.9335	5.6644	5.9806	5.4159	4.9414	5.2657	5.4557	4.7101	5.4417	5.5603	3.5847	4.3947	3.601	5.2089	4.4175	3.9995	4.8005	4.8426	3.6548	4.8856	4.3743	5.4399	2.8497	3.8979	5.1243	4.6713	4.758	4.5133	4.5727	4.8648	4.9022	4.859
neg_767	metab_6086	metab_6086	-	-	489.944	3.1645	neg	-	-	-	-	-	-	0.0155	2.0618	3.3497	3.1648	2.127	2.1076	2.1408	2.0586	3.6205	2.0714	3.1995	3.565	2.0899	2.0661	3.974	3.8189	4.1389	2.0755	3.9299	4.0568	3.4794	3.4475	4.0482	3.3128	3.8163	2.1633	2.1269	3.1067	2.1513	2.2147	2.2106	2.2037	2.5012	3.6886	3.7058	3.605
neg_768	metab_6087	metab_6087	-	-	239.129	3.1857	neg	-	-	-	-	-	-	0.0073	3.3923	3.6145	3.1687	3.1087	3.0892	3.1226	3.223	3.5184	3.8683	3.7612	4.1116	3.4654	3.5144	3.8713	3.8451	3.7591	3.4256	3.2166	3.5297	3.3498	3.5634	3.8812	3.3742	3.5522	4.2422	4.6504	4.4577	4.2124	4.7624	4.5308	4.5943	4.5551	4.1408	4.0839	4.0891
neg_769	metab_6088	metab_6088	-	-	703.207	3.1857	neg	-	-	-	-	-	-	0.0135	2.6017	3.2788	2.5455	2.6672	2.7532	2.6811	2.7858	3.0116	2.7841	2.6411	3.228	2.6532	2.606	3.1344	3.0064	3.0892	2.9233	2.5076	3.2871	2.6404	3.1119	4.7022	2.813	3.2034	3.3916	3.7455	3.7803	3.468	3.8518	3.5834	3.7787	3.6456	3.3654	3.2417	3.2989
neg_771	metab_6089	metab_6089	-	-	373.15	3.1857	neg	-	-	-	-	-	-	0.0041	4.1065	4.6229	4.3918	3.2511	4.1549	3.3485	4.432	4.5189	4.4775	4.429	4.5057	4.1522	4.1985	4.6751	4.6396	4.6141	4.0917	4.4123	4.588	4.5927	4.6214	4.2402	4.2402	4.6416	4.5522	4.8776	4.8166	4.508	4.9412	4.7443	4.8227	4.7683	4.5936	4.6409	4.617
neg_772	metab_6090	metab_6090	-	-	242.139	3.2077	neg	-	-	-	-	-	-	0.0027	4.1562	4.47	4.1777	3.9159	4.1708	3.6617	4.1857	4.3555	4.6192	4.5648	4.6615	4.3791	4.3769	4.4889	4.5824	4.4971	4.2326	4.112	4.4135	4.2685	4.1859	4.5088	4.206	4.2918	4.6899	4.6411	4.7145	4.6053	4.8038	4.6429	4.6998	4.6608	4.5187	4.5115	4.4973
neg_774	metab_6091	metab_6091	-	-	539.25	3.1857	neg	-	-	-	-	-	-	0.0065	3.7092	4.1347	2.7549	2.8767	3.0265	2.8906	3.2947	3.8951	3.8929	4.2979	3.9685	2.8394	2.8154	4.6598	4.6109	4.5792	3.8949	4.0728	3.9826	3.6076	3.9516	4.9012	4.2099	3.9046	4.0209	4.2576	4.2039	4.0414	4.3236	4.1136	4.2063	4.2007	4.3142	4.2992	4.3081
neg_775	metab_6092	metab_6092	-	-	311.005	3.1645	neg	-	-	-	-	-	-	0.0136	4.6429	3.6763	4.4313	3.9515	4.6762	5.0168	4.3046	3.7511	4.2058	4.3868	3.5046	4.4096	4.5317	2.0534	3.256	2.0811	4.0319	3.0326	2.4731	3.6041	3.7336	2.0596	3.6214	3.1756	4.3853	2.1224	2.1393	3.8679	3.7348	3.444	3.2448	3.1643	3.6446	3.6648	3.7009
neg_776	metab_6093	metab_6093	-	-	442.02	3.2295	neg	-	-	-	-	-	-	0.0076	4.4342	4.7499	4.6875	4.2562	4.6443	4.0371	4.6388	4.6958	4.3419	4.4387	4.448	4.7436	4.8034	4.6352	4.5686	4.7059	4.6821	4.3441	4.39	4.7873	4.7103	3.9599	4.5869	4.6472	4.4761	4.4382	4.442	4.4046	4.2708	4.566	4.5544	4.6147	4.594	4.665	4.5709
neg_777	metab_6094	metab_6094	-	-	524.133	3.2295	neg	-	-	-	-	-	-	0.0067	4.5489	4.1128	4.5978	3.1784	4.5977	4.1162	4.4496	4.0674	3.9471	4.3079	3.7256	4.3318	4.6182	2.8366	3.5176	2.8969	4.2767	3.0408	2.8073	4.0674	4.2024	3.1568	3.8818	3.6023	4.4255	3.459	2.9231	3.9909	4.0542	3.6627	3.2449	3.3117	4.0172	4.031	4.0892
neg_778	metab_6095	metab_6095	-	-	499.172	3.2295	neg	-	-	-	-	-	-	0.0081	4.2061	4.4884	4.5126	3.2204	4.1975	3.6921	4.427	3.853	3.1644	3.8617	3.5408	3.8721	4.1495	3.9767	3.9978	3.9493	4.0407	3.0605	3.336	4.033	4.103	3.3897	3.8884	3.5261	4.5653	3.3748	3.9549	3.9385	4.75	4.2698	4.4056	4.3267	4.0469	4.0013	4.0697
neg_779	metab_6096	metab_6096	-	-	411.051	3.2295	neg	-	-	-	-	-	-	0.006	4.0787	4.4549	4.3856	3.8712	4.3517	3.3805	4.3341	4.3934	4.0037	4.1146	4.2137	4.3843	4.4224	4.4446	4.3369	4.4942	4.2806	4.0194	4.066	4.5758	4.4934	3.3033	4.3707	4.4093	4.2712	4.3032	4.0905	4.1173	4.1699	4.3219	4.2787	4.278	4.3292	4.3504	4.3457
neg_782	metab_6099	metab_6099	-	-	336.148	3.2503	neg	-	-	-	-	-	-	0.0031	3.9967	4.6044	3.7163	3.0189	2.9291	2.9625	3.9433	4.2507	4.23	3.8675	4.2361	3.8477	3.5159	4.5952	4.5649	4.4615	4.4257	3.6427	4.4073	4.2652	4.2653	4.2245	3.7025	4.5209	3.9397	4.8297	4.7062	4.1383	4.5859	4.3255	4.4805	4.4392	4.3675	4.3378	4.3343
neg_783	metab_6100	metab_6100	-	-	257.051	3.2503	neg	-	-	-	-	-	-	0.0216	4.3516	3.4786	4.2537	4.0575	4.3011	4.8611	4.0551	3.3043	3.9018	4.0879	2.9359	4.1777	4.2416	2.2481	2.7847	2.2284	3.8237	2.432	2.1588	3.3291	3.4072	4.4373	3.3503	2.4886	4.2085	2.2571	2.274	3.7756	3.3066	3.1517	3.124	3.05	3.4208	3.4875	3.3988
neg_784	metab_6101	metab_6101	-	-	423.96	3.2503	neg	-	-	-	-	-	-	0.0071	5.0129	4.9081	5.1912	4.323	5.1124	4.099	5.2356	5.0334	4.8912	4.9734	4.8907	5.1895	5.2168	4.5551	4.6455	4.8337	5.0857	4.993	4.673	4.9409	4.8665	2.5453	5.1777	4.7812	5.1325	4.3441	4.638	5.0798	4.5596	5.1129	4.966	5.0531	4.9252	4.9895	5.0161
neg_785	metab_6102	metab_6102	-	-	255.054	3.2503	neg	-	-	-	-	-	-	0.0067	4.8665	3.9552	4.759	4.3989	4.783	5.337	4.5872	3.9809	4.435	4.6348	3.5727	4.5689	4.718	2.5357	3.5066	2.5636	4.2339	3.1775	2.8175	3.6782	3.8296	3.2402	3.8765	3.1962	4.6988	2.6051	2.6221	4.3015	3.9154	3.8272	3.4123	3.5924	3.917	3.9022	3.8472
neg_786	metab_6103	metab_6103	-	-	421.963	3.2503	neg	-	-	-	-	-	-	0.0044	5.1012	5.0217	5.2898	4.4212	5.2108	4.2014	5.2998	5.1487	5.0074	5.1073	4.9912	5.2798	5.3151	4.6987	4.7118	4.941	5.1729	5.0547	4.7878	5.0641	4.9839	2.3063	5.2522	4.892	5.2308	4.512	4.7693	5.1775	4.7228	5.1872	5.0833	5.1584	5.0363	5.0713	5.0998
neg_787	metab_6104	metab_6104	-	-	433.208	3.2715	neg	-	-	-	-	-	-	0.0189	2.3747	4.2847	3.0646	3.8141	2.4207	2.454	3.2879	3.8464	3.8609	3.5104	3.9359	3.6126	3.015	3.8531	3.9291	3.7945	3.7069	3.7874	3.8457	3.4178	3.9839	3.9656	3.2732	4.0335	3.928	4.4999	4.2731	4.1138	4.2212	4.267	4.2806	4.2041	3.9007	4.0159	3.9654
neg_788	metab_6105	metab_6105	-	-	321.155	3.2924	neg	-	-	-	-	-	-	0.0042	4.4126	4.6826	4.4551	4.0886	4.5892	3.8681	4.4907	4.6392	4.662	4.7551	4.8575	4.5245	4.5741	4.94	4.9599	4.9129	4.6359	4.609	4.7123	4.7007	4.8177	4.7948	4.5949	4.782	4.776	5.0002	4.9269	4.6992	4.9314	4.8313	4.9374	4.8815	4.8129	4.8225	4.805
neg_789	metab_6106	metab_6106	-	-	267.035	3.2924	neg	-	-	-	-	-	-	0.0074	4.7733	4.0281	4.455	4.1263	4.4936	4.8751	4.3426	4.367	4.3974	4.6522	3.9182	4.397	4.4825	3.081	3.7332	3.2027	4.3994	3.9241	3.5752	4.2191	4.2108	3.7411	4.3859	3.9524	4.4919	3.0808	3.8708	4.3689	4.4165	3.9732	4.1227	4.0311	3.9682	4.0111	3.928
neg_793	metab_6110	metab_6110	-	-	349.936	3.2924	neg	-	-	-	-	-	-	0.0097	4.1267	4.1133	4.1801	4.2632	4.4288	4.0039	4.3111	4.2728	4.5741	4.468	4.3835	4.4633	4.5127	4.0262	4.1104	4.2873	4.3068	4.2542	4.297	4.0181	4.0715	4.2815	4.5972	4.0879	4.413	4.0373	4.3651	4.5813	4.3229	4.6748	4.5765	4.6333	4.3537	4.4264	4.338
neg_794	metab_6111	metab_6111	-	-	401.879	3.3145	neg	-	-	-	-	-	-	0.0113	5.6405	4.7995	5.4148	5.2925	5.5794	5.8285	5.4399	4.8188	4.775	5.3658	4.3764	5.3269	5.0214	3.1953	4.2226	3.672	5.2904	4.1381	3.888	4.755	4.6721	3.8079	4.864	4.0025	5.4273	2.6876	3.8237	5.1772	4.5451	4.6762	4.3929	4.5168	4.7553	4.7585	4.6669
neg_797	metab_6114	metab_6114	-	-	298.049	3.3145	neg	-	-	-	-	-	-	0.021	4.112	2.9817	3.5245	3.1239	4.0542	3.8626	3.7191	3.7811	4.3044	4.0022	3.4213	3.7892	3.5288	3.2079	3.3016	2.8189	3.5247	2.7927	2.9451	3.6334	3.6264	2.9236	4.157	3.6125	3.526	3.421	4.0872	3.6003	4.2304	3.7424	4.2188	4.0593	3.4367	3.4003	3.5387
neg_798	metab_6115	metab_6115	-	-	322.021	3.3145	neg	-	-	-	-	-	-	0.0164	4.7382	3.6826	4.2614	4.0147	4.5316	4.719	4.2747	3.6912	3.5808	4.2295	3.3101	4.0261	3.5441	3.6986	3.6501	3.5542	3.9823	2.6461	3.5093	3.7712	3.7293	3.4741	3.6249	3.7184	4.3134	3.8732	3.6843	3.9481	3.8071	3.3476	3.7528	3.5679	3.6998	3.6624	3.5478
neg_799	metab_6116	metab_6116	-	-	397.885	3.3145	neg	-	-	-	-	-	-	0.0074	5.7813	4.9592	5.5347	5.4377	5.7763	6.001	5.617	4.9509	4.8242	5.5005	4.4824	5.4357	5.0731	3.273	4.3569	3.3017	5.4148	4.1409	3.6821	4.8827	4.784	3.2673	4.9836	3.8314	5.5946	2.4842	3.443	5.3178	4.7597	4.7374	4.3123	4.4567	4.8255	4.825	4.8103
neg_800	metab_6117	metab_6117	-	-	399.882	3.3145	neg	-	-	-	-	-	-	0.0072	5.8808	5.0702	5.6417	5.5496	5.8601	6.0883	5.7152	5.0588	4.9732	5.5962	4.5841	5.547	5.2217	3.5099	4.4612	3.6708	5.5152	4.3015	3.9878	5.0162	4.8845	3.8583	5.094	4.1182	5.6869	3.5794	3.8503	5.442	4.8388	4.8649	4.5115	4.6396	4.951	4.969	4.913
neg_801	metab_6118	metab_6118	-	-	347.939	3.2924	neg	-	-	-	-	-	-	0.0086	4.2818	4.1694	4.3068	4.3307	4.5259	4.1077	4.4601	4.329	4.6058	4.5477	4.4705	4.5442	4.5524	4.0364	4.1266	4.3529	4.3778	4.3357	4.3518	4.1396	4.1792	4.2918	4.6294	4.1589	4.5292	4.0658	4.3555	4.6587	4.569	4.7309	4.6045	4.6559	4.3802	4.4493	4.3722
neg_802	metab_6119	metab_6119	-	-	411.185	3.3365	neg	-	-	-	-	-	-	0.0218	3.4152	3.8253	3.4576	2.779	3.3384	2.7929	3.4264	3.7357	3.6546	4.2766	3.8786	2.9038	3.0095	3.7834	4.1696	3.8535	3.4522	3.5801	2.9287	3.9222	3.4648	4.1952	4.0819	3.4954	2.9418	3.3835	3.3748	3.2071	3.5877	3.3279	3.5006	3.3766	3.5342	3.5615	3.7356
neg_803	metab_6120	metab_6120	-	-	351.112	3.3567	neg	-	-	-	-	-	-	0.0043	3.2516	3.6478	3.1134	2.4869	2.4674	2.5007	3.0988	3.7309	2.8397	3.3832	3.4881	2.5476	2.4257	3.7511	3.5901	3.7407	3.3162	3.5453	3.5713	3.5048	3.8042	3.7615	3.191	3.6475	3.6873	4.188	4.1729	3.5727	4.4692	4.0078	4.1783	4.1262	3.7072	3.7387	3.7099
neg_804	metab_6121	metab_6121	-	-	431.192	3.3567	neg	-	-	-	-	-	-	0.0037	5.3668	6.0944	5.318	5.6305	4.6826	5.4274	5.342	5.306	5.9684	5.1955	5.2453	5.4969	5.3299	5.7162	5.6844	5.6785	5.5418	4.8623	6.0368	5.3815	5.5456	5.7655	5.2438	5.6846	5.9969	6.3518	6.1945	5.8036	5.622	6.1929	6.243	6.1925	5.8631	5.88	5.9091
neg_805	metab_6122	metab_6122	-	-	430.994	3.3782	neg	-	-	-	-	-	-	0.0037	4.1895	4.8328	4.3772	3.5629	4.338	2.8953	4.2822	4.7813	4.296	4.446	4.8787	3.747	3.6976	4.7456	4.7472	4.833	4.5343	4.8662	4.9096	4.9692	4.8304	4.6785	4.5397	4.863	4.485	4.4731	4.6707	4.425	4.6714	4.6878	4.7581	4.7622	4.7786	4.7562	4.8055
neg_806	metab_6123	metab_6123	-	-	428.997	3.3782	neg	-	-	-	-	-	-	0.0037	4.2274	4.8964	4.4803	3.6858	4.3397	2.9334	4.3472	4.8505	4.3591	4.5022	4.9431	3.6617	3.8881	4.7933	4.8118	4.8668	4.5872	4.9293	4.9437	5.0043	4.8711	4.7263	4.6215	4.9074	4.5348	4.4997	4.7267	4.4958	4.6628	4.7297	4.8023	4.7926	4.8114	4.8068	4.8487
neg_807	metab_6124	metab_6124	-	-	331.151	3.3782	neg	-	-	-	-	-	-	0.0051	4.086	4.4919	4.2821	3.857	4.3249	3.3743	4.1406	4.4286	4.2527	4.3147	4.5863	3.8882	4.0219	4.4489	4.4713	4.4535	4.2385	4.3828	4.5627	4.5572	4.5112	4.2873	4.3205	4.5387	4.4461	4.4831	4.6387	4.2963	4.6139	4.4524	4.5517	4.4921	4.4209	4.4509	4.4744
neg_809	metab_6126	metab_6126	-	-	363.166	3.3782	neg	-	-	-	-	-	-	0.0031	4.4846	5.0898	4.5769	4.4178	4.6466	3.9895	4.8114	4.9023	4.8579	4.487	5.1193	4.6033	4.6768	5.2188	5.1071	5.1339	4.7169	4.7942	5.0759	4.9217	5.3971	4.8901	4.4192	5.2846	5.2466	5.4681	5.6612	4.9474	5.4156	5.2885	5.3903	5.3504	5.1458	5.1631	5.1623
neg_810	metab_6127	metab_6127	-	-	255.066	3.3782	neg	-	-	-	-	-	-	0.0018	2.9605	3.1314	2.5889	3.023	2.7629	2.7245	3.1712	3.7037	3.1093	2.964	3.6569	3.2729	3.2581	3.6589	3.5896	3.6371	4.1836	3.5798	3.2886	3.7193	3.7189	6.1435	3.3263	3.7141	2.8379	3.8191	3.748	3.0162	3.6677	3.3601	3.836	3.5792	4.95	4.9282	4.9347
neg_811	metab_6128	metab_6128	-	-	405.176	3.3782	neg	-	-	-	-	-	-	0.0029	5.9849	6.1524	5.7171	5.4614	6.0294	5.674	5.9864	6.1789	6.1705	5.9509	6.2999	5.6855	5.5969	5.8799	5.9774	5.8741	5.9664	5.6981	6.0772	5.8062	6.104	5.7276	5.9962	6.0471	6.0021	6.3483	6.4407	5.9457	6.5845	6.2184	6.3236	6.2703	6.0415	6.0616	6.0757
neg_812	metab_6129	metab_6129	-	-	408.185	3.3782	neg	-	-	-	-	-	-	0.016	3.2739	3.8548	2.0127	3.1046	2.1143	2.1475	2.99	3.4913	3.6397	3.0488	3.7927	2.8725	2.3844	3.6469	3.1481	3.2985	3.0513	2.7919	3.6026	2.071	3.5427	2.0708	3.1669	3.1916	3.4386	4.5967	4.2319	3.2759	4.118	3.9468	4.2271	4.0722	3.3468	3.3063	3.4275
neg_813	metab_6130	metab_6130	-	-	515.156	3.3365	neg	-	-	-	-	-	-	0.0112	3.8643	2.8443	3.2604	2.2704	3.5775	4.0207	3.1462	3.2397	3.6558	3.916	2.2228	3.6273	3.8152	2.2012	2.9335	2.229	3.1881	2.6193	2.1721	3.1565	3.1054	3.5037	2.8844	2.18	3.8981	3.7753	3.2378	3.528	3.5662	3.7102	3.7279	3.4663	3.1758	3.1177	3.1055
neg_814	metab_6131	metab_6131	-	-	339.108	3.3992	neg	-	-	-	-	-	-	0.0045	3.7658	4.2115	3.7471	2.7578	3.7494	2.7717	3.4236	4.1151	3.9671	4.1995	4.131	3.7241	3.685	4.4596	4.5972	4.3909	3.9222	4.2119	4.2391	4.2103	4.151	4.6746	4.2073	4.2653	4.6924	5.0491	5.05	4.7402	5.171	4.9067	5.045	4.984	4.5739	4.5925	4.6101
neg_815	metab_6132	metab_6132	-	-	587.18	3.3567	neg	-	-	-	-	-	-	0.0094	2.5869	4.3559	2.9464	2.6524	2.633	2.6663	2.5836	3.9003	2.5965	2.9283	3.1746	2.6151	2.5912	4.3453	4.4658	4.1369	3.6254	3.8773	4.4593	4.2033	3.8042	4.8835	3.1583	4.397	2.6889	4.7498	4.6841	2.6768	4.6638	3.7802	4.2363	4.0493	4.1996	4.2415	4.2592
neg_816	metab_6133	metab_6133	-	-	266.14	3.4196	neg	-	-	-	-	-	-	0.0026	5.1532	5.4969	5.268	4.9757	5.2612	4.742	5.3228	5.3981	5.1536	5.3609	5.4503	5.0352	5.0449	5.4483	5.4776	5.423	5.3298	5.4407	5.4813	5.5471	5.5532	5.7116	5.4147	5.5408	5.4648	5.504	5.4848	5.3396	5.3482	5.3716	5.425	5.3631	5.4296	5.423	5.4436
neg_817	metab_6134	metab_6134	-	-	214.144	3.4406	neg	-	-	-	-	-	-	0.0097	2.9857	3.3347	2.9074	2.444	2.8989	2.4578	3.0264	3.0212	2.8359	2.9007	2.9637	2.7145	3.0748	3.0994	3.1243	3.1491	2.7081	2.2846	3.2032	3.1415	3.1304	2.9841	2.8344	3.0843	3.0367	3.6282	3.4483	3.0491	3.6473	3.5402	3.5799	3.555	3.2763	3.2175	3.2805
neg_818	metab_6135	metab_6135	-	-	369.986	3.4196	neg	-	-	-	-	-	-	0.0141	2.7176	3.5445	2.5279	2.6496	2.6302	2.6635	2.5809	3.3923	3.1254	3.5429	3.7882	2.6123	2.6276	3.3237	3.6605	3.6954	2.5979	3.2656	3.0631	2.9865	3.26	3.1071	3.1113	3.2239	3.0921	3.6457	3.7798	3.2629	3.9106	3.7937	3.9068	3.879	3.5737	3.5925	3.6917
neg_819	metab_6136	metab_6136	-	-	448.955	3.4406	neg	-	-	-	-	-	-	0.0291	2.601	3.4615	2.5449	2.6666	2.6471	2.6805	3.2222	3.6864	2.6106	2.6405	3.0123	2.6293	2.6132	4.132	4.0339	3.9806	3.1544	4.0145	4.2158	3.8993	4.2884	2.6034	3.5974	4.28	2.7413	3.411	3.5114	3.1696	2.8336	2.9233	3.2392	3.1821	3.5825	3.6195	3.8268
neg_820	metab_6137	metab_6137	-	-	446.958	3.4406	neg	-	-	-	-	-	-	0.0121	3.1976	3.7898	3.1705	2.9572	3.0891	2.9711	3.6196	3.8858	2.9012	3.1702	3.25	2.9198	3.1859	4.2872	4.2157	4.1961	3.5057	4.231	4.384	4.0574	4.4302	2.8939	3.7704	4.429	3.101	3.5876	3.7334	3.4741	3.3478	3.268	3.4151	3.3505	3.8638	3.8809	3.9586
neg_821	metab_6138	metab_6138	-	-	367.988	3.4196	neg	-	-	-	-	-	-	0.0116	2.9794	3.7575	2.7505	2.6944	2.7849	2.7083	3.0164	3.618	3.4747	3.801	4.0268	3.0547	2.6331	3.4864	3.8081	3.7799	3.1355	3.5454	3.3948	3.3934	3.5999	3.465	3.3995	3.4732	3.2912	3.8621	3.956	3.5993	4.1085	3.9519	4.1054	4.1305	3.731	3.7971	3.8244
neg_822	metab_6139	metab_6139	-	-	445.19	3.4624	neg	-	-	-	-	-	-	0.0027	4.6833	5.102	4.7451	4.5116	4.7612	4.3362	5.0329	5.0156	4.871	4.9965	4.9305	4.8192	4.729	4.8462	4.9837	4.8523	5.0163	4.8925	4.8782	5.0095	4.9187	5.7559	4.9153	4.9048	4.8451	5.1637	4.9881	4.783	5.304	5.0635	5.1729	5.0881	5.0213	5.0542	5.0494
neg_823	metab_6140	metab_6140	-	-	243.033	3.4624	neg	-	-	-	-	-	-	0.0228	1.9613	2.5862	2.235	2.0263	2.007	2.0401	1.9581	2.0093	1.9708	2.0004	1.9789	1.9893	1.9656	3.3876	3.2323	3.2055	1.975	2.5942	2.6701	2.4043	2.3994	4.057	1.9806	2.5011	3.5215	4.1187	4.0763	3.2385	4.2976	3.6895	3.9031	3.7304	3.112	3.2194	3.2179
neg_824	metab_6141	metab_6141	-	-	527.25	3.4624	neg	-	-	-	-	-	-	0.0137	3.5067	4.0296	2.5836	2.7053	4.1823	2.7192	3.0977	3.5914	3.261	3.0522	3.7932	3.2978	3.5602	3.3645	3.4534	3.4582	3.39	3.3995	3.6477	3.646	3.6894	3.6679	3.4206	3.61	3.4168	4.1746	4.0085	3.7165	3.8851	3.8921	3.9827	3.8706	3.7204	3.6487	3.728
neg_825	metab_6142	metab_6142	-	-	475.218	3.4624	neg	-	-	-	-	-	-	0.003	4.4991	4.8898	4.2003	4.0428	4.2865	2.6662	4.6518	4.7422	4.9688	4.597	4.9971	4.4549	4.1213	4.7824	4.8419	4.8188	4.5792	4.6299	4.8623	4.5966	4.8762	4.769	4.2473	4.8552	4.9104	5.2698	5.3922	4.797	5.2642	5.1087	5.173	5.1438	4.9054	4.9122	4.9365
neg_826	metab_6143	metab_6143	-	-	283.061	3.4835	neg	-	-	-	-	-	-	0.0039	2.7345	2.5579	2.4599	2.0324	2.0131	2.0971	2.6502	2.1105	1.9769	2.0065	2.8243	1.9954	2.1977	3.0433	3.0716	2.9516	3.7945	3.0906	2.9653	2.8342	3.0422	5.435	1.9866	3.037	2.4815	2.9569	3.0636	2.1794	2.8164	2.3384	2.726	2.8686	4.2572	4.2864	4.2579
neg_827	metab_6144	metab_6144	-	-	430.151	3.4835	neg	-	-	-	-	-	-	0.0036	4.613	4.9765	4.7333	4.3135	4.473	4.4987	4.6788	4.9237	4.2009	4.3016	4.0574	4.204	3.9523	4.5371	4.5197	4.4928	4.4179	3.984	4.6009	4.3934	4.7376	4.6323	4.5427	4.6411	3.8354	4.6586	4.4968	3.7783	4.3236	4.3209	4.4018	4.2804	4.4985	4.5194	4.4934
neg_828	metab_6145	metab_6145	-	-	291.081	3.4835	neg	-	-	-	-	-	-	0.0088	2.5622	2.6521	1.9934	0.9742	0.9568	0.9866	2.2047	3.132	2.8462	3.1709	3.1091	2.8429	3.5233	4.1719	4.0305	4.0977	2.6445	3.4657	3.7854	2.7528	3.8267	4.1739	3.5064	3.5312	2.9286	3.6385	3.584	3.1187	3.3444	3.0762	3.1959	3.0894	3.6023	3.5315	3.5227
neg_832	metab_6147	metab_6147	-	-	471.199	3.5057	neg	-	-	-	-	-	-	0.0026	3.597	4.3198	3.5678	3.2529	3.9242	3.2668	3.8791	4.088	3.9004	3.5549	4.1644	3.7413	3.708	4.2758	4.2456	4.1615	3.8564	4.1658	4.1474	3.9966	4.31	5.0826	3.7442	4.2082	4.0012	4.384	4.4067	3.8326	4.4243	4.2723	4.3545	4.2608	4.1263	4.1533	4.1423
neg_833	metab_6148	metab_6148	-	-	259.028	3.5057	neg	-	-	-	-	-	-	0.0159	3.6213	2.9636	3.5935	2.4314	3.2246	3.6283	3.5189	2.8334	2.2815	3.3335	2.8799	2.3001	2.6955	4.2637	4.0685	4.0214	2.8169	3.0333	3.0313	2.4359	2.9068	3.7713	2.6087	2.9438	3.5856	3.6933	4.399	3.3539	4.3486	3.4564	3.831	3.6371	3.4464	3.5174	3.5631
neg_834	metab_6149	metab_6149	-	-	347.207	3.549	neg	-	-	-	-	-	-	0.0048	4.1152	4.4004	3.8146	2.711	3.9719	2.5917	4.0489	4.1537	4.0238	3.8212	4.2948	3.5606	3.7955	4.2192	4.1982	4.1632	4	3.8513	4.2356	4.1199	4.1811	4.4111	3.8957	4.1542	4.0164	4.5337	4.4677	4.0529	4.6106	4.3717	4.4651	4.3789	4.2305	4.2392	4.2685
neg_835	metab_6150	metab_6150	-	-	518.091	3.5057	neg	-	-	-	-	-	-	0.015	3.4112	4.0879	3.4462	2.6179	3.9066	2.6318	2.9859	3.6682	2.8898	3.0253	3.1954	3.5007	3.7275	3.4168	3.2473	3.5797	3.6819	3.8499	3.6015	3.694	3.9672	2.5548	3.678	3.7689	3.6665	3.6767	3.6392	2.6423	4.0564	3.7994	3.8955	3.6448	3.5392	3.6808	3.6549
neg_836	metab_6151	metab_6151	-	-	533.039	3.5275	neg	-	-	-	-	-	-	0.0159	3.4935	4.3345	3.6014	2.3279	3.9044	2.3417	3.0085	3.7901	3.1067	3.1824	3.2534	3.6416	3.8328	3.6798	3.5278	3.6272	3.7693	3.9859	3.8183	3.7774	4.1186	2.2649	3.5874	3.975	3.6489	4.0359	4.003	2.3522	4.3744	3.8213	4.1101	3.8619	3.6789	3.8202	3.827
neg_837	metab_6152	metab_6152	-	-	327.994	3.5057	neg	-	-	-	-	-	-	0.0062	3.6096	4.1387	3.583	2.6706	3.7075	2.6845	3.8097	4.0362	3.5289	4.1202	4.0961	3.8967	3.665	3.7844	3.9301	3.9485	3.7737	3.5586	3.8035	3.8986	3.7675	3.5705	3.9585	3.6828	3.7112	3.754	3.7728	3.8557	3.9956	4.0916	4.12	4.066	3.8815	3.9064	3.9438
neg_838	metab_6153	metab_6153	-	-	231.123	3.5275	neg	-	-	-	-	-	-	0.0061	3.7853	3.9212	3.3568	3.35	3.5632	2.9714	3.2764	3.6632	3.4659	3.6029	3.6921	3.4471	3.3458	3.7674	3.8027	3.7036	3.5539	3.6239	3.7415	3.5509	3.887	3.9005	3.4676	3.809	3.7	4.3478	4.2558	3.8412	4.4153	4.0778	4.1914	4.0986	3.8607	3.8809	3.8432
neg_839	metab_6154	metab_6154	-	-	557.979	3.5275	neg	-	-	-	-	-	-	0.0163	2.4784	4.2439	2.7501	2.5439	2.9273	2.5577	2.5988	3.5199	2.488	2.5178	3.0369	2.5066	2.8279	3.3567	3.4904	3.3754	3.1499	3.9365	3.698	3.6921	3.9922	2.4807	2.688	3.9574	3.151	3.5419	3.6373	2.5682	3.9829	3.6751	3.9903	3.7461	3.4365	3.5981	3.53
neg_840	metab_6155	metab_6155	-	-	595.953	3.5275	neg	-	-	-	-	-	-	0.0274	2.5315	4.1055	2.4753	2.597	2.7004	2.6109	2.5282	3.362	2.5411	2.5709	2.9019	2.5597	2.5358	3.2251	3.0046	3.2345	2.8067	3.7937	3.5588	3.4416	3.8844	2.5338	2.5509	3.7617	3.1191	3.3973	3.4852	2.6214	3.8325	3.4612	3.8375	3.5032	3.1668	3.4092	3.3614
neg_841	metab_6156	metab_6156	-	-	189.113	3.549	neg	-	-	-	-	-	-	0.0015	4.2191	4.405	4.0157	3.8116	4.1615	3.7273	4.1373	4.2368	4.2421	4.3004	4.4013	4.0203	4.0437	4.0535	4.2501	4.0822	4.2529	3.8789	4.3642	4.0811	4.1864	4.149	4.273	4.2257	4.2843	4.5157	4.5353	4.209	4.6717	4.4073	4.5022	4.4543	4.2745	4.2891	4.279
neg_842	metab_6157	metab_6157	-	-	255.16	3.5932	neg	-	-	-	-	-	-	0.0047	3.9412	4.0417	3.7767	2.9658	3.8479	3.371	3.8427	3.9918	3.9689	4.0777	4.1823	3.7974	3.8271	4.0704	4.1339	4.0294	3.9097	4.0724	4.009	3.9211	4.1975	4.33	3.9515	4.0919	4.1036	4.4391	4.2801	4.1566	4.4315	4.2834	4.3384	4.2667	4.1755	4.1372	4.1343
neg_843	metab_6158	metab_6158	-	-	391.161	3.549	neg	-	-	-	-	-	-	0.0106	3.1279	3.736	3.0692	2.3824	2.2908	2.3241	2.8589	3.2641	3.6279	3.2906	3.7081	3.3143	2.957	3.524	3.5819	3.4948	3.5772	3.3536	3.5369	3.2157	3.6114	3.4659	3.1075	3.6005	3.5978	3.9781	3.8733	3.4495	3.5394	3.6471	3.7954	3.6358	3.555	3.5911	3.5572
neg_844	metab_6159	metab_6159	-	-	431.228	3.5275	neg	-	-	-	-	-	-	0.0042	2.6412	3.5315	3.0604	2.7068	3.2107	2.7207	3.1631	3.445	3.5072	3.4153	3.855	3.3472	3.4369	3.814	3.7475	3.7201	3.5437	3.4476	3.4527	3.4577	3.853	4.1215	3.0022	3.576	4.8688	5.0998	5.0188	4.7413	5.0522	4.9079	5.0231	4.8527	4.4397	4.4876	4.4546
neg_847	metab_6160	metab_6160	-	-	425.034	3.3365	neg	-	-	-	-	-	-	0.0041	3.5767	4.2906	3.8044	2.8183	3.8054	2.8321	3.8353	4.3425	2.9435	3.6867	4.068	2.7809	3.3881	4.4781	4.3732	4.4562	4.2595	4.804	4.3508	4.4795	3.8383	5.2268	3.7714	4.2613	2.8547	3.0205	3.6066	2.9808	3.8236	3.0627	3.3136	3.3635	4.2983	4.2855	4.3334
neg_848	metab_6161	metab_6161	-	-	477.234	3.5932	neg	-	-	-	-	-	-	0.0026	4.8822	5.1375	4.3879	3.9946	4.6553	4.2849	4.9584	4.9147	5.0942	4.8495	5.0354	4.5605	4.1834	4.6452	4.8349	4.6348	4.9424	4.2472	5.0559	4.3958	4.9337	4.7661	4.897	4.9213	4.9883	5.3277	5.483	4.8836	5.3222	5.1555	5.2153	5.2089	4.9745	4.9852	4.9948
neg_849	metab_6162	metab_6162	-	-	436.009	3.5932	neg	-	-	-	-	-	-	0.0047	3.3334	3.9574	2.6947	2.725	2.7055	2.7389	3.5257	3.7706	3.872	3.9665	4.386	3.1496	2.6637	4.0888	4.3664	3.9639	3.7086	3.4499	4.2506	3.534	3.9573	3.6125	3.5731	4.077	3.2149	4.1849	4.37	3.5859	4.1332	3.7537	4.0395	3.9941	3.9464	3.9922	3.9475
neg_850	metab_6163	metab_6163	-	-	411.166	3.5932	neg	-	-	-	-	-	-	0.0064	3.656	4.3037	3.7306	3.0012	3.4187	3.015	3.7056	3.9438	3.9869	3.8177	3.7892	3.2062	3.3736	4.0877	4.1358	4.0065	4.0105	3.9074	4.2255	4.0735	4.0975	4.2167	3.9313	4.0832	4.0155	4.4485	4.4034	4.0271	4.3382	4.3095	4.3525	4.315	4.1396	4.0904	4.1206
neg_851	metab_6164	metab_6164	-	-	418.151	3.5932	neg	-	-	-	-	-	-	0.0098	2.8633	3.6628	2.4475	2.5691	2.717	2.583	3.129	3.575	3.7549	3.4124	3.382	3.1117	3.1181	3.7515	3.7952	3.7793	3.216	3.4425	3.7767	3.5553	3.4495	3.4773	3.3503	3.6451	3.1261	3.8045	3.6302	3.2723	3.7053	3.6354	3.798	3.6472	3.6378	3.5779	3.673
neg_852	metab_6165	metab_6165	-	-	434.012	3.5932	neg	-	-	-	-	-	-	0.0064	3.4701	4.0579	3.0984	2.7217	3.0237	2.7355	3.5929	3.8569	3.9597	4.1138	4.432	3.258	2.6604	4.0504	4.4389	4.0021	3.801	3.6087	4.2439	3.7414	4.067	3.9389	3.6669	4.1331	3.3882	4.3007	4.4359	3.6081	4.2262	3.9027	4.148	4.0526	4.0073	4.0643	4.0683
neg_853	metab_6166	metab_6166	-	-	521.239	3.6148	neg	-	-	-	-	-	-	0.0074	2.5535	3.4958	3.0495	2.6525	2.6929	2.5665	2.4977	3.4647	3.3255	3.4081	2.9211	2.5154	2.5965	3.5279	3.5456	3.4369	3.0535	3.6455	3.5068	3.4413	3.0906	3.7929	3.553	3.3387	2.8384	3.0391	2.8459	2.895	3.2144	2.9264	3.0638	3.045	3.26	3.3188	3.2606
neg_854	metab_6167	metab_6167	-	-	359.939	3.5932	neg	-	-	-	-	-	-	0.0026	3.9257	4.2216	3.8013	2.578	3.758	2.5919	3.7457	4.1366	3.7697	3.9859	4.2234	3.2556	3.3725	4.1037	4.1355	4.139	3.8031	4.2092	4.0796	4.1328	4.4943	4.0334	3.8654	4.3594	3.7655	4.1507	4.1272	4.0183	4.2357	4.2924	4.353	4.3442	4.2717	4.2688	4.2437
neg_855	metab_6168	metab_6168	-	-	321.155	3.6372	neg	-	-	-	-	-	-	0.006	3.9397	4.1821	3.9966	3.2725	4.2281	3.1504	3.9968	4.1702	4.0996	4.2655	4.3974	3.9946	4.1556	4.4561	4.4613	4.4018	4.1693	3.9242	4.2224	4.2562	4.2355	4.5146	4.1965	4.2486	4.2975	4.5042	4.6723	4.1494	4.6867	4.3996	4.4737	4.4552	4.3366	4.3282	4.3749
neg_856	metab_6169	metab_6169	-	-	271.155	3.6816	neg	-	-	-	-	-	-	0.0033	4.6903	4.8755	4.4535	4.3083	4.5556	4.2316	4.6149	4.7209	4.7778	4.8634	4.912	4.6306	4.5566	4.7688	4.8914	4.7666	4.7731	4.5596	4.7744	4.6048	4.8691	4.9856	4.7917	4.8196	4.7764	5.1765	5.1589	4.8421	5.1723	5.0174	5.0786	5.0495	4.9105	4.8905	4.8787
neg_857	metab_6170	metab_6170	-	-	265.038	3.2924	neg	-	-	-	-	-	-	0.0027	4.9764	4.2102	4.7231	4.3956	4.7002	5.2277	4.5764	3.9919	4.3262	4.7489	3.3929	4.5983	4.599	2.2244	3.7929	2.2522	4.4554	2.9365	2.9867	4.089	4.1126	2.2306	3.8806	3.3301	4.8566	2.2935	2.7076	4.3877	3.8561	3.8407	3.4415	3.5694	3.96	3.9595	3.9407
neg_858	6-(4-ethyl-2-methoxyphenoxy)-3,4,5-trihydroxyoxane-2-carboxylic acid	metab_6171	HMDB0127987	-	327.108	3.6594	neg	M-H, M+Na-2H	C15H20O8	-	69.6	-0.146086	-	0.0028	4.8905	5.1502	4.9524	4.4855	4.926	4.2392	4.9849	5.0595	5.0177	5.0856	4.9463	5.0309	4.9683	5.3	5.2901	5.2578	4.9325	5.1568	5.2711	5.044	5.076	1.577	5.0538	5.1683	5.2569	5.5632	5.2463	5.3113	5.3969	5.3854	5.391	5.3615	5.2312	5.2087	5.2317
neg_859	metab_6172	metab_6172	-	-	461.145	3.2924	neg	-	-	-	-	-	-	0.0037	5.7356	5.3371	5.3824	4.8507	4.7922	4.7441	4.8468	5.3779	5.3468	5.52	5.5738	5.1571	5.2706	5.8804	5.8696	5.8204	5.3117	5.5539	5.7845	5.2305	5.1858	5.3126	5.2365	5.5038	4.6004	4.7533	5.1388	5.0667	4.5861	4.6534	4.6538	4.7502	5.4938	5.5323	5.5021
neg_860	metab_6173	metab_6173	-	-	125.096	3.2924	neg	-	-	-	-	-	-	0.0035	4.5363	4.6249	4.4291	4.1896	4.5352	4.1637	4.4947	4.5547	4.5656	4.6583	4.7147	4.3811	4.4296	4.6052	4.7142	4.6187	4.5063	4.3887	4.6497	4.463	4.51	4.67	4.5712	4.5305	4.6559	4.8232	4.8677	4.7072	4.9992	4.8465	4.8837	4.8765	4.7062	4.6822	4.6644
neg_861	metab_6174	metab_6174	-	-	419.192	3.7042	neg	-	-	-	-	-	-	0.0029	3.1044	3.8233	2.8251	2.6048	2.6156	1.4355	3.6437	3.665	3.8584	3.1646	3.9008	3.2868	2.8577	3.696	3.7417	3.6983	3.4842	3.5562	3.7629	3.512	3.8455	4.0238	2.9997	3.8542	3.6812	4.2301	4.2589	3.5541	4.1974	3.9845	4.121	4.0821	3.9099	3.9119	3.8989
neg_862	metab_6175	metab_6175	-	-	431.192	3.6816	neg	-	-	-	-	-	-	0.0011	5.505	5.8912	5.5107	5.294	5.5694	5.229	5.6018	5.7095	6.019	5.6579	6.017	5.6589	5.5284	5.7739	5.8381	5.7636	5.6349	5.6461	5.817	5.7528	5.8829	5.8782	5.5743	5.8478	5.8563	6.2183	6.28	5.7206	6.1113	6.061	6.106	6.0989	5.903	5.8978	5.8967
neg_864	metab_6176	metab_6176	-	-	593.214	3.6816	neg	-	-	-	-	-	-	0.0151	3.0918	3.5337	2.5526	2.6743	2.8496	2.6881	2.8809	3.3821	3.1585	2.6482	3.2296	2.9056	2.613	3.9358	3.8169	3.7799	2.6657	2.95	3.2251	2.6112	3.3864	3.0301	2.6653	3.1383	3.6433	3.5552	3.8466	2.7967	4.2208	3.6147	3.8919	3.8149	3.5662	3.491	3.553
neg_865	metab_6177	metab_6177	-	-	315.181	3.7042	neg	-	-	-	-	-	-	0.0027	4.1694	4.4104	3.9669	3.3489	4.0174	2.6582	4.0362	4.2163	4.3212	4.3324	4.5277	4.0779	3.9598	4.4627	4.4986	4.4662	4.2202	4.1699	4.3357	4.2203	4.3838	4.4857	4.148	4.3704	4.2708	4.7422	4.6717	4.3442	4.733	4.5515	4.6196	4.5998	4.4416	4.4286	4.4252
neg_866	metab_6178	metab_6178	-	-	373.15	3.6816	neg	-	-	-	-	-	-	0.0059	3.82	4.7891	4.0655	3.8149	3.186	3.4548	4.0846	4.405	4.1674	4.1081	4.0292	4.4585	3.9069	4.6629	4.5532	4.5348	4.0502	3.8283	4.5467	4.2514	3.9102	3.5021	3.9522	4.2482	3.8495	4.3079	4.485	3.8963	4.2965	4.1202	4.2157	4.1722	4.3501	4.3336	4.3951
neg_867	metab_6179	metab_6179	-	-	313.119	3.7264	neg	-	-	-	-	-	-	0.0019	3.9566	4.1983	3.9116	3.5595	3.9358	2.8882	3.9212	4.0983	4.058	4.1626	4.1313	3.9213	3.825	4.1717	4.2446	4.184	4.1339	4.1132	4.1203	4.2269	4.263	4.5118	4.1469	4.2311	3.8146	4.0436	3.9689	3.912	4.1458	3.9843	4.0138	4.0053	4.1522	4.1453	4.1645
neg_868	metab_6180	metab_6180	-	-	267.091	3.7264	neg	-	-	-	-	-	-	0.0033	4.7013	5.0187	4.3367	4.3717	4.1959	3.7006	4.8176	4.7284	4.5616	4.3083	5.0698	4.3054	4.4767	5.1706	5.0596	5.073	4.3948	4.3681	4.7155	4.5659	4.3301	5.1276	4.4048	4.5497	4.0731	4.5759	4.6254	4.4509	5.1008	4.568	4.654	4.6281	4.8098	4.7782	4.8051
neg_870	metab_6181	metab_6181	-	-	288.128	3.7264	neg	-	-	-	-	-	-	0.0055	2.8572	3.6359	2.9145	2.7408	2.7213	2.7546	3.3729	3.6534	3.4461	3.3483	3.6683	2.7559	3.3269	3.8886	3.8613	3.8721	3.3017	3.4299	3.7969	3.5265	3.6391	3.9284	3.3251	3.677	2.7772	4.1632	4.0935	3.0837	3.9694	3.8379	3.95	3.921	3.8015	3.7465	3.7601
neg_871	metab_6182	metab_6182	-	-	505.173	3.7264	neg	-	-	-	-	-	-	0.0108	1.9032	3.5336	2.9611	1.5471	2.6255	1.5606	1.4803	3.1693	2.4919	2.55	3.3771	2.7565	2.7537	3.7471	3.599	3.638	2.4342	3.2073	3.4305	2.9742	3.0662	3.6012	2.4729	3.3454	3.9749	3.9609	4.021	3.5631	4.147	3.8954	3.9339	3.8428	3.5534	3.6403	3.6067
neg_872	metab_6183	metab_6183	-	-	375.075	3.2715	neg	-	-	-	-	-	-	0.0112	3.5812	3.3956	3.5099	2.4912	3.5331	3.4823	3.3678	3.4591	2.4353	3.6718	3.0915	2.5811	3.1493	3.7155	3.8247	3.4908	3.4397	3.471	3.2728	3.6369	3.9214	3.4661	3.5015	3.6564	3.2227	4.5561	3.4327	3.8427	3.6952	3.5481	3.5603	3.6581	3.4643	3.4157	3.4502
neg_873	metab_6184	metab_6184	-	-	271.05	3.2924	neg	-	-	-	-	-	-	0.0013	4.2118	4.1895	4.0916	3.7997	4.2333	3.7304	4.1518	4.1976	4.2832	4.3601	4.3225	4.0383	4.0928	4.1493	4.2433	4.2201	4.1111	4	4.2152	4.0563	4.1505	4.1701	4.2764	4.1101	4.3181	4.2647	4.3804	4.3476	4.5	4.4665	4.4942	4.4656	4.3098	4.2983	4.3141
neg_874	metab_6185	metab_6185	-	-	389.182	3.8149	neg	-	-	-	-	-	-	0.002	5.4781	5.8474	5.3027	5.4466	5.1917	5.1755	5.6397	5.6634	5.384	5.2219	5.6978	5.2134	5.2101	5.6955	5.6155	5.6485	5.4765	5.1375	5.4061	5.4772	5.4687	5.3537	5.4987	5.4588	5.4779	5.7282	5.7726	5.4261	5.9233	5.6813	5.7216	5.7007	5.5903	5.5894	5.6054
neg_875	metab_6186	metab_6186	-	-	459.094	3.7712	neg	-	-	-	-	-	-	0.0072	3.373	3.2926	3.4215	3.6343	3.4467	3.635	3.3805	3.2532	3.3261	3.2511	3.2328	3.5226	3.5075	3.1741	3.1418	3.2343	3.3076	3.1541	3.1469	3.2128	3.1923	2.7802	3.3613	3.2493	3.9942	4.3405	4.2232	4.2593	4.4106	4.2825	4.3042	4.3274	3.8055	3.7855	3.8346
neg_877	metab_6188	metab_6188	-	-	425.182	3.7712	neg	-	-	-	-	-	-	0.0022	4.9314	5.2799	4.9335	4.4659	4.8902	4.3866	4.8559	5.184	4.9888	5.156	5.0613	4.7923	4.7933	5.1538	5.2432	5.1614	4.9501	5.075	5.1562	5.1351	5.0127	5.3222	5.1368	5.0685	5.2817	5.5336	5.4531	5.2905	5.5939	5.4471	5.499	5.4562	5.2301	5.2432	5.2485
neg_878	metab_6189	metab_6189	-	-	279.16	3.8149	neg	-	-	-	-	-	-	0.0061	3.6853	3.822	3.7345	3.0816	3.7383	2.9139	3.6837	3.8556	3.6331	3.8352	3.9988	3.4159	3.6486	3.8632	3.9765	3.9183	3.7776	4.0033	3.8195	4.0313	4.029	4.1547	3.9118	3.9958	3.7271	4.0208	3.9552	3.8645	4.1056	3.9306	3.9769	3.9468	3.9407	3.8987	3.8906
neg_879	metab_6190	metab_6190	-	-	239.092	3.7934	neg	-	-	-	-	-	-	0.0046	4.2726	4.313	4.1627	3.9436	4.1774	3.8151	4.4129	4.3687	4.0286	4.2168	4.5765	4.1128	4.2659	4.4198	4.4173	4.3731	4.4354	4.3113	4.3337	4.3211	4.4173	4.6872	4.2828	4.2136	4.2206	4.5294	4.6333	4.2974	4.6822	4.2912	4.3418	4.3796	4.2538	4.2416	4.2033
neg_880	metab_6191	metab_6191	-	-	501.234	3.7485	neg	-	-	-	-	-	-	0.0098	3.1147	4.098	2.2197	2.3411	2.3217	2.3549	3.1477	3.7085	4.0411	3.2259	3.9861	2.5876	3.0898	4.0934	4.0278	4.02	3.311	3.4655	3.8155	3.5267	3.9641	3.9671	2.2951	3.8785	4.1896	4.6161	4.5833	4.1401	4.5211	4.4025	4.4869	4.425	4.0958	4.1368	4.1491
neg_881	metab_6192	metab_6192	-	-	113.023	3.2295	neg	-	-	-	-	-	-	0.0042	3.9633	4.2279	4.0907	4.0298	4.1226	3.9221	4.0979	4.1249	3.8843	3.9939	4.0402	4.095	4.1632	4.1591	4.1374	4.1783	4.1122	3.9373	3.8857	4.3253	4.2255	3.3036	4.1066	4.1586	4.0393	4.1575	3.9779	4.0063	4.0726	4.097	4.1071	4.0793	4.083	4.0959	4.1256
neg_882	metab_6193	metab_6193	-	-	440.005	3.2295	neg	-	-	-	-	-	-	0.0074	4.5641	4.9597	4.7915	4.2948	4.7894	3.9848	4.7987	4.8179	4.4958	4.5603	4.6756	4.8405	4.9036	4.7951	4.7586	4.8828	4.7856	4.5373	4.4367	4.9922	4.8869	3.6287	4.7614	4.8154	4.6843	4.7142	4.5512	4.5999	4.5729	4.7733	4.717	4.694	4.7196	4.7855	4.752
neg_883	metab_6194	metab_6194	-	-	203.128	3.8149	neg	-	-	-	-	-	-	0.0028	4.5324	4.9548	4.3862	4.2623	4.3079	3.8277	4.3704	4.5997	4.1804	4.3938	4.4243	4.5482	4.3566	4.6758	4.6454	4.6664	4.7097	4.1764	4.7847	4.5039	4.7999	5.033	4.5595	4.7729	4.3356	4.8999	5.071	4.5098	4.8102	4.7117	4.7317	4.7654	4.7329	4.7038	4.7009
neg_884	metab_6195	metab_6195	-	-	457.17	3.8149	neg	-	-	-	-	-	-	0.01	3.4537	4.0476	3.415	3.1976	3.144	3.1774	3.6306	3.7242	3.3655	3.5142	4.0344	3.4563	3.696	3.8496	3.8722	3.8938	3.5043	3.5628	3.3964	3.711	3.4567	3.1442	3.4248	3.621	3.6167	3.7507	3.7839	3.3885	3.9437	3.7596	3.8392	3.7241	3.7499	3.6721	3.7035
neg_885	metab_6196	metab_6196	-	-	385.147	3.2295	neg	-	-	-	-	-	-	0.0006	5.2091	5.569	5.2128	4.6681	4.9384	4.5108	5.1413	5.5444	5.0942	5.4639	5.1873	4.9823	5.0651	5.429	5.6323	5.4858	5.4038	5.6326	5.5818	5.6257	5.5146	5.3371	5.4009	5.6459	5.3009	5.6733	5.561	5.3806	5.5973	5.5481	5.6118	5.5591	5.5136	5.5158	5.5114
neg_886	metab_6197	metab_6197	-	-	175.024	3.2295	neg	-	-	-	-	-	-	0.0037	4.2305	4.6207	4.433	3.9589	4.3948	3.6995	4.4259	4.5395	4.0936	4.306	4.4172	4.3627	4.4717	4.5472	4.523	4.5397	4.4293	4.3266	4.2598	4.7199	4.6333	3.658	4.4449	4.5649	4.3555	4.599	4.3734	4.3494	4.511	4.4382	4.4601	4.4464	4.499	4.4775	4.4564
neg_887	metab_6198	metab_6198	-	-	195.066	3.8594	neg	-	-	-	-	-	-	0.0026	4.1253	3.9891	4.1105	4.4369	4.2458	4.4445	4.1227	3.9953	4.0923	4.0821	3.9683	4.3211	4.2682	3.895	3.9312	3.9671	4.0307	3.8693	3.8755	3.9829	3.9742	3.9926	4.1118	3.9107	4.1546	3.9344	3.9426	4.0652	4.0832	4.0872	4.0368	4.0951	3.9998	3.9774	3.9735
neg_888	metab_6199	metab_6199	-	-	550.004	3.9032	neg	-	-	-	-	-	-	0.0021	4.15	5.1085	4.2511	3.6006	3.5811	3.6145	4.5182	5.1906	3.7538	4.2082	4.458	3.5632	3.5392	4.7632	4.9564	4.5859	4.817	4.5929	5.1697	4.9791	4.9913	5.0725	4.8111	5.1357	4.4574	5.2754	5.3367	5.1393	5.4065	5.3417	5.4849	5.4613	5.129	5.147	5.1356
neg_889	metab_6200	metab_6200	-	-	745.275	3.8594	neg	-	-	-	-	-	-	0.0177	2.9397	3.8751	2.5323	2.654	2.6345	2.6679	2.5852	3.7815	2.5981	2.6279	2.8102	2.6167	2.5928	3.3157	3.8428	3.2174	2.6023	3.287	3.917	3.8291	3.6432	4.6072	2.9995	4.2283	3.3861	5.0059	4.8086	3.6429	4.937	4.0161	4.4646	4.2927	4.0066	4.1122	3.9128
neg_890	metab_6201	metab_6201	-	-	361.06	3.8594	neg	-	-	-	-	-	-	0.0083	3.786	3.2314	3.8671	2.3623	3.9521	2.3762	3.9529	4.4019	2.6514	3.868	3.7328	2.3251	3.1592	2.469	3.2193	2.4111	3.8948	4.4038	2.9026	4.2239	3.8917	2.2993	3.9279	3.9588	3.0794	2.452	3.4205	4.2745	4.349	3.0284	3.5744	3.4335	3.7146	3.7238	3.6864
neg_891	metab_6202	metab_6202	-	-	817.369	3.8594	neg	-	-	-	-	-	-	0.0079	3.6045	4.4944	3.9571	3.1673	3.1478	3.1812	4.1998	4.5739	3.2489	4.5881	4.3674	3.1299	3.1059	4.2323	4.9267	4.3139	4.6554	3.862	4.2425	4.4773	3.1065	5.1999	4.6915	4.1664	3.2038	4.6329	4.0415	3.1917	3.7607	3.2514	3.818	3.3256	4.5338	4.5604	4.5484
neg_892	metab_6203	metab_6203	-	-	389.172	3.8594	neg	-	-	-	-	-	-	0.0079	5.1538	5.4155	4.9298	4.7933	5.0028	4.6685	5.4001	5.3672	5.0201	4.9498	5.0947	4.8788	4.7685	5.0896	5.1369	5.3848	5.1136	4.789	5.2688	5.1785	5.1919	5.3161	5.1381	5.2954	5.1642	5.5029	5.5686	5.1412	5.5947	5.4564	5.5524	5.4862	5.355	5.3458	5.3336
neg_893	metab_6204	metab_6204	-	-	512.03	3.9032	neg	-	-	-	-	-	-	0.0038	4.3308	5.144	4.3706	3.348	3.8538	3.5376	4.6237	5.2154	3.8027	4.3403	4.5248	3.0887	3.0647	4.8026	4.9941	4.6428	4.8769	4.6286	5.1893	5.0149	5.0022	5.0995	4.8652	5.1561	4.5509	5.3012	5.3454	5.1395	5.4163	5.3717	5.5079	5.4757	5.1315	5.1837	5.1743
neg_894	metab_6205	metab_6205	-	-	439.197	3.9032	neg	-	-	-	-	-	-	0.0042	3.6369	4.1245	3.5995	2.7668	3.041	2.7807	3.5772	3.9163	3.4653	3.2894	3.499	3.3499	3.4651	3.9219	3.8348	3.9485	3.724	3.7725	3.98	4.1183	4.1678	4.1135	3.7424	4.0977	3.6939	4.1257	4.0467	3.5876	3.7761	3.8595	4.053	3.9236	3.9935	3.9842	3.9498
neg_895	metab_6206	metab_6206	-	-	775.339	3.9032	neg	-	-	-	-	-	-	0.0035	4.606	5.2024	4.4474	3.116	4.1801	3.1299	4.8238	5.1496	4.1998	4.0346	4.1071	3.0786	3.2753	4.5975	4.7298	4.502	4.9484	4.0517	5.2176	4.7612	5.0034	5.0924	4.8983	5.1264	4.8881	6.1477	5.9201	5.1299	6.1043	5.5728	5.8267	5.6656	5.1681	5.1814	5.1528
neg_896	metab_6207	metab_6207	-	-	226.045	3.9032	neg	-	-	-	-	-	-	0.0029	4.4638	3.9949	4.2273	2.6668	4.4064	3.881	4.3613	4.5853	4.4828	4.3884	4.1692	4.1314	4.2597	2.6963	3.7705	2.5402	4.4627	4.1565	3.6563	4.3813	4.4176	3.1523	4.5982	4.271	4.1439	3.0294	4.1483	4.4773	4.668	4.1216	4.4456	4.2734	4.1028	4.0967	4.078
neg_897	metab_6208	metab_6208	-	-	301.202	3.9032	neg	-	-	-	-	-	-	0.0077	3.3037	3.4505	2.7574	2.8792	3.1304	2.8931	3.0414	3.3575	3.9939	4.1891	4.1103	3.5847	3.7438	4.2293	4.2898	4.2396	3.2574	3.637	3.5048	3.3891	3.7224	4.1845	3.3943	3.6232	4.235	4.529	4.2868	4.1617	4.4063	4.315	4.365	4.3292	4.1172	4.0864	4.13
neg_898	metab_6209	metab_6209	-	-	530.073	3.9032	neg	-	-	-	-	-	-	0.0061	4.3711	4.5196	4.2896	3.9629	4.1874	3.9708	4.4391	4.5009	4.1384	4.0909	3.9104	3.6735	3.8733	4.0237	4.1053	4.1017	4.4513	3.8287	4.3378	4.2211	4.3468	4.2159	4.4291	4.3414	4.4696	4.7229	4.6531	4.4581	4.8324	4.7327	4.767	4.6866	4.4435	4.4579	4.4996
neg_899	metab_6210	metab_6210	-	-	419.138	3.9032	neg	-	-	-	-	-	-	0.0023	4.089	4.6616	4.1781	3.4969	4.0534	3.1073	4.0414	4.5089	4.2468	4.1187	4.1935	3.8036	3.9863	4.6287	4.5661	4.6149	4.232	4.4858	4.5917	4.6558	4.6346	4.8452	4.2847	4.6661	4.5248	4.6693	4.6575	4.433	4.7218	4.5723	4.6637	4.5317	4.5441	4.5478	4.5717
neg_900	metab_6211	metab_6211	-	-	273.044	3.9476	neg	-	-	-	-	-	-	0.0116	0.0068	3.0777	0.006	0.0079	0.0076	0.0082	0.0068	3.1185	2.9628	0.0075	3.0176	0.0073	2.2776	3.0177	2.9016	2.8957	2.5779	3.0268	3.4471	3.1565	3.1991	3.6666	0.0071	3.4056	3.2752	4.1914	4.1872	3.403	4.2958	3.7647	3.965	3.8605	3.3614	3.3158	3.4025
neg_901	metab_6212	metab_6212	-	-	481.244	3.9476	neg	-	-	-	-	-	-	0.0043	4.4863	5.2603	4.7274	4.782	4.556	3.9155	4.7027	4.9294	4.558	4.9649	5.0964	4.6385	4.8926	5.0523	5.0832	5.0323	4.797	5.0187	4.7253	5.1121	4.812	5.5199	4.8171	4.8739	4.9085	5.0016	4.5944	5.0724	5.5748	5.2197	5.2632	5.2086	5.0521	5.0343	5.0836
neg_902	metab_6213	metab_6213	-	-	327.975	3.9476	neg	-	-	-	-	-	-	0.0035	3.9509	4.1635	3.6834	3.0904	3.49	3.1043	3.6373	3.9689	3.7198	3.9695	4.121	3.4445	3.5417	4.1296	4.1218	4.1398	3.8531	3.9253	4.0812	3.945	4.0525	3.8296	3.8103	4.0508	3.7217	3.6914	3.9049	4.0238	3.5991	4.0918	4.0271	4.0731	4.0546	4.0411	4.0772
neg_903	metab_6214	metab_6214	-	-	325.978	3.9476	neg	-	-	-	-	-	-	0.0034	4.0933	4.3686	3.8721	2.894	3.7113	2.7955	3.7994	4.0916	3.8663	4.1579	4.2665	3.7349	3.7565	4.2376	4.263	4.2481	4.0746	4.1147	4.2331	4.0898	4.2106	4.0276	4.1085	4.1938	3.833	3.9486	4.1197	4.1209	3.8204	4.2044	4.1199	4.2451	4.1921	4.2278	4.2204
neg_904	metab_6215	metab_6215	-	-	369.941	3.9476	neg	-	-	-	-	-	-	0.0016	4.6205	4.7574	4.5495	4.0731	4.5262	3.7656	4.3875	4.5037	4.4566	4.5984	4.413	4.3888	4.3463	4.5532	4.5766	4.6155	4.5247	4.6671	4.4876	4.6712	4.8558	4.4204	4.5686	4.6822	4.6198	4.3431	3.9142	4.4208	3.9207	4.66	4.5756	4.5709	4.651	4.648	4.6326
neg_905	metab_6216	metab_6216	-	-	367.944	3.9476	neg	-	-	-	-	-	-	0.001	4.6776	4.8042	4.6037	4.1081	4.5501	3.632	4.4647	4.553	4.493	4.6354	4.455	4.4774	4.3829	4.6149	4.6139	4.6454	4.5729	4.7163	4.5194	4.739	4.9143	4.4631	4.5969	4.7402	4.6858	4.3843	4.0001	4.4715	3.9873	4.7121	4.616	4.6174	4.7013	4.6889	4.6916
neg_906	metab_6217	metab_6217	-	-	378.067	3.9255	neg	-	-	-	-	-	-	0.0069	3.1221	2.5028	2.9	0.0642	2.9906	0.0661	3.2071	3.3911	2.75	3.6109	4.0697	2.6624	3.3502	2.1085	3.1176	2.6074	3.3289	3.3767	2.8901	3.3248	3.7438	3.827	3.1509	3.52	3.1092	0.0642	3.3475	3.7449	4.2928	3.3948	3.5153	3.5033	3.4086	3.3665	3.3902
neg_907	metab_6218	metab_6218	-	-	365.034	3.9702	neg	-	-	-	-	-	-	0.0292	3.0709	2.3341	2.2461	2.3675	2.5101	2.3813	3.0605	2.9566	2.3117	2.3414	2.5209	2.3303	2.3064	2.2982	2.32	2.326	3.303	2.9606	2.269	2.5969	2.3069	2.3044	2.3215	2.3463	2.4038	3.5789	3.5554	2.7277	3.4331	2.8084	2.9785	3.0986	2.9798	2.8466	3.0274
neg_909	metab_6219	metab_6219	-	-	443.175	3.9918	neg	-	-	-	-	-	-	0.0038	4.3759	4.2917	4.0152	3.029	3.6709	3.0429	4.2339	4.3393	3.7101	4.6704	4.3807	3.3474	3.9841	4.2576	4.5971	4.3526	4.2689	4.1005	4.0036	4.3453	4.0342	5.0183	4.3743	4.0338	3.9035	4.2736	4.1542	3.838	4.2717	4.1118	4.239	4.104	4.2757	4.2591	4.3035
neg_910	metab_6220	metab_6220	-	-	287.15	3.9918	neg	-	-	-	-	-	-	0.0032	4.1239	4.2975	3.8897	3.1031	3.8538	2.7664	3.9303	4.1238	4.1456	4.1856	4.3482	3.8783	4.0125	4.2642	4.3104	4.3034	4.037	3.9372	4.2087	4.0597	4.2073	4.4489	4.0291	4.1623	4.2158	4.724	4.6817	4.3332	4.7248	4.5328	4.5711	4.5699	4.3647	4.327	4.3402
neg_911	metab_6221	metab_6221	-	-	355.14	4.0134	neg	-	-	-	-	-	-	0.0043	4.2611	4.6026	4.1506	3.783	4.2123	3.9204	4.3654	4.4659	4.4718	4.3271	4.3727	4.1201	4.0689	4.3083	4.4092	4.3725	4.4168	3.9041	4.5327	4.2072	4.3098	4.4123	4.4062	4.3705	4.1725	4.6057	4.5674	4.3246	4.6853	4.4576	4.499	4.5215	4.4085	4.3868	4.3621
neg_912	metab_6222	metab_6222	-	-	271.051	4.0134	neg	-	-	-	-	-	-	0.0076	2.7613	2.924	2.8454	3.5564	3.0908	3.4235	2.8224	2.673	3.0488	2.6952	3.2713	3.3614	3.217	2.6037	2.5703	2.5244	3.8539	2.8474	2.8673	2.7191	2.8894	5.1147	2.8699	3.1464	3.6935	4.1714	4.0196	3.731	4.0437	3.964	4.0176	3.9352	4.099	4.0457	4.0162
neg_914	metab_6223	metab_6223	-	-	555.281	4.0134	neg	-	-	-	-	-	-	0.0124	3.9759	4.1524	3.6173	2.9335	3.4003	0.0763	3.651	3.9015	3.6222	4.1358	3.5485	3.8453	3.513	3.9141	4.0756	3.9823	3.9796	3.929	3.705	3.8254	0.0651	4.0801	4.0571	3.2902	0.08	2.2396	2.964	0.078	0.0892	0.0884	0.0871	0.0878	3.784	3.7995	3.6788
neg_915	metab_6224	metab_6224	-	-	213.113	4.0134	neg	-	-	-	-	-	-	0.0046	4.5101	4.4082	4.2353	4.1999	4.3953	4.2214	4.3375	4.4621	4.3692	4.5339	4.5621	4.3137	4.2327	4.6288	4.6705	4.6532	4.3469	4.6992	4.5887	4.4517	4.8069	4.8628	4.3495	4.7105	4.7426	4.9133	4.7417	4.732	4.9511	4.8195	4.8455	4.7889	4.7011	4.6534	4.6631
neg_917	metab_6225	metab_6225	-	-	486.12	4.0355	neg	-	-	-	-	-	-	0.011	3.5344	4.268	2.9729	2.736	3.2644	2.7499	3.8486	3.9364	4.3634	3.4352	4.366	3.4234	2.6747	3.8485	3.8293	3.759	3.7168	2.9712	4.2003	3.1236	4.0048	2.7183	3.275	3.9628	4.1025	4.5559	4.7417	3.7784	4.5192	4.3189	4.4268	4.4014	4.0157	4.0487	4.0822
neg_918	metab_6226	metab_6226	-	-	436.216	4.0355	neg	-	-	-	-	-	-	0.0088	3.4188	4.0266	2.6627	2.7845	2.8679	2.7984	3.6845	3.689	3.9575	2.7584	3.9354	3.169	2.9638	4.4134	3.9342	4.2887	3.4713	3.3217	3.9321	3.4856	3.7631	4.315	2.9323	3.6868	3.7385	4.2311	4.309	3.5173	4.1245	3.913	4.031	4.0556	3.873	3.8861	3.9568
neg_919	metab_6227	metab_6227	-	-	167.143	4.0355	neg	-	-	-	-	-	-	0.0079	3.2352	3.2639	2.9552	2.5986	3.2183	2.6124	3.2332	3.3879	3.4068	3.6214	3.6317	2.9995	3.0017	3.0735	3.5141	3.1998	3.4796	2.9871	3.2756	3.096	3.3493	3.3267	3.4726	3.3003	3.1105	3.4941	3.4676	3.1552	3.6255	3.3855	3.4792	3.4021	3.3799	3.3262	3.3688
neg_920	metab_6228	metab_6228	-	-	533.133	4.0355	neg	-	-	-	-	-	-	0.0125	3.9651	4.5405	3.2177	3.0253	3.6376	2.8553	4.1542	4.2087	4.6907	3.6891	4.5974	3.8237	3.3243	4.0251	4.0779	4.0571	4.0156	3.4864	4.4334	3.4938	4.2687	3.6014	3.549	4.2572	4.357	4.8631	5.1717	4.0904	4.8127	4.5428	4.6527	4.606	4.2606	4.2998	4.334
neg_921	metab_6229	metab_6229	-	-	519.187	4.0583	neg	-	-	-	-	-	-	0.0107	3.2582	3.552	2.7026	2.7839	3.0889	2.2435	3.3616	3.4765	3.723	3.4126	3.715	2.9626	2.1687	3.5866	3.5646	3.6818	3.4042	2.5964	3.6829	2.6597	3.4439	2.7765	3.2013	3.3631	3.9572	3.8887	4.2131	3.68	4.5816	4.1837	4.3462	4.2854	3.7401	3.7639	3.8476
neg_922	metab_6230	metab_6230	-	-	433.881	4.0355	neg	-	-	-	-	-	-	0.008	3.8747	2.7511	3.0456	2.1212	3.4556	4.03	2.9011	3.0598	3.4286	3.5417	2.1602	3.3841	3.6931	2.7744	3.0195	2.3512	4.2238	3.1225	2.6144	2.5017	3.1885	5.0534	2.0753	3.153	3.2012	2.1211	2.1381	2.8078	2.2089	2.2047	2.1979	2.2012	4.3924	4.4166	4.386
neg_923	metab_6231	metab_6231	-	-	285.113	4.0799	neg	-	-	-	-	-	-	0.0022	4.7368	4.8814	4.6061	4.3582	4.2925	3.9327	4.6099	4.7759	4.6271	4.6793	5.0189	4.4545	4.568	4.9631	4.9665	4.9635	4.6035	4.9924	5.0232	4.7701	4.7384	5.6196	4.5212	4.8601	4.5558	4.7125	4.4951	4.8179	5.1139	4.8259	4.8882	4.8599	4.9437	4.9346	4.9479
neg_924	metab_6232	metab_6232	-	-	167.07	3.9918	neg	-	-	-	-	-	-	0.0167	2.7399	2.6152	2.4587	2.5742	2.8785	2.7111	2.6822	3.1293	3.0569	3.2761	3.1315	3.0301	3.1579	3.0749	3.0366	2.9704	2.5849	2.8814	3.0045	2.9661	2.8453	3.3346	3.1719	3.0081	2.9068	3.3414	3.3494	2.9084	3.4735	3.0021	3.44	3.2295	3.0556	3.0284	2.9281
neg_926	metab_6233	metab_6233	-	-	329.117	4.0799	neg	-	-	-	-	-	-	0.009	3.2304	3.4796	3.2603	3.1325	3.113	3.1464	3.2933	3.4607	3.3111	3.5461	3.598	3.2029	3.5425	3.6421	3.7073	3.638	3.3837	3.3991	3.5395	3.5614	3.4629	3.8379	3.1877	3.4789	3.5697	4.1688	4.1252	3.7504	4.2044	3.9972	4.0512	3.9911	3.7576	3.6803	3.7474
neg_927	metab_6234	metab_6234	-	-	401.182	4.1247	neg	-	-	-	-	-	-	0.005	3.1351	4.0849	2.9936	2.9231	2.9036	2.937	3.4591	3.7051	3.7125	3.4305	3.7639	3.0678	2.8618	3.9076	3.9635	4.0177	3.4911	3.4771	3.9485	3.5674	3.9528	3.4215	3.3691	3.8933	4.0186	4.3349	4.4476	3.8306	4.2905	4.2819	4.3281	4.28	4.1287	4.1264	4.1443
neg_929	metab_6235	metab_6235	-	-	450.162	3.8594	neg	-	-	-	-	-	-	0.0019	5.015	5.1888	4.9011	4.6462	4.8362	4.6595	5.0763	5.2118	4.821	4.757	4.6533	4.3558	4.5767	4.7809	4.9093	4.8026	5.1041	4.6151	5.142	4.9982	5.1079	5.0703	5.1375	5.1647	5.1391	5.5247	5.4831	5.2242	5.6543	5.4415	5.573	5.4846	5.1799	5.1913	5.1981
neg_930	metab_6236	metab_6236	-	-	303.181	4.1247	neg	-	-	-	-	-	-	0.0064	4.0817	4.0852	3.7247	3.9773	3.7697	3.8861	4.5707	4.37	3.596	3.706	3.8005	3.4494	3.9839	3.7958	3.8339	3.8514	3.8327	3.8108	4.0195	3.9512	3.8821	4.0649	3.8067	3.9422	3.8646	4.055	4.0595	3.783	4.2262	4.0098	4.0691	3.9969	3.9868	3.9425	4.0021
neg_931	metab_6237	metab_6237	-	-	429.195	3.8594	neg	-	-	-	-	-	-	0.0014	5.9728	6.2909	6.007	5.874	5.819	5.6447	6.0999	6.1918	6.1867	6.5143	6.2704	6.001	6.0024	6.0647	6.3911	6.1678	6.2217	6.016	6.1317	6.102	5.7133	6.416	6.3116	5.9757	5.8954	6.1886	6.2506	5.7923	6.0804	6.0786	6.1161	6.0904	6.1582	6.1514	6.1604
neg_932	metab_6238	metab_6238	-	-	373.151	4.1464	neg	-	-	-	-	-	-	0.0043	3.2569	3.9081	3.4271	2.2009	3.4351	2.8717	3.4363	3.8133	4.1233	4.2194	4.1194	3.8791	3.6396	4.0516	4.2522	4.0965	3.6047	3.1956	3.7577	3.4709	3.4415	3.678	3.8149	3.5993	4.6453	4.8773	4.9183	4.7382	5.0792	4.8452	4.9043	4.8513	4.4001	4.3931	4.4064
neg_933	metab_6239	metab_6239	-	-	381.159	4.1464	neg	-	-	-	-	-	-	0.0072	2.4723	3.7295	2.4162	2.5378	2.5184	2.5517	2.6525	3.3824	3.3664	3.0515	3.538	2.5006	3.271	3.9652	3.867	3.9713	2.7646	3.3262	3.8083	3.5417	3.9149	3.6847	3.1986	3.7965	3.7268	4.4187	4.1521	3.5796	4.1145	4.171	4.2876	4.1879	3.9343	3.8793	3.9374
neg_934	metab_6240	metab_6240	-	-	436.009	4.1464	neg	-	-	-	-	-	-	0.0283	2.2061	3.4491	2.1501	2.2714	2.252	2.2852	2.2028	3.1386	2.2325	3.0394	3.4904	2.2342	2.2103	3.1744	3.613	3.1087	3.1429	2.6906	3.6294	2.9295	3.0501	3.2504	3.0985	3.4366	2.3077	3.7884	3.9924	2.8091	3.825	3.1372	3.5539	3.4654	3.0535	3.2066	3.265
neg_935	metab_6241	metab_6241	-	-	152.034	4.1464	neg	-	-	-	-	-	-	0.0041	4.2348	3.9351	4.197	4.6117	4.3901	4.6188	4.2211	4.0051	4.1977	4.1739	3.9352	4.4414	4.3822	3.7797	3.8275	3.8845	4.1226	3.8825	3.8657	3.9755	3.9348	3.9179	4.1513	3.8672	4.2621	3.8804	3.9108	4.1331	4.0236	4.1353	4.072	4.1004	3.9969	3.9809	3.9515
neg_936	metab_6242	metab_6242	-	-	427.161	4.1688	neg	-	-	-	-	-	-	0.0035	3.3388	3.3817	3.1671	2.6402	2.7613	2.6541	2.9616	3.3949	3.1011	3.2774	3.0653	2.6029	2.6721	3.5733	3.5658	3.4918	3.1897	3.4858	3.5162	3.4284	3.6368	3.9736	3.3254	3.5079	4.1782	4.4601	4.3664	3.8807	4.2805	4.2167	4.2718	4.2135	3.8315	3.8217	3.8569
neg_937	metab_6243	metab_6243	-	-	434.012	4.1688	neg	-	-	-	-	-	-	0.0148	2.5551	3.6192	2.1383	2.2595	2.2401	2.2733	3.1246	3.3228	2.2037	3.2148	3.6221	2.2223	2.1985	3.3534	3.7396	3.1473	3.3631	2.8406	3.8306	2.9677	3.3603	3.3535	3.3886	3.6253	2.7038	4.0004	4.127	3.1481	3.9868	3.3297	3.6667	3.6358	3.2994	3.3474	3.3844
neg_938	metab_6244	metab_6244	-	-	255.16	4.1915	neg	-	-	-	-	-	-	0.0038	4.1052	4.087	3.8246	3.6407	4.0831	3.4467	3.9758	4.0184	4.0829	4.2253	4.3314	3.981	3.9707	3.9342	4.194	4.0386	4.0792	4.0144	4.0353	3.9926	4.2757	4.662	4.0416	4.1684	4.1063	4.4095	4.4346	4.2217	4.5574	4.3478	4.3768	4.3599	4.2207	4.198	4.2014
neg_939	metab_6245	metab_6245	-	-	234.113	4.1915	neg	-	-	-	-	-	-	0.0072	3.8507	3.9629	3.5742	3.3953	3.8274	3.206	3.7344	3.8694	3.8065	3.8901	4.0616	3.5552	3.4221	3.659	3.8296	3.7353	3.8014	3.4675	3.9086	3.4628	3.7425	3.7815	3.8659	3.757	3.7652	3.9487	3.8758	3.7859	4.0665	3.8831	3.858	3.8084	3.7837	3.7393	3.7699
neg_940	metab_6246	metab_6246	-	-	491.12	4.1915	neg	-	-	-	-	-	-	0.0027	4.9925	4.5976	4.9101	5.3631	5.1334	5.3275	4.9456	4.712	4.9426	4.8653	4.5944	5.2047	5.1784	4.4346	4.4434	4.5833	4.8038	4.5452	4.4579	4.635	4.6229	4.333	4.8671	4.4635	4.9506	4.4005	4.4662	4.7981	4.5752	4.7798	4.6847	4.7131	4.6505	4.6342	4.6589
neg_941	metab_6247	metab_6247	-	-	423.166	4.2135	neg	-	-	-	-	-	-	0.0024	4.6999	5.1174	4.6554	4.2558	4.5846	4.1168	4.7215	4.8976	4.6201	4.4133	4.7161	4.5319	4.4584	4.7989	4.7358	4.8007	4.768	4.6415	5.0758	4.7933	4.8534	4.7447	4.5691	4.9307	4.8629	5.0493	5.1435	4.6984	5.1125	4.985	5.0368	5.0076	4.8689	4.8606	4.8655
neg_943	metab_6248	metab_6248	-	-	183.138	4.1688	neg	-	-	-	-	-	-	0.007	3.8494	3.7404	3.7757	2.342	3.7959	3.1028	3.8381	3.9949	3.0722	3.5825	3.7289	3.1775	3.326	3.5037	3.5798	3.5166	3.9299	3.7712	3.5715	3.9365	4.1082	3.4912	3.8389	3.9384	3.9449	3.7019	3.7369	3.8734	4.0568	3.75	3.8505	3.7274	3.8102	3.7457	3.8106
neg_944	metab_6249	metab_6249	-	-	267.124	4.1688	neg	-	-	-	-	-	-	0.0042	3.8724	4.2418	3.7625	3.5125	3.8885	3.5066	3.7707	4.1209	3.9392	4.1042	4.1736	3.8664	3.8873	4.1803	4.2153	4.1768	3.8953	4.0219	4.1235	4.0374	4.2862	4.3411	4.0237	4.1968	4.3874	4.7199	4.5841	4.2727	4.7479	4.5414	4.6291	4.5736	4.3332	4.2842	4.3169
neg_945	metab_6250	metab_6250	-	-	360.094	3.2295	neg	-	-	-	-	-	-	0.0018	4.8831	5.2915	5.1848	4.6437	5.1233	4.3776	5.1467	5.1967	4.818	4.8993	5.0811	5.132	5.2168	5.1661	5.1273	5.2309	5.1691	4.9668	4.9201	5.3592	5.2627	2.3746	5.1432	5.2046	5.0509	5.1238	4.9913	4.9955	4.9757	5.1619	5.1317	5.127	5.1384	5.1614	5.1599
neg_946	2-Methoxy-estradiol-17b 3-glucuronide	metab_6251	HMDB0006765	C11131	513.187	3.1645	neg	M+Cl, M+K-2H	C25H34O9	-	51.4	-4.77849	-	0.0137	3.2797	4.9306	2.164	4.6414	2.2659	2.2991	4.4641	4.3549	2.2296	2.2593	4.8112	3.3183	2.2243	4.0343	3.9773	4.0263	2.7572	2.7278	2.5925	2.2224	2.6161	2.2223	2.2393	2.7144	3.7938	4.0337	4.4074	3.6763	4.7814	4.3562	4.4634	4.3823	3.9965	4.111	4.0774
neg_947	metab_6252	metab_6252	-	-	316.122	4.2589	neg	-	-	-	-	-	-	0.0081	3.4772	4.1148	3.2827	2.7495	3.2895	2.7634	3.4232	3.8167	3.7111	3.5351	3.6879	3.2385	3.297	4.0011	3.9834	3.9565	3.8369	3.3036	4.0008	3.8451	3.7557	4.375	3.6471	3.8678	3.9598	4.3825	4.2232	3.9374	4.3416	4.1915	4.2557	4.1927	3.9729	3.9931	3.9974
neg_948	metab_6253	metab_6253	-	-	371.957	4.28	neg	-	-	-	-	-	-	0.0123	3.9246	3.6179	3.9305	3.1187	4.173	3.1326	3.7587	4.0672	3.6784	3.9656	3.9229	3.3559	3.386	3.5101	3.8135	3.5063	3.4052	4.0227	3.8553	3.8308	3.9557	3.6469	3.9314	3.9485	3.9294	3.8696	3.6922	3.7534	4.1878	3.9319	4.1254	4.0057	3.8141	3.9411	3.8394
neg_949	metab_6254	metab_6254	-	-	462.982	4.2589	neg	-	-	-	-	-	-	0.0255	2.4522	3.427	2.3217	2.4432	2.4237	2.457	2.3745	3.2302	2.6199	2.701	3.5551	2.4059	2.382	3.9637	4.0622	3.4571	2.3915	2.8282	3.5724	3.1518	3.3486	4.1858	2.3971	3.5217	2.4796	4.2373	4.2006	2.9077	4.1705	3.2456	3.6638	3.6618	3.3155	3.5624	3.4266
neg_950	metab_6255	metab_6255	-	-	448.067	4.2589	neg	-	-	-	-	-	-	0.0077	2.981	3.3222	3.2724	1.143	2.9344	1.1559	3.023	3.3282	3.3421	3.3759	3.2862	3.1074	2.6719	3.1335	3.3615	3.2863	2.9862	2.6591	3.1561	3.1264	3.1971	2.7635	2.9637	3.1145	3.293	3.4305	3.3335	3.3683	3.556	3.3922	3.4177	3.3911	3.2695	3.3197	3.3172
neg_951	metab_6256	metab_6256	-	-	430.007	4.2589	neg	-	-	-	-	-	-	0.0368	2.1416	2.9775	2.5574	2.2069	2.1875	2.2207	2.1384	2.8514	2.1512	2.8759	3.2083	2.1697	2.1459	3.357	3.6989	3.168	2.1553	2.048	2.83	2.1441	2.1464	4.0501	2.1609	2.4986	2.2432	3.601	3.7696	2.8754	3.7613	2.8681	3.2522	3.0921	2.8106	3.0882	3.065
neg_952	metab_6257	metab_6257	-	-	555.313	4.3023	neg	-	-	-	-	-	-	0.0072	2.7628	3.4193	3.1409	3.7523	3.7833	3.8468	3.4003	4.2238	3.7787	3.634	3.8476	3.3023	2.9091	4.3605	4.2775	4.2622	3.9594	4.3033	4.0944	3.5525	3.8195	4.3743	3.847	3.8514	3.7853	4.2872	4.5038	3.8686	4.3699	4.2011	4.2066	4.2748	4.0604	4.1307	4.1232
neg_953	metab_6258	metab_6258	-	-	461.218	4.28	neg	-	-	-	-	-	-	0.0069	3.1624	3.8605	3.1261	2.7586	3.0469	2.7725	3.5871	3.7299	3.1812	3.6859	3.6482	2.8764	2.7126	3.8138	3.9301	3.9307	3.3341	3.5208	3.7243	3.7908	3.8409	4.0174	3.362	3.8768	3.5112	3.8759	3.9277	3.532	4.1841	3.8779	3.9141	3.8249	3.8405	3.8214	3.8297
neg_954	metab_6259	metab_6259	-	-	366.14	4.2589	neg	-	-	-	-	-	-	0.0042	2.9009	3.6282	3.4043	2.7298	2.9223	2.7436	3.1633	3.6564	3.6279	3.7773	3.7318	3.472	3.5189	3.7208	3.8717	3.6329	3.1871	2.5701	3.2154	3.0395	3.0517	2.6665	3.2272	3.1579	3.5961	3.8422	3.919	3.7095	4.0619	3.8081	3.8004	3.7491	3.6094	3.6004	3.639
neg_955	metab_6260	metab_6260	-	-	325.953	3.1645	neg	-	-	-	-	-	-	0.0266	4.8749	3.8478	4.6012	3.914	4.7806	5.165	4.4913	3.8753	4.2679	4.6033	3.7445	4.4584	4.6769	2.4091	3.3815	2.437	4.1854	3.1989	2.8735	3.6863	3.8551	2.4154	3.746	3.2076	4.4066	2.4784	2.6208	4.0125	3.8052	3.5287	3.3763	3.3795	3.6693	3.8908	3.8464
neg_956	metab_6261	metab_6261	-	-	169.122	4.3023	neg	-	-	-	-	-	-	0.0052	3.7277	3.6926	3.3242	3.1302	3.5787	2.9162	3.5293	3.6666	4.0867	4.0733	4.207	3.6542	3.4975	3.7662	4.0289	3.8177	3.5375	3.5085	3.8099	3.427	3.7745	3.5751	3.656	3.7493	3.8455	4.2051	4.2215	4.0495	4.472	4.1903	4.2448	4.2055	3.9752	3.9189	3.9393
neg_957	metab_6262	metab_6262	-	-	253.108	4.3247	neg	-	-	-	-	-	-	0.007	3.1649	3.4293	3.0366	3.0539	2.9959	3.0293	3.6069	3.6063	3.1914	3.7285	4.1304	3.7266	3.5342	3.8682	3.8685	3.8257	3.7067	3.625	3.4987	3.5342	4.043	3.9461	3.6943	3.4677	3.8503	4.1277	3.9935	3.9302	4.1695	3.6932	3.7633	3.8466	3.5796	3.5197	3.5237
neg_958	metab_6263	metab_6263	-	-	563.926	4.3247	neg	-	-	-	-	-	-	0.0142	4.064	3.7954	4.0411	4.2858	4.1136	4.2757	3.9863	3.8001	3.9933	3.9751	3.8251	4.2155	4.1048	3.7831	3.8115	3.7367	3.8779	3.6667	3.6719	3.7024	3.6654	3.655	3.9646	3.6819	3.9602	3.5974	3.8205	3.8773	3.8718	3.8345	3.9061	3.8732	3.7722	3.6994	3.7034
neg_959	metab_6264	metab_6264	-	-	259.101	4.3694	neg	-	-	-	-	-	-	0.0085	2.8164	3.4544	2.8616	2.2078	2.7573	2.2216	3.0098	3.2506	2.8113	2.8089	3.1938	2.1706	2.5937	3.232	3.2626	3.341	2.9375	3.1648	3.3685	3.4161	3.3497	3.4782	2.977	3.386	3.2237	3.6633	3.5637	3.1413	3.6676	3.5141	3.5868	3.5221	3.3442	3.3261	3.2864
neg_960	metab_6265	metab_6265	-	-	325.166	4.3247	neg	-	-	-	-	-	-	0.0089	3.6702	3.8104	3.3718	2.9911	3.4098	2.4218	3.7181	3.7641	3.3589	3.4404	3.6575	3.3105	3.2166	3.7679	3.8554	3.8135	3.5698	3.8753	3.7201	3.77	3.8769	4.0166	3.488	3.8497	3.4613	3.8789	3.729	3.6653	3.885	3.747	3.7634	3.7695	3.8074	3.7175	3.7519
neg_961	metab_6266	metab_6266	-	-	425.182	4.3469	neg	-	-	-	-	-	-	0.0029	4.6086	4.9884	4.4618	4.3255	4.579	4.0881	4.6823	4.8105	4.6348	4.3675	4.6685	4.3634	4.3017	4.7115	4.7348	4.7088	4.6657	4.5728	4.9125	4.6104	4.8495	4.7655	4.3686	4.8832	4.8546	5.1849	5.103	4.744	5.1182	5.0517	5.0768	5.0393	4.8617	4.823	4.8348
neg_962	metab_6267	metab_6267	-	-	431.228	4.3469	neg	-	-	-	-	-	-	0.0119	3.3773	3.3376	2.6763	1.8894	2.9687	1.7258	2.906	3.2801	3.1061	3.1214	3.5351	1.8771	2.5376	3.2151	3.3703	3.4664	2.6063	3.5309	3.3058	3.372	3.5122	3.4902	2.764	3.3408	4.5067	4.5679	4.3911	4.3887	4.5223	4.4547	4.5245	4.4438	4.0119	3.9195	3.9592
neg_963	metab_6268	metab_6268	-	-	393.156	4.3469	neg	-	-	-	-	-	-	0.0116	3.5751	4.077	3.2567	3.4386	3.1684	2.7001	3.8605	3.8265	3.7543	3.2296	4.1122	3.1719	3.1453	3.8282	3.8835	3.8965	3.7782	2.9693	3.8982	3.4356	3.6417	3.2075	3.3613	3.755	3.4011	4.0396	4.1585	3.5192	4.1308	3.8897	3.9827	3.9756	3.8163	3.7409	3.7258
neg_964	metab_6269	metab_6269	-	-	221.956	4.3921	neg	-	-	-	-	-	-	0.007	2.9934	3.2139	3.1485	3.2425	3.2579	3.2522	3.144	3.1424	3.1597	3.3968	3.1279	3.0951	3.3077	3.4803	3.4639	3.4042	3.2819	2.9675	3.3528	3.3804	3.326	3.3773	3.2591	3.376	3.3539	3.6191	3.2244	3.4514	3.7767	3.5317	3.6694	3.6652	3.4298	3.4538	3.4122
neg_965	metab_6270	metab_6270	-	-	561.929	4.3247	neg	-	-	-	-	-	-	0.0114	4.1884	3.9179	4.102	4.4863	4.2951	4.4791	4.1101	3.8655	4.0815	4.0423	3.8931	4.3624	4.2783	3.8752	3.9112	3.9163	3.8481	3.6967	3.759	3.8579	3.8017	3.7163	4.0667	3.7828	4.0698	3.7295	3.8455	4.031	3.9179	3.9785	3.9437	3.9798	3.8102	3.8379	3.8471
neg_966	metab_6271	metab_6271	-	-	457.208	4.3921	neg	-	-	-	-	-	-	0.0046	4.2166	4.5946	4.0873	3.9224	3.9638	3.7916	4.3269	4.4408	4.5854	4.2207	4.6951	4.3254	4.0085	4.6708	4.639	4.6635	4.266	4.5343	4.6587	4.4323	4.6701	4.5184	4.0076	4.6806	4.7176	5.0403	5.1553	4.5695	4.9442	4.8653	4.9006	4.904	4.6928	4.6974	4.7142
neg_967	metab_6272	metab_6272	-	-	389.986	4.3921	neg	-	-	-	-	-	-	0.015	3.0544	3.9636	2.9336	2.6811	3.1211	2.695	2.9827	3.4068	2.6251	2.9474	3.556	2.6438	2.6198	3.666	3.5848	3.429	3.149	2.986	3.8791	3.1082	2.9327	3.4995	3.29	3.4851	2.7175	3.5173	3.977	3.0391	3.7986	3.2918	3.4713	3.5166	3.3746	3.4111	3.4627
neg_968	metab_6273	metab_6273	-	-	391.983	4.4143	neg	-	-	-	-	-	-	0.0118	2.756	3.8467	2.7592	2.0412	3.0065	2.055	2.7002	3.3319	1.9857	2.3399	3.3555	2.0042	1.9804	3.5159	3.4964	3.2724	2.3332	2.6053	3.7381	3.063	2.7847	3.4058	3.1663	3.3653	2.0774	3.3252	3.9001	2.7576	3.7009	3.1705	3.294	3.4089	3.2129	3.2891	3.2846
neg_970	metab_6274	metab_6274	-	-	467.192	4.4143	neg	-	-	-	-	-	-	0.0098	2.9453	3.5965	2.4082	2.5298	2.5103	2.5437	2.8796	3.0449	2.9625	3.0497	3.6465	2.9291	2.4686	3.6399	3.6484	3.598	3.1858	3.4689	3.3715	3.0172	3.5153	3.5469	3.1079	3.5108	3.7901	4.1471	4.3215	3.6937	4.2245	4.0445	4.1043	4.0738	3.7418	3.6886	3.6419
neg_971	metab_6275	metab_6275	-	-	347.186	4.3921	neg	-	-	-	-	-	-	0.0081	3.5732	3.9531	3.4319	2.7196	3.3136	2.7334	3.3219	3.7514	3.2851	3.6857	3.7831	2.6822	3.3872	3.7915	3.8409	3.7937	3.4087	3.8197	3.8469	3.866	3.8215	4.1777	3.7009	3.8899	3.5294	4.0293	3.9437	3.7296	4.0474	3.761	3.9281	3.9097	3.8738	3.8238	3.8054
neg_972	metab_6276	metab_6276	-	-	295.155	4.3921	neg	-	-	-	-	-	-	0.0057	3.492	3.7609	3.1248	3.0707	3.362	3.1632	3.8376	4.3048	3.4996	3.6357	3.7828	3.4721	4.0503	3.8483	3.8678	3.8334	3.4758	3.7091	3.8873	3.843	3.6874	3.7089	3.5164	3.8314	3.7722	4.0291	3.9775	3.645	4.0701	3.8428	3.9706	3.8521	3.8326	3.7895	3.7925
neg_973	metab_6277	metab_6277	-	-	413.2	4.4594	neg	-	-	-	-	-	-	0.0034	5.634	5.916	5.6626	5.4038	6.0218	5.2613	5.705	5.8281	6.296	6.0157	5.9066	5.6822	5.6859	6.2466	6.252	6.2639	5.7671	5.7891	6.1898	5.8659	5.5487	6.0577	5.9244	5.91	5.5008	5.7273	5.6329	5.3617	5.7123	5.5881	5.6019	5.5649	5.9549	5.9396	5.9482
neg_974	metab_6278	metab_6278	-	-	388.866	3.1857	neg	-	-	-	-	-	-	0.0057	5.7156	5.0315	5.5914	5.0397	5.794	6.128	5.5419	5.0713	5.4122	5.5855	4.8332	5.5639	5.6941	3.7257	4.5389	3.7428	5.331	4.5348	4.156	4.9487	4.9734	3.8183	5.0364	4.4823	5.5578	3.0446	4.0069	5.2534	4.803	4.8874	4.6777	4.7101	4.9887	5.0379	4.9862
neg_975	metab_6279	metab_6279	-	-	403.234	3.1423	neg	-	-	-	-	-	-	0.0087	2.4972	2.9818	1.9237	2.5218	2.6544	2.0582	2.1077	2.8671	3.1685	3.592	3.7733	2.7392	3.0388	3.4378	3.5616	3.3824	2.976	3.2141	2.7742	3.1574	3.4121	3.5114	2.7419	3.2349	3.3947	4.0872	3.9024	3.5695	4.1079	3.8329	3.9541	3.8781	3.5617	3.4824	3.5484
neg_976	metab_6280	metab_6280	-	-	227.092	3.1423	neg	-	-	-	-	-	-	0.0075	3.3483	3.3484	3.3044	3.438	3.2729	3.51	3.1065	3.5926	3.2777	3.4093	3.4499	3.0365	3.4685	3.3022	3.2759	3.3575	3.336	3.3563	3.3218	3.5351	3.5155	3.6597	3.4682	3.595	3.305	3.8726	3.6702	3.5859	3.8942	3.7175	3.7966	3.7607	3.5107	3.5107	3.4502
neg_977	metab_6281	metab_6281	-	-	608.344	4.4809	neg	-	-	-	-	-	-	0.0144	3.5614	3.432	2.6727	2.7944	2.775	3.5453	2.7256	3.8759	3.0913	3.9131	3.0016	2.7571	2.7332	4.1603	4.2003	4.2018	3.2086	3.5344	3.3033	3.0549	2.8694	4.5441	4.0369	3.2971	3.5441	4.2151	4.1291	3.8622	4.1516	4.0198	4.0399	4.0274	3.9192	3.9434	3.8925
neg_978	metab_6282	metab_6282	-	-	507.271	4.5027	neg	-	-	-	-	-	-	0.016	4.2321	4.2908	3.1368	3.1515	3.132	3.1654	3.464	3.8793	4.1384	4.4128	3.9794	3.8352	3.4726	4.2994	4.3959	4.3383	4.1607	3.4874	4.0191	3.3652	3.6293	4.278	4.3295	3.7177	3.9827	4.4566	4.4472	4.2064	4.2846	4.2413	4.2255	4.2625	3.9693	3.9763	4.1253
neg_979	metab_6283	metab_6283	-	-	486.12	4.5027	neg	-	-	-	-	-	-	0.0067	3.4839	3.9918	3.1227	2.5067	2.9718	2.5206	3.7545	3.8669	3.5237	2.4806	3.8051	2.4694	2.4455	3.3071	3.2807	3.2873	3.6471	2.648	4.0839	3.4721	3.6891	3.2273	3.5217	3.736	3.323	3.8059	4.1297	3.6629	3.9673	3.6415	3.7107	3.7534	3.5883	3.5777	3.6412
neg_980	metab_6284	metab_6284	-	-	560.069	4.5027	neg	-	-	-	-	-	-	0.0207	2.1588	4.1221	2.1029	2.2241	2.2047	2.2379	2.1556	3.4423	2.1684	2.1981	3.6188	2.1869	2.1631	3.3158	3.4237	2.184	2.7549	2.0652	4.3501	3.1031	2.8998	3.2754	2.1781	3.8103	2.2604	4.0842	4.4862	2.7776	4.2265	2.3078	3.4702	3.2473	2.9655	2.9736	3.1078
neg_981	metab_6285	metab_6285	-	-	511.255	4.57	neg	-	-	-	-	-	-	0.006	4.0032	4.4632	3.695	3.7989	3.7195	3.534	4.0855	4.2814	4.0512	4.1912	4.3535	3.7917	3.4587	4.7571	4.6954	4.7776	4.0987	4.4067	4.4935	4.2171	4.4867	4.7168	3.899	4.4946	4.3504	4.6732	4.6104	4.356	4.62	4.5311	4.5459	4.5279	4.5187	4.502	4.5671
neg_982	metab_6286	metab_6286	-	-	459.224	4.57	neg	-	-	-	-	-	-	0.0036	5.3637	5.6199	4.9337	4.8968	5.0775	4.8642	5.4398	5.4325	5.6223	5.1868	5.6399	5.0905	4.791	5.4015	5.4144	5.4356	5.3885	5.1179	5.688	5.2128	5.4925	5.1523	5.0507	5.5371	5.4885	5.7078	5.9245	5.3538	5.7318	5.5895	5.626	5.6157	5.458	5.4637	5.5087
neg_983	metab_6287	metab_6287	-	-	215.128	4.5477	neg	-	-	-	-	-	-	0.0032	4.9817	4.6715	4.5559	4.5731	4.641	4.6358	4.5162	4.6785	4.6536	4.7876	4.932	4.6875	4.6567	4.7579	4.8534	4.7933	4.6477	4.7684	4.8279	4.6039	4.8431	4.7005	4.6513	4.8407	4.7928	4.9994	5.0216	4.9884	5.1516	4.9755	4.9801	4.9745	4.8455	4.8035	4.8153
neg_984	metab_6288	metab_6288	-	-	558.072	4.5027	neg	-	-	-	-	-	-	0.0194	2.8241	4.2403	2.3936	2.5152	2.4957	2.529	2.7651	3.6408	2.4593	2.4891	3.7754	2.4779	2.454	3.5684	3.5776	3.0176	3.1227	2.3557	4.4849	3.2084	3.1503	3.2478	2.7571	4.0111	2.8662	4.1767	4.614	2.9219	4.3127	2.6656	3.665	3.6563	3.2076	3.3736	3.3551
neg_985	metab_6289	metab_6289	-	-	387.239	4.57	neg	-	-	-	-	-	-	0.0065	3.5679	3.8452	3.5116	2.9226	2.9031	2.9365	3.3567	3.7618	3.7586	4.0658	4.1618	3.5511	3.5986	3.7368	4.0809	3.8755	3.6777	4.0243	3.8086	3.866	3.7334	4.14	3.9701	3.7907	3.5517	3.9757	3.9903	3.8264	4.1225	3.9126	3.9229	3.8852	3.8163	3.8477	3.8869
neg_986	metab_6290	metab_6290	-	-	526.248	4.57	neg	-	-	-	-	-	-	0.005	4.7461	4.6433	4.1374	4.635	4.1889	4.7748	4.173	4.9891	4.523	4.7544	4.3288	4.1833	3.9062	5.3695	5.3058	5.3601	4.7618	4.7003	4.7007	4.3661	4.2011	5.7133	4.9175	4.5108	4.648	5.1147	5.4128	4.6101	4.751	4.8507	4.8503	4.8995	5.09	5.0628	5.1287
neg_987	Prostaglandin F2a	metab_6291	HMDB0001139;LMFA03010002	C00639	391.197	4.57	neg	M-H, M+K-2H	C20H34O5	-	73	-0.00785734	551-11-1	0.0045	5.0631	5.4066	4.8735	4.6562	4.8713	4.5673	5.2592	5.2359	5.2437	4.6965	5.6464	4.9153	4.7766	5.7035	5.6034	5.6903	4.8867	5.1207	5.4003	5.0043	5.3269	5.2382	4.8309	5.3347	5.0842	5.3996	5.7457	5.168	5.6376	5.3682	5.4019	5.4144	5.4199	5.3905	5.4584
neg_988	metab_6292	metab_6292	-	-	533.133	4.5027	neg	-	-	-	-	-	-	0.0094	4.1548	4.6965	3.9107	3.8077	3.7316	3.2905	4.2991	4.4906	4.2555	3.8829	4.493	3.7144	3.3122	3.9517	4.0906	3.9712	4.3516	3.6603	4.7338	4.2147	4.2361	3.8921	4.186	4.4454	4.2192	4.5843	5.0115	4.2923	4.7393	4.3296	4.4189	4.4404	4.2385	4.1874	4.2797
neg_989	metab_6293	metab_6293	-	-	557.097	3.1423	neg	-	-	-	-	-	-	0.0183	3.438	3.8722	3.8305	3.2102	3.42	0.8616	3.4585	3.9176	3.9342	3.968	3.9774	3.5132	3.7579	3.8841	3.8954	3.9458	3.8248	4.0055	3.6932	4.0809	3.9172	0.7958	3.762	3.9025	3.797	3.9674	3.9101	4.0268	3.6934	3.9543	3.992	3.9762	3.8165	3.8803	3.8217
neg_990	metab_6294	metab_6294	-	-	600.007	3.1423	neg	-	-	-	-	-	-	0.0088	3.4298	4.3389	3.6692	2.5059	2.7831	2.5198	3.4083	4.337	3.754	3.9794	4.4748	3.0728	2.7151	4.3215	4.3046	4.4508	4.0112	4.5852	4.1996	4.5261	4.325	2.4428	3.7429	4.3939	3.7858	4.0422	4.1593	4.217	3.8157	4.3113	4.4083	4.3541	4.333	4.3118	4.2704
neg_991	metab_6295	metab_6295	-	-	486.015	3.1423	neg	-	-	-	-	-	-	0.007	2.9373	4.2662	3.1288	3.0029	2.9834	3.0168	3.6008	4.2509	3.8834	3.6133	4.2019	2.9656	2.9416	3.9286	3.9621	4.0319	3.496	3.6292	4.1001	3.8987	4.155	3.5144	3.2963	4.1438	3.6908	4.1542	4.463	3.7993	4.3612	4.4537	4.5273	4.486	4.185	4.183	4.1499
neg_992	metab_6296	metab_6296	-	-	562.033	3.1423	neg	-	-	-	-	-	-	0.0105	3.9257	4.3781	4.1966	3.0164	3.7186	3.0293	3.9849	4.3722	4.2566	4.4554	4.4059	3.9265	4.0338	4.1964	4.292	4.3766	4.1911	4.4037	4.1289	4.4556	4.2593	2.477	4.0792	4.2856	4.196	4.1581	4.176	4.359	3.9611	4.3405	4.3445	4.344	4.2742	4.3209	4.2887
neg_993	metab_6297	metab_6297	-	-	301.144	4.6821	neg	-	-	-	-	-	-	0.0231	3.1074	2.8696	1.9236	2.0444	2.025	2.0581	2.3879	2.9546	2.7576	2.6858	2.9557	2.2436	1.9836	2.9404	3.1368	2.9744	2.8863	2.4616	3.1885	2.5123	2.7664	2.8677	2.9369	3.0015	2.0806	3.0408	3.502	2.7912	3.49	2.8102	2.938	3.1587	2.9378	2.9013	2.8645
neg_994	metab_6298	metab_6298	-	-	351.148	4.7047	neg	-	-	-	-	-	-	0.0083	2.6883	3.2155	2.5199	2.2075	2.1881	2.2213	2.3431	3.346	2.4112	2.1815	3.6618	2.1703	3.3027	4.1103	3.6372	4.1375	2.9488	3.2246	3.3858	3.1159	3.6154	3.6716	2.1615	3.155	2.2438	3.9518	3.8435	2.7221	3.6452	3.2769	3.5162	3.4512	3.3884	3.3856	3.3245
neg_995	metab_6299	metab_6299	-	-	598.01	3.1423	neg	-	-	-	-	-	-	0.0108	3.6312	4.471	3.961	2.61	3.1889	2.6239	3.4576	4.4806	4.1675	4.2701	4.551	2.7891	3.4392	4.3596	4.4256	4.5353	4.1883	4.6609	4.2696	4.6186	4.431	2.5468	3.9828	4.4672	3.9791	4.1602	4.2282	4.4181	3.9938	4.4744	4.5037	4.4895	4.3907	4.4602	4.3979
neg_996	metab_6300	metab_6300	-	-	355.249	4.7047	neg	-	-	-	-	-	-	0.0047	3.5881	3.8644	3.4977	2.3982	3.4718	2.4121	3.2962	3.7638	3.688	3.8207	4.1341	3.4999	3.4339	4.0251	4.054	4.0186	3.5809	3.9426	3.7181	3.8184	4.0144	4.2036	3.4567	3.953	3.6246	4.1404	4.0385	3.9429	4.0921	3.9611	4.0044	3.9737	3.9153	3.9224	3.9302
neg_997	metab_6301	metab_6301	-	-	430.025	4.7047	neg	-	-	-	-	-	-	0.0246	1.9942	3.4752	1.9385	2.0593	2.0399	2.0731	1.991	2.9202	3.1331	3.2621	3.6145	2.0222	1.9985	3.5584	3.7437	3.3127	2.926	1.9009	3.2823	2.1965	2.4664	1.9965	2.9239	2.8956	2.0955	3.6488	3.9773	3.0638	3.61	2.9292	3.0798	3.1709	2.9985	3.2119	3.1004
neg_998	metab_6302	metab_6302	-	-	315.181	4.7267	neg	-	-	-	-	-	-	0.013	3.3695	3.5411	2.8409	2.526	2.7361	2.5399	3.4601	3.4259	3.5555	3.4445	3.8565	2.9977	3.1645	3.4928	3.6384	3.4538	3.5238	2.9249	3.5976	3.2903	3.4806	3.5254	3.3509	3.5365	3.3407	4.0379	4.0703	3.788	3.9929	3.8659	3.8623	3.9098	3.6669	3.5494	3.6588
neg_999	metab_6303	metab_6303	-	-	413.218	4.7267	neg	-	-	-	-	-	-	0.0034	4.9717	5.3099	4.7013	4.9875	4.888	4.6877	4.9718	5.14	5.087	5.5347	5.2438	5.0483	4.9118	5.2077	5.4797	5.2722	5.2458	4.8204	4.956	4.8666	5.0041	5.5512	5.2385	4.9133	5.4998	5.6677	5.6311	5.4987	5.7275	5.6033	5.6272	5.6023	5.2885	5.2639	5.3108
neg_1000	metab_6304	metab_6304	-	-	210.077	3.1423	neg	-	-	-	-	-	-	0.0088	3.6355	3.6811	3.5023	3.0878	3.2906	3.0771	3.5212	3.7252	3.3508	3.6161	3.587	3.2272	3.6118	3.8938	3.859	3.8899	3.5262	3.7754	3.8302	3.7419	3.8004	4.0213	3.7584	3.7634	3.4465	3.9986	3.8607	3.352	3.8247	3.782	3.8388	3.7824	3.778	3.772	3.6982
neg_1001	metab_6305	metab_6305	-	-	401.994	3.1202	neg	-	-	-	-	-	-	0.0129	2.9288	3.3463	2.3484	2.4699	2.5965	2.4838	3.0107	3.2618	3.3663	3.6232	3.7036	2.4327	2.7644	3.1672	3.5902	3.5406	2.6349	2.6272	3.2737	2.8715	2.9692	2.8748	3.1704	3.2708	2.6041	2.8605	3.4924	3.2572	3.2888	3.3965	3.4398	3.4905	3.3676	3.3614	3.3428
neg_1002	metab_6306	metab_6306	-	-	497.239	4.7486	neg	-	-	-	-	-	-	0.0067	3.768	4.1553	3.8775	3.1922	3.9761	2.8337	3.7245	4.0478	3.9506	3.7778	4.1131	3.5787	3.7963	4.0512	4.1025	4.0329	3.8808	4.0328	4.1192	4.3095	3.8967	4.5195	3.6524	4.0468	3.5653	4.059	4.1424	3.5345	3.9582	3.899	3.8537	3.9019	4.0478	3.9863	4.0547
neg_1003	metab_6307	metab_6307	-	-	606.328	4.7713	neg	-	-	-	-	-	-	0.0052	3.4563	4.3906	4.1978	2.5785	3.0251	2.5924	2.8291	4.1749	3.3067	4.6269	3.2399	3.9818	4.0277	3.1684	4.3205	3.7303	4.6071	3.5791	3.6408	4.7595	3.6623	3.0598	4.5917	3.9438	2.8675	3.2814	3.3437	3.7894	2.6666	3.1427	2.981	2.8331	3.8706	3.8824	3.9065
neg_1004	metab_6308	metab_6308	-	-	267.124	4.7713	neg	-	-	-	-	-	-	0.0124	3.7247	3.6683	3.0346	2.5767	3.3042	2.5906	3.9558	3.9456	3.4294	4.0895	4.7044	4.0497	4.011	4.2921	4.2436	4.2231	4.0014	3.8804	3.83	3.789	4.2619	4.1721	4.0243	3.7112	3.7633	4.0741	4.2003	3.9219	4.4622	3.7487	3.8624	3.9086	3.8333	3.7549	3.7895
neg_1005	metab_6309	metab_6309	-	-	389.967	4.7713	neg	-	-	-	-	-	-	0.0145	2.2743	2.6889	2.2183	2.3397	2.3203	2.3535	2.2711	2.2944	2.758	3.0387	3.4676	2.3025	2.2786	3.2417	3.4549	3.1138	2.2881	2.9716	2.9207	2.3059	3.2782	3.533	2.2937	3.3057	2.3761	3.6047	3.6392	3.0435	3.8037	3.1432	3.3786	3.4195	2.9801	3.0343	3.1037
neg_1006	metab_6310	metab_6310	-	-	413.2	4.8154	neg	-	-	-	-	-	-	0.0031	5.8347	6.315	5.885	6.0912	5.9248	5.7005	6.0316	6.1389	6.2954	6.3191	6.1683	6.0802	5.9352	6.4247	6.4545	6.4063	6.1636	5.9389	6.1979	6.0614	5.5549	6.3347	6.1932	5.9398	5.5121	5.9231	5.9761	5.512	5.6851	5.7855	5.806	5.8022	6.1531	6.1387	6.1897
neg_1007	metab_6311	metab_6311	-	-	281.176	4.838	neg	-	-	-	-	-	-	0.0088	3.0525	3.3141	2.4684	2.5901	3.2763	2.6039	3.5854	3.4561	3.2008	3.5391	3.7955	2.9085	3.0862	3.4824	3.6567	3.4813	3.1763	3.1538	3.1775	3.1458	3.2898	3.7703	2.8196	3.3593	3.9461	4.0262	3.9849	3.8878	4.2313	4.0203	4.0597	3.9638	3.6731	3.6256	3.7133
neg_1009	metab_6312	metab_6312	-	-	285.207	4.838	neg	-	-	-	-	-	-	0.0131	3.3429	3.1844	2.9137	3.0106	3.4746	3.0245	3.3368	3.2078	3.4372	3.6566	3.8012	3.3057	3.3488	3.343	3.6279	3.4901	3.4606	3.4609	3.4027	3.1569	3.305	3.8685	3.1666	3.3458	3.5652	3.7317	3.8084	3.5388	3.8586	3.6856	3.6906	3.6891	3.5838	3.4612	3.4887
neg_1010	metab_6313	metab_6313	-	-	357.265	4.8154	neg	-	-	-	-	-	-	0.0076	2.3879	2.4199	2.3318	2.4533	2.4339	2.4672	2.3847	2.408	3.6611	3.7699	4.0071	3.1827	3.5577	3.8436	3.9248	3.7938	2.4017	2.4145	2.5728	2.6485	2.7969	3.5217	2.4073	2.9524	4.0269	4.2617	4.2183	4.0823	4.3843	4.2429	4.2447	4.2182	3.8414	3.7704	3.8411
neg_1011	metab_6314	metab_6314	-	-	183.138	4.7713	neg	-	-	-	-	-	-	0.0057	3.8476	3.7928	3.5542	3.0772	3.6504	3.1977	3.6163	3.8527	4.008	4.1285	4.2111	3.8068	3.7345	3.7865	4.0609	3.8479	3.6087	3.8409	3.8334	3.724	4.0284	3.9903	3.7026	3.9521	3.9601	4.2649	4.2416	4.1116	4.4926	4.2307	4.2618	4.2366	4.0315	3.9739	3.9962
neg_1012	metab_6315	metab_6315	-	-	464.301	4.8825	neg	-	-	-	-	-	-	0.0026	5.2397	5.369	4.5919	5.7178	4.9934	5.048	5.0858	5.2904	6.323	4.75	5.469	5.0277	4.7756	5.3369	5.2653	5.3429	4.8033	4.9254	5.0459	4.884	4.7548	5.5124	4.7304	4.9085	4.8958	4.9386	5.275	4.993	4.9921	4.9076	4.9256	4.954	5.233	5.2331	5.2644
neg_1013	metab_6316	metab_6316	-	-	297.112	3.1202	neg	-	-	-	-	-	-	0.0124	3.3741	3.3048	3.3225	3.7233	3.4806	3.7235	3.3762	3.3694	3.4621	3.4537	3.4033	3.6124	3.5173	3.2263	3.2275	3.3007	3.3005	3.3327	3.2537	3.3629	3.3544	2.8678	3.3923	3.2552	3.4497	3.5129	3.4285	3.4987	3.5566	3.4762	3.4158	3.4903	3.2583	3.341	3.3196
neg_1014	metab_6317	metab_6317	-	-	291.181	3.1202	neg	-	-	-	-	-	-	0.0103	3.5152	3.8363	3.2207	2.7675	3.3692	2.7741	3.7033	3.6078	3.7434	3.8714	3.9551	3.3625	3.3061	3.5894	3.74	3.6336	3.6658	3.1426	3.641	3.3039	3.6182	3.6496	3.6139	3.5976	3.4461	3.8023	3.9617	3.3833	3.8565	3.653	3.7211	3.7239	3.6218	3.6494	3.5832
neg_1015	metab_6318	metab_6318	-	-	437.148	3.0316	neg	-	-	-	-	-	-	0.0047	2.8598	3.9153	3.2449	2.6372	2.7815	2.6511	2.5685	3.6591	3.0809	2.8899	3.4067	2.5999	3.166	4.1239	3.8287	4.0025	3.0197	3.8739	4.0366	3.827	4.0456	4.2497	3.6425	4.002	4.2348	4.6985	4.4735	3.7677	4.4905	4.437	4.5234	4.5398	4.133	4.1628	4.1252
neg_1016	metab_6319	metab_6319	-	-	461.291	4.9277	neg	-	-	-	-	-	-	0.0136	3.0232	3.1811	2.6835	2.5175	2.7239	2.5313	2.4488	3.1127	2.8649	2.9485	3.2139	2.4802	2.4563	3.189	3.3055	3.3145	2.5833	3.272	2.9595	3.2093	3.1107	3.772	2.7807	3.2506	2.5539	3.4479	3.488	3.0366	3.6864	3.1819	3.3679	3.4015	3.2338	3.1745	3.2617
neg_1017	metab_6320	metab_6320	-	-	175.097	3.0316	neg	-	-	-	-	-	-	0.0017	4.6364	4.7611	4.4843	4.2904	4.4856	4.1022	4.5554	4.6407	4.6652	4.6831	4.8089	4.5308	4.427	4.5854	4.6994	4.5538	4.5564	4.1819	4.6648	4.4405	4.6058	4.7391	4.5415	4.627	4.705	5.156	4.9773	4.7574	5.1411	4.9124	5.0023	4.9816	4.746	4.7453	4.7258
neg_1018	metab_6321	metab_6321	-	-	435.223	4.9725	neg	-	-	-	-	-	-	0.0042	5.4023	5.5803	5.0023	5.193	5.0651	4.9663	5.5389	5.5503	5.4498	4.8718	5.5773	4.8413	4.6501	5.2221	5.1852	5.2273	5.4593	4.9473	5.7539	5.129	5.4016	5.0121	5.1735	5.5405	5.2798	5.4879	5.7827	5.3649	5.6111	5.43	5.4292	5.4701	5.3791	5.3395	5.3905
neg_1019	metab_6322	metab_6322	-	-	313.097	4.9948	neg	-	-	-	-	-	-	0.0065	4.1793	3.8476	3.9058	2.6371	3.7633	3.2206	3.7026	4.0051	3.6822	3.9111	4.144	3.6453	3.7185	3.9269	4.0243	3.9497	3.8289	4.1096	4.0747	3.973	4.1526	3.8981	3.8749	4.1281	3.5447	3.7389	3.9211	3.8673	3.7304	3.632	3.6634	3.6532	3.9005	3.8474	3.9146
neg_1020	metab_6323	metab_6323	-	-	391.983	4.9948	neg	-	-	-	-	-	-	0.008	4.5191	4.3342	4.25	3.6649	4.1106	3.4603	4.0153	4.4666	4.0467	4.2647	4.6465	3.843	4.0294	4.5021	4.5633	4.4399	4.1445	4.5577	4.5971	4.4055	4.6008	4.4327	4.2371	4.6177	3.8307	4.2996	4.4642	4.1854	4.211	4.0183	4.1119	4.1079	4.2979	4.3541	4.3909
neg_1021	metab_6324	metab_6324	-	-	317.16	5.017	neg	-	-	-	-	-	-	0.0032	4.454	4.7923	4.7735	3.9593	4.1227	3.7599	5.0295	4.8587	4.8155	4.8027	4.9082	4.2643	4.5293	4.4103	4.736	4.4958	5.1444	4.0105	5.2046	5.0433	4.2601	3.444	5.165	4.8754	4.29	4.4296	5.0265	4.2731	4.7209	4.4797	4.4643	4.5676	4.7019	4.6634	4.6976
neg_1022	metab_6325	metab_6325	-	-	461.239	5.017	neg	-	-	-	-	-	-	0.0019	6.0601	6.263	5.4482	5.6941	5.693	5.6059	6.0787	6.0534	6.1039	5.3388	6.092	5.4714	5.1401	5.874	5.8233	5.8321	6.0152	5.4036	6.3122	5.6711	6.0441	5.3525	5.5715	6.1191	6.0355	6.1631	6.4921	5.9234	6.2209	6.1049	6.0988	6.1379	5.997	5.9902	6.0197
neg_1023	metab_6326	metab_6326	-	-	223.133	5.017	neg	-	-	-	-	-	-	0.0076	3.471	3.3473	3.2455	3.5673	3.4356	3.6148	3.3585	3.3459	3.365	3.3508	3.4406	3.402	3.4141	3.2789	3.2735	3.3205	3.372	3.0151	3.2531	3.1966	3.2565	3.2689	3.3316	3.2108	3.406	3.4756	3.4435	3.4208	3.6032	3.5088	3.4828	3.539	3.3547	3.33	3.389
neg_1024	metab_6327	metab_6327	-	-	207.102	5.0614	neg	-	-	-	-	-	-	0.0032	3.8696	3.6036	3.774	4.2305	3.9582	4.2611	3.8443	3.6207	3.7781	3.7565	3.5799	4.1122	4.0452	3.4768	3.4842	3.5531	3.7266	3.4943	3.4687	3.6092	3.621	3.5162	3.7686	3.5136	3.8437	3.5416	3.5692	3.7868	3.679	3.7686	3.6886	3.7265	3.6541	3.6492	3.6613
neg_1025	metab_6328	metab_6328	-	-	417.213	5.0614	neg	-	-	-	-	-	-	0.0031	5.7631	6.223	5.3593	6.0783	5.0876	5.0849	6.0698	5.8639	5.9176	5.3046	6.3673	5.4349	5.6712	6.3237	6.2086	6.2285	5.5923	5.267	6.0305	5.6683	5.7345	5.8048	5.3683	5.8356	5.7036	5.9055	6.1526	5.5789	5.8849	5.7863	5.8107	5.8341	5.9878	5.968	6.0159
neg_1027	metab_6329	metab_6329	-	-	517.138	5.083	neg	-	-	-	-	-	-	0.0142	3.3421	4.3327	2.3335	4.088	2.4356	2.4689	4.0295	3.6996	3.7096	2.429	4.5667	2.8405	2.4635	4.5642	4.3274	4.3219	3.2653	2.3474	3.8802	3.325	3.257	3.8398	2.409	3.6	2.4914	3.4223	4.0119	2.7905	3.3589	3.3024	3.0985	3.2441	3.8436	3.8365	3.9706
neg_1028	metab_6330	metab_6330	-	-	354.009	4.9948	neg	-	-	-	-	-	-	0.0064	4.6549	4.4367	4.3962	3.7143	4.231	3.6964	4.1958	4.5741	4.2479	4.4082	4.7684	3.9797	4.1752	4.6019	4.6723	4.5495	4.2765	4.6717	4.6952	4.5374	4.7041	4.5558	4.3736	4.7388	4.0401	4.4231	4.5871	4.3383	4.3461	4.1845	4.2446	4.2231	4.4268	4.4731	4.4974
neg_1029	metab_6331	metab_6331	-	-	441.213	5.1053	neg	-	-	-	-	-	-	0.0024	4.4327	4.8229	4.3139	3.8447	4.383	3.9745	4.5572	4.6951	4.6047	4.5202	4.7987	4.3827	4.0719	4.6815	4.7434	4.645	4.5177	4.8224	4.8525	4.7083	4.8297	4.7236	4.569	4.8421	4.7005	4.9534	5.068	4.6957	5.0327	4.8574	4.8633	4.9224	4.7524	4.7388	4.7711
neg_1030	metab_6332	metab_6332	-	-	443.229	5.1273	neg	-	-	-	-	-	-	0.0058	4.523	4.7774	4.3233	3.9336	4.4271	4.0334	4.5475	4.6423	4.6025	4.4854	4.8099	4.3062	4.167	4.7189	4.764	4.6671	4.5265	4.6863	4.8497	4.6705	4.8509	4.7932	4.4818	4.8334	4.7476	4.984	5.052	4.6074	4.9987	4.8656	4.8921	4.8952	4.7606	4.7131	4.7865
neg_1031	metab_6333	metab_6333	-	-	241.144	5.1273	neg	-	-	-	-	-	-	0.0053	4.3094	3.7977	3.7453	3.8143	3.9753	3.8934	4.0111	4.061	3.9961	4.146	4.5028	3.951	3.867	4.0225	4.1985	4.0256	3.9375	4.0677	3.9809	3.8782	4.2026	3.8698	3.8064	4.1209	4.162	4.1726	4.531	4.5314	4.8693	4.4404	4.4954	4.5256	4.2029	4.1481	4.1937
neg_1032	metab_6334	metab_6334	-	-	347.186	5.1724	neg	-	-	-	-	-	-	0.0106	2.9152	3.6803	3.0716	2.9808	3.0882	2.9947	3.233	3.4637	3.4528	3.8214	3.7117	3.207	3.2888	3.8625	3.9589	3.7865	3.6773	3.4116	3.5102	3.505	3.6201	4.2359	3.3829	3.6272	3.2298	3.5211	3.2861	3.4453	3.7061	3.3885	3.4726	3.4309	3.6337	3.5487	3.6292
neg_1033	metab_6335	metab_6335	-	-	362.976	5.1724	neg	-	-	-	-	-	-	0.0048	4.2153	3.8148	4.2095	4.7582	4.4888	4.7266	4.2967	3.976	4.1903	4.2411	3.7639	4.5378	4.4851	3.252	3.3086	3.6585	4.1092	3.6129	3.5661	3.8927	3.8553	2.2919	4.1742	3.6709	4.2812	3.5118	3.48	4.0948	3.678	4.09	3.8996	3.995	3.7889	3.8038	3.8339
neg_1034	metab_6336	metab_6336	-	-	361.238	5.1724	neg	-	-	-	-	-	-	0.0055	3.9591	3.6677	3.5278	3.5003	3.6005	3.668	3.2025	4.0476	3.4839	3.938	3.7977	3.5037	3.3997	4.4583	4.36	4.383	4.2588	4.6691	4.1519	3.812	3.2883	4.9399	4.2493	3.9809	3.2271	3.6962	4.1418	4.276	3.9207	3.7159	3.6402	3.8659	4.2148	4.1807	4.2337
neg_1035	metab_6337	metab_6337	-	-	476.104	5.1496	neg	-	-	-	-	-	-	0.0088	3.7625	3.2802	3.8418	4.4121	4.1674	4.4064	3.9411	3.5426	3.755	3.8903	3.3269	4.2254	4.1039	2.7607	2.7034	3.1189	3.796	3.196	3.1924	3.5798	3.5264	2.6877	3.7335	3.1849	3.9332	3.0634	3.02	3.7671	3.2476	3.7517	3.4891	3.6292	3.3524	3.365	3.4295
neg_1036	metab_6338	metab_6338	-	-	320.025	5.2399	neg	-	-	-	-	-	-	0.0256	4.2798	2.8473	4.2359	2.1231	3.8413	4.1425	4.1366	4.0948	2.0675	3.1826	3.632	2.7895	2.0622	2.0541	2.0758	2.0818	3.8582	3.5736	2.025	3.8433	3.7954	2.0603	3.9138	3.783	3.4597	2.1231	2.8017	4.2758	4.4127	3.0786	3.093	3.0821	3.0796	3.1154	3.2433
neg_1037	metab_6339	metab_6339	-	-	363.925	5.2399	neg	-	-	-	-	-	-	0.0275	4.2353	3.8225	4.2414	4.6829	4.6118	4.7514	4.3916	4.0558	4.1663	4.1797	3.7352	4.4595	4.4882	3.5372	3.6294	3.6522	4.3092	3.7593	3.7725	3.886	3.9465	2.922	4.0878	3.7409	4.3812	3.6619	3.7837	4.2266	3.8074	4.2042	4.0649	4.1484	3.8745	3.9768	4.0668
neg_1038	metab_6340	metab_6340	-	-	420.25	5.2399	neg	-	-	-	-	-	-	0.004	4.8292	4.5085	4.806	5.2475	4.9681	5.1634	4.822	4.5271	4.7471	4.7502	4.5104	5.068	4.9364	4.2349	4.4203	4.2846	4.6762	4.449	4.3868	4.5572	4.6057	4.374	4.8183	4.4201	4.9007	4.2078	4.399	4.767	4.5697	4.7332	4.6189	4.6599	4.5728	4.5299	4.5365
neg_1039	metab_6341	metab_6341	-	-	487.255	5.3073	neg	-	-	-	-	-	-	0.0033	4.5504	4.7094	3.8196	4.1791	3.9395	3.8916	4.4663	4.6148	4.8255	4.2993	4.7813	4.1684	3.911	4.8226	4.7558	4.7767	4.5581	4.241	4.7705	4.2144	4.4396	4.4206	4.2531	4.562	4.4815	4.8099	5.1176	4.6737	4.7665	4.6907	4.6752	4.7665	4.6613	4.6652	4.6913
neg_1040	metab_6342	metab_6342	-	-	337.091	5.1496	neg	-	-	-	-	-	-	0.0153	3.5511	3.5563	3.4681	3.975	3.7157	4.0054	3.5357	3.3218	3.5313	3.6382	3.2688	3.8368	3.7935	3.4705	3.448	3.4631	3.4011	3.1307	3.2962	3.3533	3.1792	3.5715	3.568	3.1449	3.7024	3.1066	3.2193	3.4959	3.5451	3.4659	3.3132	3.385	3.4901	3.3675	3.3861
neg_1041	metab_6343	metab_6343	-	-	172.097	5.1952	neg	-	-	-	-	-	-	0.0104	3.6689	3.6583	3.6002	3.8532	3.6871	3.9041	3.5108	3.5256	3.6418	3.5548	3.7128	3.7691	3.6882	3.6513	3.6625	3.6827	3.6784	3.5459	3.641	3.5862	3.6336	3.5138	3.7625	3.6168	3.615	3.7615	3.658	3.832	4.0059	3.849	3.8214	3.8408	3.6183	3.6463	3.7203
neg_1042	metab_6344	metab_6344	-	-	630.313	5.1496	neg	-	-	-	-	-	-	0.0141	2.8731	3.9595	2.5021	3.2014	2.6043	2.6376	3.1232	3.3862	2.5678	3.0693	3.5297	3.0097	3.3725	4.3311	4.1907	4.236	3.05	2.9399	3.1029	3.5417	2.563	5.0789	3.4089	2.9952	2.7381	3.3251	3.8977	3.7517	3.1172	3.1577	2.9741	3.2729	4.0672	4.0143	4.1382
neg_1043	Deoxycholic acid 3-glucuronide	metab_6345	HMDB0002596;LMST05010046	C03033	567.317	5.1496	neg	M-H, M+Na-2H	C30H48O10	-	88.7	-0.143781	72504-58-6	0.0034	4.9836	5.6452	4.736	5.194	4.0024	4.285	5.1056	5.2114	4.7058	5.0314	5.3618	5.065	5.2349	6.0093	5.8553	5.9254	5.0157	4.8635	5.2148	5.3343	4.9089	6.6755	5.3721	5.1031	5.0442	5.2755	5.6082	5.6457	5.0955	5.2082	5.1228	5.2773	5.7659	5.7401	5.7893
neg_1044	metab_6346	metab_6346	-	-	413.145	3.0316	neg	-	-	-	-	-	-	0.0042	3.5904	3.8887	3.4875	2.7963	3.5322	2.8101	3.5277	3.7855	4.1384	4.3307	4.439	4.0672	4.1242	4.2987	4.3489	4.2535	3.9928	4.1957	3.9833	4.0871	4.2745	3.6984	3.8797	4.2212	4.1573	4.9103	4.6414	4.3213	4.8179	4.6868	4.7451	4.754	4.3673	4.4005	4.3501
neg_1045	metab_6347	metab_6347	-	-	334.025	2.9682	neg	-	-	-	-	-	-	0.004	4.155	4.4707	4.5089	3.8997	4.5468	3.9052	4.11	4.4056	4.6191	4.3284	4.4696	4.3808	4.4273	4.6324	4.5256	4.6182	4.5619	4.5362	4.5863	4.3094	4.2593	4.3165	4.3715	4.447	3.8856	4.3334	4.2598	4.3359	4.4241	4.2646	4.3184	4.322	4.4878	4.5077	4.496
neg_1046	metab_6348	metab_6348	-	-	403.161	3.0977	neg	-	-	-	-	-	-	0.0021	5.2546	5.5429	5.1651	5.0281	5.0358	4.9545	5.3069	5.3797	5.5968	5.3408	5.3417	5.2303	5.1465	5.3734	5.4569	5.3488	5.312	4.9053	5.5269	5.2291	5.3803	5.3423	5.3313	5.4163	5.5242	5.9113	5.8533	5.4754	5.8672	5.7579	5.8357	5.8083	5.5213	5.544	5.535
neg_1047	metab_6349	metab_6349	-	-	556.276	5.4424	neg	-	-	-	-	-	-	0.0056	4.3027	4.5692	4.3355	4.0175	4.2752	3.8757	4.3726	4.5647	4.6274	4.6389	4.4496	4.3062	4.2176	4.6019	4.697	4.6099	4.5545	4.6746	4.5397	4.6128	2.2661	2.2637	4.5103	4.2461	2.3631	2.3266	2.3436	2.351	2.4146	2.4105	2.4036	2.4069	4.3254	4.2664	4.3137
neg_1048	metab_6350	metab_6350	-	-	493.281	5.4424	neg	-	-	-	-	-	-	0.0017	5.5544	5.7899	5.576	5.4275	5.5977	5.2951	5.6187	5.764	5.8394	5.8421	5.652	5.58	5.5016	5.7942	5.8856	5.7897	5.7575	5.8714	5.7296	5.8167	3.654	4.2795	5.7235	5.4583	3.1401	4.0287	3.8344	3.5002	4.0472	3.8462	3.9416	3.8636	5.536	5.5184	5.5429
neg_1049	metab_6351	metab_6351	-	-	487.255	5.5099	neg	-	-	-	-	-	-	0.0044	4.5701	4.7997	3.7921	4.3385	4.1221	4.0121	4.4991	4.6021	4.8715	4.4049	4.6273	4.2667	3.9872	4.73	4.7325	4.655	4.5837	4.0542	4.7707	4.2616	4.3856	4.2961	4.3345	4.531	4.5468	4.7361	5.0313	4.6274	4.7418	4.6519	4.694	4.7301	4.5905	4.615	4.5727
neg_1050	metab_6352	metab_6352	-	-	463.255	5.487	neg	-	-	-	-	-	-	0.0033	5.0406	5.349	4.2679	4.7765	4.6373	4.4847	5.145	5.0787	5.1375	4.7418	5.165	4.6164	4.2832	5.0986	5.1016	5.0427	5.014	4.5109	5.4025	4.5282	5.0271	4.6182	4.3662	5.1496	4.9618	5.2106	5.5512	4.8653	5.2246	5.0906	5.1459	5.2169	5.0659	5.0699	5.0335
neg_1051	metab_6353	metab_6353	-	-	241.038	2.9682	neg	-	-	-	-	-	-	0.0041	5.5003	5.1238	5.6031	5.3325	5.2986	6.1951	5.3837	4.8744	5.0258	5.2995	4.4179	5.3203	5.1976	4.3645	4.7776	4.2503	5.2867	4.6413	4.5599	5.0238	5.0251	4.1587	4.8309	4.7461	5.5936	3.7198	4.3569	5.2991	4.7854	4.7709	4.5142	4.6962	4.9331	4.9222	4.8844
neg_1052	metab_6354	metab_6354	-	-	387.202	2.9682	neg	-	-	-	-	-	-	0.003	5.2104	5.6544	5.4571	5.1861	5.5076	4.923	5.556	5.5606	5.1714	5.3432	5.6455	5.3587	5.6635	5.9555	5.8098	5.844	5.2334	5.3669	5.5529	5.7139	5.7957	5.9877	5.3593	5.7164	5.9739	6.3128	6.126	5.9562	6.2224	6.1297	6.2037	6.1785	5.9012	5.9304	5.9027
neg_1053	metab_6355	metab_6355	-	-	541.984	2.9251	neg	-	-	-	-	-	-	0.0058	4.7775	4.667	5.0511	4.0542	4.8954	3.1097	5.2188	4.8532	4.3713	5.0291	4.5948	4.9526	5.1767	4.0678	4.154	4.5089	5.0326	4.747	4.219	4.8571	4.6115	2.6363	5.0663	4.3245	4.8566	2.6994	3.4163	4.8379	3.5883	4.6888	4.4595	4.4882	4.602	4.6575	4.6744
neg_1054	metab_6356	metab_6356	-	-	517.044	2.9251	neg	-	-	-	-	-	-	0.0108	4.2984	4.9921	4.6188	4.0302	4.4979	2.7044	4.8276	4.8178	3.9609	4.5732	4.9008	4.5753	4.7797	4.9243	4.8536	4.997	4.6478	4.8304	4.4934	4.9451	4.8709	2.6273	4.5879	4.7474	4.3017	4.5928	4.4568	4.4381	4.496	4.5355	4.6639	4.545	4.6813	4.7686	4.8138
neg_1055	metab_6357	metab_6357	-	-	443.229	5.6443	neg	-	-	-	-	-	-	0.0022	5.1003	5.3232	4.7386	4.6328	4.9875	4.6147	5.1485	5.1721	5.0873	4.8936	5.1104	4.536	4.5349	5.173	5.1669	5.1169	5.1787	4.754	5.3554	4.9973	5.2987	5.0364	4.9785	5.2834	5.4295	5.5992	5.6674	5.3822	5.5439	5.4833	5.5244	5.5149	5.2485	5.2324	5.2572
neg_1056	metab_6358	metab_6358	-	-	556.276	5.6879	neg	-	-	-	-	-	-	0.0029	4.3507	4.5999	3.683	3.8205	4.0544	3.8999	4.0912	4.3044	4.451	4.5529	4.2645	4.341	3.8364	4.9747	4.9185	4.9161	4.0836	3.9671	4.1479	3.9051	3.7096	5.0396	4.6203	3.6795	3.807	3.7704	3.7875	3.7949	3.8588	3.8546	3.8477	3.851	4.47	4.4885	4.4853
neg_1059	metab_6359	metab_6359	-	-	636.187	5.6879	neg	-	-	-	-	-	-	0.0099	3.702	4.2187	3.0965	3.3297	2.839	3.5556	3.8174	3.9204	4.1978	3.7039	4.3816	3.8176	3.6147	4.3246	4.2729	4.2864	3.3237	3.1509	3.4248	3.2969	2.0374	4.4341	3.792	2.9395	3.0329	3.0735	3.5974	3.1226	3.2764	2.9319	3.1501	3.196	3.9559	3.9104	3.8472
neg_1060	metab_6360	metab_6360	-	-	593.206	5.6879	neg	-	-	-	-	-	-	0.0029	3.8284	4.3471	2.6737	3.3739	3.2591	3.1298	3.8966	4.077	4.2641	3.8464	4.4053	3.7903	3.6568	4.6191	4.4634	4.4751	3.2989	3.3037	3.5457	3.3772	2.2978	4.8305	3.9434	3.2331	3.0093	3.1681	3.6064	3.143	3.2092	2.966	3.1593	3.2387	4.0333	4.0041	4.0305
neg_1061	metab_6361	metab_6361	-	-	587.307	5.6665	neg	-	-	-	-	-	-	0.0139	3.9189	3.818	3.7777	4.2463	3.9746	4.1708	3.7069	3.6435	3.9365	3.9733	3.6501	4.0565	3.9536	3.9893	3.9225	3.9813	3.8956	3.6168	3.6498	3.6994	3.549	3.8787	3.9904	3.4703	3.9726	3.4192	3.4679	3.7616	3.716	3.7665	3.6778	3.7096	3.7972	3.6852	3.6994
neg_1062	metab_6362	metab_6362	-	-	221.154	5.8226	neg	-	-	-	-	-	-	0.0103	3.3993	3.0863	3.4048	3.7941	3.6398	3.7817	3.431	3.2097	3.3798	3.3334	3.1474	3.5943	3.5906	3.0085	3.0311	3.1059	3.2769	3.0703	3.0317	3.1468	3.114	3.5321	3.3512	3.0837	3.4824	3.189	3.1548	3.3622	3.2849	3.234	3.2609	3.3071	3.2239	3.1431	3.2151
neg_1063	metab_6363	metab_6363	-	-	558.292	5.6443	neg	-	-	-	-	-	-	0.0055	4.3512	4.5474	3.835	4.1606	3.9701	3.9621	3.822	4.2944	4.4939	4.5804	4.269	4.3499	4.133	4.9281	4.8479	4.8198	4.2048	4.0812	4.3175	3.9967	1.9416	4.7673	4.5476	3.8644	2.038	2.4053	2.0187	2.026	2.0893	2.0852	2.0784	2.0817	4.3607	4.3676	4.4063
neg_1064	Pregnanediol-3-glucuronide	metab_6364	LMST05010049;HMDB0010318;HMDB0010352	C03033	495.296	5.6443	neg	M-H, 2M-H	C27H44O8	-	91.5	0.36682	-	0.0028	5.7538	5.8991	5.286	5.6677	5.4564	5.4632	5.3472	5.6676	5.8515	5.9523	5.6296	5.8151	5.6472	6.2581	6.2061	6.1925	5.6068	5.4403	5.68	5.392	3.57	6.1177	5.9566	5.2862	3.5375	4.247	3.6937	3.9901	3.6857	4.0342	3.9783	4.0234	5.7466	5.7464	5.7764
neg_1065	metab_6365	metab_6365	-	-	605.92	2.9251	neg	-	-	-	-	-	-	0.0343	3.6758	3.3879	3.7335	2.4207	3.5983	2.4346	3.2754	3.804	4.0957	3.8623	2.3731	3.7865	3.8267	2.3514	2.3733	3.034	3.8689	2.6508	3.2917	3.2144	2.7271	2.3577	4.2129	3.2026	3.9377	2.4207	2.4377	4.2552	2.5088	3.9091	3.5072	3.7801	3.4972	3.483	3.2219
neg_1067	Deoxycholic acid glycine conjugate	metab_6367	HMDB0000631;LMST05030006	C05464	430.296	5.9805	neg	M-H2O-H, M-H	C26H43NO5	-	68.8	-0.768528	360-65-6	0.0097	2.8926	3.2758	2.3233	2.6852	2.2373	3.0082	2.6472	3.1191	3.2829	2.2307	3.6355	2.4557	2.1957	3.4514	3.3795	3.4336	2.7746	2.9812	3.0563	2.8732	2.8615	4.7657	2.8832	2.9261	2.293	2.9861	3.5505	3.0191	3.2143	2.7247	2.9689	2.9432	3.4828	3.575	3.546
neg_1070	metab_6369	metab_6369	-	-	753.407	6.0705	neg	-	-	-	-	-	-	0.0022	3.0848	4.7265	4.6049	2.0416	2.0222	2.0553	1.9733	4.3781	1.986	5.3729	2.1572	4.5698	4.851	1.9726	4.9832	4.2356	5.0899	1.9379	2.2376	5.1338	3.1054	2.9005	5.3615	4.143	2.0778	2.9677	2.3586	4.1619	2.1292	2.9941	2.1182	3.1382	4.3324	4.3329	4.3376
neg_1071	metab_6370	metab_6370	-	-	445.244	5.9577	neg	-	-	-	-	-	-	0.0019	4.7635	5.1037	4.5083	4.662	4.4358	4.0043	4.8564	4.8299	4.8345	4.6454	5.0215	4.4096	4.5116	5.1843	5.1166	5.1342	4.7428	4.2937	5.0692	4.7147	4.8799	4.6017	4.5893	4.9702	5.1546	5.1484	5.3766	5.0337	5.2295	5.0897	5.1635	5.1442	4.9958	5.0122	5.009
neg_1072	9-Hydroxy-10-O-D-glucuronoside-12Z-octadecenoate	metab_6371	HMDB0060121	-	489.27	5.9353	neg	M-H, M+FA-H	C24H42O10	-	84	-0.198475	-	0.0036	4.8869	5.0171	4.0717	4.6487	4.3967	4.3768	4.64	4.7611	4.8288	4.37	4.4879	4.1141	3.5092	4.6923	4.7186	4.708	4.7706	4.2505	5.0084	4.4145	4.4612	4.3068	4.5531	4.749	4.512	4.6336	5.1215	4.6062	4.76	4.5799	4.6136	4.7209	4.6435	4.6607	4.6789
neg_1073	metab_6372	metab_6372	-	-	633.092	2.5571	neg	-	-	-	-	-	-	0.0025	5.6065	5.7368	5.2963	4.0654	5.19	4.3027	5.4528	5.7689	5.4559	5.3173	5.5417	4.9016	4.8666	5.6381	5.6589	5.6255	5.6283	5.6978	5.9263	5.6324	5.8152	4.0021	5.5154	5.8451	4.889	5.6956	5.5666	5.4769	5.4243	5.527	5.5179	5.554	5.704	5.6975	5.7158
neg_1074	metab_6373	metab_6373	-	-	447.093	2.5571	neg	-	-	-	-	-	-	0.0013	5.4802	6.3071	5.7873	6.0914	5.067	5.3046	6.0149	5.9871	5.0936	4.9715	6.1426	5.3508	5.9124	6.3102	6.1581	6.2644	5.4952	4.8405	5.6098	6.0242	5.3479	4.3541	5.1595	5.5301	5.0501	5.3252	5.3655	5.1729	5.3552	5.3146	5.3275	5.3349	5.8764	5.8869	5.8919
neg_1075	metab_6374	metab_6374	-	-	229.144	2.4121	neg	-	-	-	-	-	-	0.0035	4.6553	4.7103	4.6243	3.9181	4.5013	4.2266	4.5655	4.6797	4.3544	4.6882	4.5745	4.3167	4.5034	4.8488	4.8306	4.8188	4.5358	4.6067	4.8078	4.6719	4.7751	4.886	4.6308	4.7454	4.1856	4.3828	4.397	4.134	4.3909	4.3334	4.3386	4.3342	4.6918	4.6725	4.6755
neg_1076	metab_6375	metab_6375	-	-	241.108	2.3906	neg	-	-	-	-	-	-	0.0023	5.2136	5.2618	5.0405	4.6584	5.066	4.6919	5.0422	5.1831	5.0662	5.2546	5.1895	4.9242	4.9434	5.2102	5.2938	5.1873	5.0313	4.9216	5.2662	5.0151	5.0798	5.3357	5.213	5.1316	4.9621	5.172	5.1872	4.9522	5.3397	5.1668	5.215	5.2076	5.1548	5.1737	5.1698
neg_1077	metab_6376	metab_6376	-	-	439.94	6.4523	neg	-	-	-	-	-	-	0.0218	4.2037	3.7728	4.0502	4.5149	4.3113	4.4506	4.1183	3.8537	3.995	4.0172	3.7373	4.2562	4.2325	3.6286	3.6738	3.6924	4.1269	3.6751	3.6897	3.8018	3.7718	3.6005	3.9523	3.7022	4.1678	3.6216	3.8024	4.0827	3.8972	4.0434	4.0177	4.0606	3.8288	3.8158	4.005
neg_1078	metab_6377	metab_6377	-	-	437.943	6.4523	neg	-	-	-	-	-	-	0.0154	4.1968	3.8118	4.109	4.5442	4.3555	4.565	4.2062	3.8853	4.0518	4.06	3.7878	4.2858	4.2669	3.6848	3.7778	3.7851	4.1898	3.7496	3.7532	3.8526	3.8408	3.6661	4.0616	3.7569	4.2366	3.7026	3.8547	4.1124	3.9584	4.0883	4.0669	4.1102	3.8788	3.915	4.0151
neg_1079	metab_6378	metab_6378	-	-	119.049	2.3296	neg	-	-	-	-	-	-	0.0081	3.4562	3.2625	3.3881	3.5762	3.436	3.5375	3.2989	3.243	3.3632	3.3905	3.3569	3.4784	3.5174	3.2625	3.3065	3.267	3.281	3.1906	3.298	3.2109	3.2733	3.4885	3.3085	3.2943	3.731	3.7364	3.6998	3.6547	3.913	3.7116	3.7518	3.7554	3.4461	3.5043	3.4839
neg_1080	metab_6379	metab_6379	-	-	362.073	2.309	neg	-	-	-	-	-	-	0.0061	3.9407	4.2786	4.2318	3.4269	3.294	3.4325	4.3951	4.3515	4.2394	4.0531	4.5943	3.927	4.0824	4.3069	4.2801	4.3408	4.0307	4.2768	4.4227	4.1491	4.2689	3.2502	4.052	4.2712	4.0684	3.9042	4.0675	3.9455	3.6402	3.9423	3.9733	3.9481	4.1885	4.2507	4.2273
neg_1081	metab_6380	metab_6380	-	-	423.942	2.309	neg	-	-	-	-	-	-	0.0008	4.3711	4.7476	4.6785	3.3863	3.7336	2.9722	4.8668	4.7378	4.6479	4.5119	4.7183	3.9575	4.2599	4.1482	4.2219	4.5806	4.5024	4.4559	4.4049	4.547	4.5695	2.895	4.4898	4.3647	4.5767	3.6346	4.1481	4.5262	3.6585	4.5045	4.4036	4.4541	4.568	4.5786	4.5754
neg_1082	metab_6381	metab_6381	-	-	130.086	2.309	neg	-	-	-	-	-	-	0.0039	4.4406	4.7359	4.4261	4.1303	4.6602	4.3386	4.4854	4.6568	4.7603	4.5533	4.7792	4.5008	4.2916	4.6838	4.7189	4.6838	4.6626	4.7171	4.7395	4.6656	4.6409	4.7727	4.642	4.7065	4.6217	4.6748	4.752	4.5173	4.8365	4.6478	4.6897	4.6778	4.6841	4.6965	4.6553
neg_1083	metab_6382	metab_6382	-	-	248.096	2.2887	neg	-	-	-	-	-	-	0.0134	3.2172	3.4793	2.9421	2.9022	3.1581	2.7829	3.4462	3.1606	3.5437	3.496	3.4042	3.1826	2.877	2.7078	3.2165	2.9213	3.3807	2.6094	3.2659	2.9439	2.9244	2.953	3.1977	3.2594	3.826	3.5888	3.7483	3.7505	3.875	3.6767	3.8153	3.725	3.3079	3.3918	3.3966
neg_1084	metab_6383	metab_6383	-	-	355.103	2.2887	neg	-	-	-	-	-	-	0.0139	2.1445	3.6053	2.6968	2.2097	2.4983	2.2235	2.6917	3.153	3.3046	3.2958	3.323	2.1726	2.8872	3.2479	3.317	3.2284	3.0711	2.8696	3.1803	3.0946	3.2552	2.1468	3.018	3.4363	3.8946	4.0983	4.0081	3.8725	3.9954	4.0378	4.0528	4.0225	3.6666	3.6486	3.6303
neg_1085	metab_6384	metab_6384	-	-	243.123	1.861	neg	-	-	-	-	-	-	0.0057	4.7751	4.3846	4.3201	4.1489	4.5182	4.1459	4.409	4.3869	4.2238	4.192	4.4075	4.0929	4.1762	4.2597	4.2513	4.2764	4.4276	4.2281	4.3432	4.2957	4.2072	4.3344	4.2422	4.2069	4.3738	4.472	4.7194	4.6607	4.9908	4.6483	4.7298	4.7881	4.458	4.3975	4.4199
neg_1087	metab_6386	metab_6386	-	-	222.077	1.8396	neg	-	-	-	-	-	-	0.0019	5.121	5.1166	4.9493	4.3834	4.9767	4.3984	5.1572	5.0283	4.6961	5.0554	5.1475	4.8788	4.8853	5.3836	5.3109	5.3643	4.9681	4.9494	5.4428	5.1829	5.3363	5.392	5.1909	5.3155	5.4078	5.2029	5.2956	5.1126	5.2899	5.2214	5.2856	5.2221	5.2581	5.2336	5.2537
neg_1088	metab_6387	metab_6387	-	-	513.959	7.2858	neg	-	-	-	-	-	-	0.0225	4.2107	3.7425	4.1146	4.5254	4.2704	4.511	4.1437	3.9021	4.0416	4.0065	3.7196	4.1274	4.2585	3.6823	3.7887	3.8037	4.1661	3.7926	3.7092	3.9183	3.828	3.7479	4.0237	3.7056	4.1735	3.6986	3.7942	4.0725	3.919	4.0869	4.0418	4.0894	3.7326	3.769	3.9231
neg_1089	metab_6388	metab_6388	-	-	511.962	7.2858	neg	-	-	-	-	-	-	0.0285	4.199	3.8287	4.1276	4.532	4.2839	4.4774	4.1154	3.8622	4.0829	4.0001	3.7388	4.1422	4.2607	3.7179	3.7323	3.7542	4.1411	3.8067	3.6917	3.8864	3.8239	3.6718	4.0103	3.758	4.1612	3.6008	3.7514	4.0564	3.9116	4.0993	4.023	4.0796	3.709	3.7002	3.92
neg_1090	metab_6389	metab_6389	-	-	341.088	1.861	neg	-	-	-	-	-	-	0.0029	4.721	5.0428	4.3957	4.4132	4.6732	3.7326	4.6759	4.5526	4.4426	4.5011	4.6653	4.6369	4.3742	5.0162	4.9313	4.938	4.2897	4.2529	4.9672	4.6794	5.1436	4.2437	4.7356	5.0484	5.1409	5.0602	5.111	4.6294	5.2299	5.0412	5.1901	5.1088	4.9034	4.8697	4.8811
neg_1091	metab_6390	metab_6390	-	-	539.14	1.8005	neg	-	-	-	-	-	-	0.0112	2.506	2.538	2.4499	2.5715	3.4116	2.5854	3.0039	2.5261	2.5156	2.5454	2.5238	2.5342	2.5103	4.1456	3.6017	4.0278	2.5198	2.412	3.6609	3.5346	4.1606	3.7303	2.5254	4.0288	5.1428	5.1719	4.9222	4.3067	5.2399	5.0182	5.1727	4.9775	4.2742	4.3612	4.2273
neg_1092	metab_6391	metab_6391	-	-	189.112	1.8005	neg	-	-	-	-	-	-	0.0046	4.618	4.8766	4.5159	4.3892	4.5347	4.1439	4.6016	4.6612	4.5107	4.5992	4.6858	4.619	4.4968	4.6074	4.6299	4.5923	4.7127	4.328	4.7717	4.5898	4.6259	4.6551	4.664	4.6571	4.8894	4.8097	4.8727	4.7888	4.9493	4.8413	4.8833	4.8563	4.7372	4.6986	4.68
neg_1093	metab_6392	metab_6392	-	-	553.285	7.7594	neg	-	-	-	-	-	-	0.0275	3.3872	3.03	3.2773	3.5842	3.6486	3.4381	3.2359	2.9756	3.3099	3.0855	3.0988	3.7078	3.7251	2.7499	2.9968	2.4947	3.5544	3.0764	2.8219	3.1082	3.0376	3.6212	3.4221	3.2315	3.2084	2.9531	3.3083	3.3337	4.4503	3.9582	3.6013	4.0594	3.5082	3.3215	3.2558
neg_1094	metab_6393	metab_6393	-	-	271.228	7.8038	neg	-	-	-	-	-	-	0.0207	3.4219	3.2064	3.3898	3.8252	3.5558	3.833	3.4006	3.1851	3.469	3.4704	3.1756	3.6047	3.5739	3.0425	2.9775	3.1265	3.4461	3.1141	3.0438	3.2007	3.1995	2.9425	3.3995	3.0857	3.6317	3.1517	3.2406	3.4884	3.2624	3.4242	3.2098	3.3951	3.3006	3.2247	3.1706
neg_1095	metab_6394	metab_6394	-	-	476.119	1.8005	neg	-	-	-	-	-	-	0.0051	4.1773	4.3234	3.9546	3.2917	4.3866	3.3056	4.2632	4.3872	3.9001	4.0786	4.2739	3.6482	3.9641	4.6483	4.6068	4.5343	3.7733	3.9126	4.6876	4.4095	4.5966	3.2284	4.4643	4.7149	5.2254	5.3478	5.326	4.7103	5.6225	5.3435	5.4834	5.3031	4.8348	4.8863	4.8195
neg_1098	metab_6397	metab_6397	-	-	113.023	1.8005	neg	-	-	-	-	-	-	0.0042	4.4696	4.4076	4.5749	4.4384	4.4517	4.4183	4.5248	4.5572	4.4033	4.5049	4.4809	4.4245	4.5326	4.4281	4.4367	4.4203	4.4914	4.4449	4.3768	4.4125	4.5464	3.5834	4.6045	4.4919	4.6344	4.5346	4.5246	4.5091	4.5532	4.5528	4.5584	4.5764	4.4636	4.4982	4.5149
neg_1099	metab_6398	metab_6398	-	-	443.301	8.5495	neg	-	-	-	-	-	-	0.0126	4.0134	3.7055	3.9614	4.3784	4.1671	4.4102	4.0036	3.7397	4.0076	3.9876	3.761	4.2703	4.2064	3.5889	3.5814	3.6695	3.8589	3.616	3.6183	3.7534	3.725	3.4709	3.8901	3.6026	3.9636	3.5118	3.591	3.818	3.7183	3.8655	3.6816	3.7686	3.7225	3.6708	3.7938
neg_1100	metab_6399	metab_6399	-	-	145.049	1.5573	neg	-	-	-	-	-	-	0.001	4.7111	4.7148	4.9132	4.7036	4.806	4.6462	4.5626	4.8451	4.6111	4.9156	4.7777	4.7313	4.8818	4.6285	4.7943	4.6598	4.5965	4.6088	4.5353	5.2029	4.7685	4.7615	4.9082	4.7673	4.6265	4.702	4.8034	4.6795	4.9754	4.8049	4.8473	4.8596	4.7819	4.7749	4.7726
neg_1101	metab_6400	metab_6400	-	-	666.06	8.6631	neg	-	-	-	-	-	-	0.0018	4.7142	4.6349	5.537	5.6656	5.804	5.156	4.8359	4.7595	5.1235	5.4724	5.1652	4.9125	4.9867	4.5098	4.8993	4.4594	4.7925	6.1145	5.5099	5.2039	5.5551	4.356	4.819	4.6798	5.7622	4.7716	4.4804	4.7379	4.5694	4.7495	4.4723	4.5768	5.1932	5.1761	5.1955
neg_1102	metab_6401	metab_6401	-	-	379.234	8.6177	neg	-	-	-	-	-	-	0.0177	4.3124	3.9831	4.2725	4.7017	4.5254	4.7765	4.4057	4.1226	4.3727	4.4042	4.1294	4.6387	4.5895	3.9826	3.978	4.0929	4.1373	3.8705	3.8819	3.9702	3.9402	3.7406	4.2464	3.9234	4.2809	3.7711	3.8512	4.1224	3.8893	4.1447	4.0249	4.062	3.9628	4.0325	4.0775
neg_1103	metab_6402	metab_6402	-	-	734.394	8.7539	neg	-	-	-	-	-	-	0.0079	4.0374	3.52	3.8926	4.3369	4.1015	4.4411	3.9292	3.7425	3.9883	3.8922	3.6427	4.1437	4.0399	3.2907	3.5555	2.7133	3.9235	3.5516	3.6048	3.6947	3.7919	3.4321	4.0591	3.6025	4.0671	2.7548	3.721	3.8954	3.6329	3.8283	3.6664	3.6612	3.6849	3.6112	3.6508
neg_1104	metab_6403	metab_6403	-	-	495.989	1.5573	neg	-	-	-	-	-	-	0.0085	5.1937	4.7857	5.2148	5.6989	5.4465	5.7114	5.1668	4.839	5.1197	5.1368	4.6566	5.5179	5.4765	4.1317	4.36	4.5587	5.0712	4.6237	4.3846	4.7914	4.6045	3.7962	5.1035	4.3524	5.1706	4.0062	4.2983	5.0797	4.2396	4.9715	4.7451	4.9002	4.8018	4.783	4.7067
neg_1106	metab_6405	metab_6405	-	-	216.853	8.9132	neg	-	-	-	-	-	-	0.0046	4.9425	4.6383	4.8771	5.3178	5.0787	5.3497	4.9315	4.7099	4.9189	4.9117	4.6606	5.1813	5.13	4.5257	4.5524	4.637	4.8073	4.5463	4.5292	4.6661	4.6191	4.4467	4.8827	4.5576	4.9423	4.4438	4.4985	4.8299	4.6058	4.7984	4.6855	4.7352	4.6471	4.6547	4.6671
neg_1108	metab_6407	metab_6407	-	-	375.075	1.5394	neg	-	-	-	-	-	-	0.0104	4.457	4.2001	4.2207	4.3174	4.5284	4.0508	4.6193	4.3804	4.1774	4.1833	4.2682	4.2914	3.9724	3.9513	3.939	4.0103	4.2242	3.9648	4.1833	3.9681	4.3607	4.1661	4.3651	4.1867	4.6666	4.2255	4.3235	4.5038	4.673	4.5894	4.6035	4.56	4.2764	4.2277	4.2011
neg_1109	metab_6408	metab_6408	-	-	261.983	1.5394	neg	-	-	-	-	-	-	0.0127	4.1789	3.9151	4.2116	4.6827	4.3018	4.6598	3.9392	3.985	4.1286	4.0991	3.8325	4.4288	4.3436	3.5643	3.5298	3.6043	4.133	3.4014	3.7519	3.7941	3.6926	3.4124	3.9721	3.7219	4.2315	4.1142	4.1616	4.1597	4.1786	4.2487	4.244	4.2651	3.9138	3.9329	4.0446
neg_1110	metab_6409	metab_6409	-	-	390.127	9.1862	neg	-	-	-	-	-	-	0.0113	3.5612	3.143	3.4098	3.842	4.1759	4.0076	4.0962	3.7191	3.5771	3.5718	3.7993	4.0626	3.4932	3.1102	3.4217	3.3364	3.9494	2.9942	2.9899	3.4762	3.3465	3.0534	3.7147	3.3567	4.1996	3.227	3.6107	4.2593	3.9635	3.9752	3.8042	3.8474	3.5673	3.6027	3.5834
neg_1111	metab_6410	metab_6410	-	-	371.153	9.1862	neg	-	-	-	-	-	-	0.0249	3.1084	2.3962	2.6108	3.1549	3.6977	3.5348	3.6327	3.2498	3.146	3.1718	3.349	3.6195	2.9249	2.4971	2.8934	2.8129	3.2621	2.3776	1.9149	2.8005	2.7486	2.4889	3.0816	2.7735	3.7508	2.6281	2.9759	3.6767	3.4701	3.4739	3.2813	3.4091	2.9882	2.9618	3.0974
neg_1113	metab_6412	metab_6412	-	-	461.159	9.2763	neg	-	-	-	-	-	-	0.0081	4.8527	4.3939	4.7233	5.1348	5.1097	5.2535	5.0096	4.6914	4.732	4.7356	4.6446	5.1322	4.8373	4.2781	4.4514	4.3896	4.9231	4.3987	4.4037	4.6251	4.5449	4.2905	4.9502	4.4289	5.2204	4.5812	4.753	5.2578	4.8181	4.9474	4.8429	4.902	4.726	4.7144	4.6616
neg_1114	Hydroxyisonobilin	metab_6413	HMDB0034475	-	361.167	9.3668	neg	M-H, M+Na-2H	C20H26O6	-	80.6	2.66741	-	0.0138	5.1702	4.8403	5.0773	5.5218	5.3317	5.5341	5.1933	4.9139	5.0628	5.0635	4.8452	5.3603	5.2285	4.6278	4.7178	4.7322	5.1827	4.8369	4.7778	4.9549	4.8878	4.6984	5.1902	4.788	5.424	4.8557	4.9832	5.3928	5.0245	5.2	5.0826	5.1338	5.0311	4.9986	4.9085
neg_1115	metab_6414	metab_6414	-	-	209.918	9.3896	neg	-	-	-	-	-	-	0.0064	4.1022	3.8142	4.0474	4.5029	4.2844	4.5405	4.1532	3.8999	4.1235	4.1118	3.8559	4.3771	4.3265	3.696	3.754	3.8056	4.003	3.7551	3.7228	3.8668	3.7965	3.6226	4.0848	3.711	4.1512	3.6166	3.7033	4.03	3.8166	3.9784	3.8814	3.9502	3.8346	3.8318	3.8455
neg_1116	metab_6415	metab_6415	-	-	410.162	9.3212	neg	-	-	-	-	-	-	0.006	5.0026	4.562	4.8659	5.2975	5.2782	5.4397	5.1904	4.8685	4.8964	4.8989	4.8044	5.3149	5.006	4.4746	4.6258	4.5913	5.0897	4.5574	4.5496	4.7857	4.7108	4.4293	5.1074	4.5759	5.4142	4.7753	4.9461	5.4388	4.9917	5.1382	5.0183	5.0696	4.8885	4.8749	4.8387
neg_1117	metab_6416	metab_6416	-	-	428.187	9.639	neg	-	-	-	-	-	-	0.024	3.738	3.1869	3.4506	3.8803	4.446	4.3179	4.3373	3.8605	3.8344	3.7846	4.0485	4.3023	3.6493	3.2319	3.7256	3.1559	4.0711	3.1493	3.169	3.7395	3.5917	3.2146	3.976	3.5459	4.2314	2.3743	3.6403	4.2816	4.0668	4.0975	3.9266	3.9992	3.576	3.763	3.7726
neg_1118	metab_6417	metab_6417	-	-	418.158	9.639	neg	-	-	-	-	-	-	0.0057	4.0452	3.4515	3.6197	4.1284	4.5803	4.38	4.5332	3.9431	3.9885	4.0403	4.2085	4.4133	3.5378	3.0109	3.8819	3.0516	4.2607	3.3593	3.0666	3.9183	3.8206	3.5661	4.1802	3.8009	4.5036	2.1359	3.889	4.5889	4.338	4.3082	4.0814	4.1225	3.8114	3.7826	3.8091
neg_1119	metab_6418	metab_6418	-	-	399.184	9.639	neg	-	-	-	-	-	-	0.0258	3.5803	2.917	3.2164	3.6811	4.3614	4.0468	4.3064	3.717	3.7339	3.6648	3.9809	4.1316	3.2074	2.8016	3.5796	2.5785	3.9869	2.8129	2.4909	3.4926	3.3283	3.2209	3.7741	3.3396	4.1007	2.5895	3.4493	4.3034	4.0799	3.9773	3.7198	3.761	3.3316	3.3562	3.5043
neg_1120	metab_6419	metab_6419	-	-	393.172	9.3212	neg	-	-	-	-	-	-	0.005	5.4448	5.0157	5.3265	5.7468	5.7173	5.8752	5.632	5.3086	5.3458	5.3431	5.2525	5.7497	5.4613	4.91	5.0662	5.0406	5.5326	4.996	5.0046	5.2219	5.1454	4.8771	5.5496	5.0301	5.843	5.1984	5.374	5.8834	5.4313	5.5692	5.4576	5.5072	5.3186	5.306	5.2703
neg_1121	metab_6420	metab_6420	-	-	877.215	9.8429	neg	-	-	-	-	-	-	0.0171	4.1195	4.1169	4.2668	4.6529	4.4652	4.4685	4.337	3.9817	4.1932	4.0359	3.9124	4.2712	4.1704	3.5393	3.8499	3.6366	4.2692	3.8219	3.6524	4.203	3.9373	3.9699	4.1481	3.8708	4.3471	3.5383	3.8882	4.2859	4.0831	4.2455	4.1432	4.1029	3.78	3.7859	3.8297
neg_1122	metab_6421	metab_6421	-	-	915.598	9.2539	neg	-	-	-	-	-	-	0.0029	4.4623	3.8684	3.9907	4.4672	4.595	4.4081	3.9605	3.9393	3.9749	4.0007	3.8618	4.2585	4.2714	3.6068	3.7903	3.645	3.8897	3.7325	3.7453	3.9129	3.8558	3.51	4.0832	3.5242	4.1177	3.5186	3.7847	3.8109	4.1796	3.8739	3.7559	3.9274	3.8075	3.8263	3.8327
neg_1123	metab_6422	metab_6422	-	-	850.062	1.5394	neg	-	-	-	-	-	-	0.0193	5.0407	4.2765	5.1764	5.9709	5.4755	5.9468	5.1798	4.6435	5.0398	5.0405	4.0712	5.5691	5.4855	3.5995	3.1382	3.9468	4.911	3.8917	3.0869	4.2738	4.048	3.1225	5.0049	3.5148	5.028	3.1857	3.2028	4.9642	3.2741	4.779	4.2241	4.4428	4.2692	4.2078	4.1507
neg_1124	metab_6423	metab_6423	-	-	163.039	1.5573	neg	-	-	-	-	-	-	0.0026	4.8415	4.8112	4.7818	4.9739	4.9437	4.8389	4.8017	4.7617	4.861	4.7584	4.87	4.8366	4.9162	4.6845	4.7044	4.6804	4.8977	4.6987	4.6573	4.8408	4.84	4.8502	4.8154	4.7655	4.8487	4.7664	4.8972	4.6903	4.8754	4.8697	4.8459	4.9066	4.8211	4.7906	4.7911
neg_1125	metab_6424	metab_6424	-	-	275.114	1.5394	neg	-	-	-	-	-	-	0.0032	4.225	4.4405	4.0956	4.283	4.4693	4.2017	4.016	4.4223	4.1809	4.2737	4.1963	4.3107	4.2752	4.3311	4.2702	4.2774	4.1948	4.2101	4.2822	4.3724	4.4395	4.3704	4.1799	4.402	4.5241	4.7555	4.5911	4.8687	4.7982	4.8385	4.8321	4.8662	4.5294	4.5045	4.5295
neg_1126	metab_6425	metab_6425	-	-	300.018	1.5573	neg	-	-	-	-	-	-	0.0055	4.4124	4.496	4.1778	3.8826	4.4209	3.7099	4.2921	4.4289	3.9779	4.1652	4.2914	4.114	4.1343	4.5818	4.4957	4.517	4.4112	4.6493	4.6595	4.2792	4.4428	4.3806	4.2266	4.4777	4.2423	4.3479	4.4201	4.5418	4.7239	4.509	4.5168	4.5693	4.5126	4.4592	4.4605
neg_1127	metab_6426	metab_6426	-	-	275.023	1.5394	neg	-	-	-	-	-	-	0.0014	4.1836	4.2014	4.0666	3.4612	4.1506	3.3617	4.033	4.1639	4.5515	4.4027	4.5706	4.1184	4.1145	4.3752	4.3813	4.4122	4.0539	4.0397	4.214	4.125	4.242	4.2737	4.0291	4.1777	4.6706	4.7719	4.8961	4.7343	5.0018	4.8429	4.8772	4.9232	4.5166	4.5212	4.5181
neg_1128	metab_6427	metab_6427	-	-	260.114	1.5394	neg	-	-	-	-	-	-	0.0081	4.2306	4.1562	4.1521	4.002	4.1596	3.5541	4.1267	4.2127	4.3641	4.4263	4.4606	4.1786	4.1323	4.1767	4.296	4.1986	4.4012	4.1574	4.3731	4.5252	4.6504	4.5177	4.3894	4.5077	3.8892	4.3807	4.2784	4.1893	4.2455	4.3234	4.2721	4.3817	4.3864	4.4072	4.3156
neg_1129	metab_6428	metab_6428	-	-	581.526	10.9315	neg	-	-	-	-	-	-	0.0039	5.7436	5.4451	5.7032	6.1427	5.8837	6.1497	5.7283	5.5097	5.6985	5.6888	5.4356	5.9523	5.9104	5.2922	5.3086	5.3818	5.6463	5.4069	5.339	5.4956	5.4382	5.2229	5.6778	5.351	5.8006	5.2871	5.3422	5.662	5.4255	5.6379	5.5306	5.5688	5.5105	5.4813	5.4592
neg_1130	metab_6429	metab_6429	-	-	609.558	11.4299	neg	-	-	-	-	-	-	0.0033	5.741	5.4396	5.6912	6.1406	5.8932	6.1565	5.7167	5.5061	5.7069	5.6843	5.4312	5.9501	5.91	5.2962	5.3138	5.3873	5.6487	5.3907	5.3465	5.4877	5.4339	5.2279	5.6852	5.3433	5.8068	5.298	5.3454	5.6641	5.4162	5.6259	5.5195	5.5707	5.5048	5.4842	5.4685
neg_1131	metab_6430	metab_6430	-	-	723.535	11.4299	neg	-	-	-	-	-	-	0.0004	6.06	5.7609	6.0122	6.447	6.1978	6.4597	6.0287	5.8199	6.0158	6.0008	5.751	6.2641	6.2135	5.6305	5.6484	5.7318	5.9497	5.6943	5.6647	5.798	5.7528	5.5866	6.005	5.6727	6.0887	5.6019	5.6565	5.9537	5.727	5.9291	5.8286	5.8688	5.7868	5.7827	5.7876
neg_1132	metab_6431	metab_6431	-	-	637.589	12.0639	neg	-	-	-	-	-	-	0.0019	4.8554	4.593	4.8029	5.2482	4.9926	5.2469	4.8426	4.6051	4.824	4.7979	4.5444	5.0745	5.0145	4.3786	4.4195	4.462	4.7607	4.476	4.4963	4.5985	4.5681	4.3323	4.7445	4.4596	4.8988	4.4321	4.4568	4.7771	4.5388	4.7396	4.6136	4.6968	4.5969	4.6066	4.5844
neg_1133	metab_6432	metab_6432	-	-	695.504	10.9315	neg	-	-	-	-	-	-	0.001	6.0344	5.7374	5.9787	6.4132	6.1598	6.4188	6.0066	5.7927	5.9679	5.9681	5.7272	6.2306	6.1828	5.5826	5.6119	5.6907	5.9111	5.6715	5.6267	5.7711	5.718	5.551	5.9704	5.6481	6.0572	5.5578	5.6171	5.9277	5.7022	5.9146	5.8004	5.8394	5.7599	5.7574	5.7445
neg_1134	metab_6433	metab_6433	-	-	302.034	1.5394	neg	-	-	-	-	-	-	0.005	5.0876	4.8093	4.6238	4.1998	4.7558	3.886	4.9436	4.7642	4.6432	4.7599	4.9037	4.3671	4.3562	5.0708	5.0488	5.0552	4.6673	4.6396	5.0867	4.7514	5.1147	4.8882	4.8497	5.069	5.1514	5.0397	5.1749	4.8483	5.2481	5.1816	5.2087	5.1883	5.0676	5.0157	4.9999
neg_1135	metab_6434	metab_6434	-	-	792.86	13.8906	neg	-	-	-	-	-	-	0.0018	5.1836	4.89	5.1556	5.5851	5.3104	5.5932	5.1482	4.93	5.1831	5.1377	4.8654	5.4005	5.3475	4.7553	4.7396	4.8807	5.0289	4.8158	4.7861	4.9123	4.8794	4.6605	5.1023	4.76	5.1449	4.7002	4.7673	5.0275	4.8268	5.0104	4.9412	4.9653	4.9077	4.9157	4.9268
neg_1136	metab_6435	metab_6435	-	-	860.847	13.8906	neg	-	-	-	-	-	-	0.0027	5.044	4.7357	5.0002	5.4437	5.1494	5.4103	4.9795	4.7706	4.9915	4.9847	4.7087	5.2392	5.1932	4.6152	4.5873	4.723	4.8759	4.6611	4.6132	4.7511	4.7044	4.4898	4.9158	4.6465	4.9976	4.5274	4.5882	4.851	4.6646	4.8546	4.7892	4.8033	4.7549	4.7354	4.7672
neg_1137	metab_6436	metab_6436	-	-	809.85	13.8906	neg	-	-	-	-	-	-	0.0091	4.7968	4.4673	4.7506	5.1678	4.9069	5.1856	4.7395	4.5537	4.7268	4.7057	4.4264	4.9939	4.9452	4.3869	4.382	4.474	4.6151	4.3986	4.3585	4.4887	4.4266	4.2507	4.6987	4.3528	4.7262	4.2585	4.3476	4.6214	4.4014	4.538	4.4915	4.5781	4.4844	4.4573	4.5635
neg_1138	metab_6437	metab_6437	-	-	945.824	13.8906	neg	-	-	-	-	-	-	0.0093	4.5735	4.239	4.4826	4.9078	4.6605	4.884	4.4716	4.3179	4.5509	4.4381	4.1998	4.7631	4.7026	4.1117	4.1034	4.1678	4.3509	4.1285	4.0425	4.2834	4.1541	3.9042	4.3937	4.1388	4.5529	4.054	4.1059	4.3929	4.2437	4.3246	4.2141	4.2596	4.2704	4.1886	4.2541
neg_1139	metab_6438	metab_6438	-	-	877.837	13.8906	neg	-	-	-	-	-	-	0.0051	4.6565	4.3391	4.6485	5.0757	4.7642	5.0988	4.6568	4.438	4.6606	4.6192	4.4031	4.8661	4.8599	4.2231	4.1944	4.3838	4.5173	4.245	4.2654	4.41	4.3589	4.1087	4.5552	4.2363	4.5876	4.1441	4.2067	4.4713	4.2553	4.4534	4.4051	4.4206	4.3794	4.383	4.4247
neg_1140	metab_6439	metab_6439	-	-	672.86	13.9577	neg	-	-	-	-	-	-	0.0071	4.427	4.1272	4.3099	4.8215	4.5713	4.7662	4.3373	4.1017	4.3598	4.3184	3.9573	4.5505	4.6254	3.9959	3.9822	4.13	4.2464	4.0544	3.9301	4.1239	4.0974	3.741	4.3053	3.9925	4.355	3.9337	3.9673	4.2801	4.0962	4.2618	4.1334	4.2616	4.1655	4.1301	4.2046
neg_1141	metab_6440	metab_6440	-	-	604.872	13.9577	neg	-	-	-	-	-	-	0.006	4.4874	4.2188	4.4269	4.9206	4.6824	4.8634	4.4225	4.2251	4.435	4.3891	4.1101	4.6483	4.7096	4.0907	4.0739	4.2417	4.344	4.1359	4.0209	4.2417	4.1868	3.8556	4.3852	4.0775	4.4115	4.0007	4.0435	4.3727	4.1446	4.3488	4.1973	4.3375	4.2896	4.2181	4.2632
neg_1142	metab_6441	metab_6441	-	-	536.884	13.9577	neg	-	-	-	-	-	-	0.0033	4.4589	4.172	4.3476	4.8741	4.6205	4.8347	4.4301	4.1679	4.4077	4.3946	4.1052	4.6324	4.7172	4.0723	4.0466	4.1813	4.3141	4.0932	3.983	4.1864	4.1613	3.8313	4.3799	4.0397	4.4104	3.9761	4.0294	4.3848	4.1058	4.2803	4.143	4.2955	4.1912	4.2045	4.2296
neg_1144	metab_6443	metab_6443	-	-	345.909	14.0017	neg	-	-	-	-	-	-	0.0136	3.6999	3.4702	3.6345	3.934	3.9923	4.2325	3.8876	3.3569	3.7058	3.7218	3.5485	3.9835	4.0035	3.4899	3.3439	3.3937	3.6892	3.3592	3.4358	3.5991	3.5511	3.3361	3.7526	3.4862	3.8578	3.4478	3.3176	3.6422	3.4852	3.764	3.6922	3.5296	3.513	3.6284	3.565
neg_1145	metab_6444	metab_6444	-	-	478.83	14.0017	neg	-	-	-	-	-	-	0.0329	3.5968	2.861	3.585	3.6612	3.6133	4.1785	3.8286	3.2219	3.4946	4.2512	3.6861	0.1777	3.9858	3.2612	2.9298	2.8089	0.1729	2.6476	2.753	3.5887	3.3527	2.9116	2.3095	3.2511	3.326	2.6702	2.853	3.2266	3.6623	4.0386	3.5759	2.9016	3.0493	3.2579	3.2098
neg_1147	metab_6446	metab_6446	-	-	342.855	14.0239	neg	-	-	-	-	-	-	0.0064	5.182	4.651	5.0405	5.2982	5.1638	5.3328	4.9372	4.8653	5.0552	5.3556	4.7713	5.029	5.0392	4.4289	4.5741	4.5901	4.6898	4.5411	4.5885	4.7518	4.6782	5.1721	4.9353	4.7157	5.4367	4.5112	4.5981	4.8033	4.8799	5.2474	5.4723	4.8298	4.7479	4.6816	4.6784
neg_1148	metab_6447	metab_6447	-	-	452.845	14.0239	neg	-	-	-	-	-	-	0.0149	5.2392	4.8441	5.1914	5.4912	5.3681	5.4791	5.0166	4.9846	5.0433	5.0963	4.7336	5.2558	5.1345	4.5502	4.7761	4.8099	4.905	4.7229	4.7412	4.7836	4.7112	4.7333	5.0632	4.709	5.2504	4.7052	4.7595	4.8959	4.7813	4.9946	4.9961	4.9812	4.9192	4.7259	4.8727
neg_1149	metab_6448	metab_6448	-	-	209.918	14.0239	neg	-	-	-	-	-	-	0.006	4.5988	4.2036	4.5187	4.8494	4.7073	4.9126	4.5413	4.3338	4.5897	4.7076	4.3213	4.7198	4.7071	4.0747	4.0909	4.1837	4.363	4.1763	4.1586	4.3246	4.2532	4.3104	4.5043	4.2212	4.7231	4.0619	4.1188	4.4481	4.3197	4.5836	4.6024	4.3732	4.29	4.3032	4.2388
neg_1150	metab_6449	metab_6449	-	-	296.87	14.0239	neg	-	-	-	-	-	-	0.0109	4.6562	4.0845	4.5197	4.703	4.6329	4.7371	4.3374	4.3305	4.575	4.8077	4.2674	4.4742	4.4497	3.8423	3.9834	3.9901	4.1612	3.9915	4.0836	4.2271	4.1434	4.6538	4.4084	4.1998	4.9115	3.9625	4.0167	4.2665	4.3533	4.7293	4.9459	4.2226	4.1855	4.1178	4.0706
neg_1151	metab_6450	metab_6450	-	-	487.807	14.0239	neg	-	-	-	-	-	-	0.0122	4.4108	4.1093	4.3496	4.7986	4.5681	4.6944	4.2683	4.186	4.4494	4.3489	4.0063	4.6012	4.5091	3.8695	4.0396	4.0975	4.2235	4.0458	3.9791	4.1031	4.0865	3.8348	4.3455	3.9973	4.432	3.9841	3.9588	4.2986	4.0475	4.1837	4.218	4.2344	4.1234	4.0026	4.0652
neg_1152	metab_6451	metab_6451	-	-	246.886	14.0453	neg	-	-	-	-	-	-	0.006	4.5868	4.2845	4.526	4.878	4.691	4.9511	4.5089	4.3167	4.5101	4.514	4.2006	4.7112	4.6726	4.0993	4.1288	4.2155	4.3639	4.1516	4.1049	4.2611	4.176	4.1418	4.4872	4.1345	4.6197	4.0845	4.0941	4.4008	4.2125	4.4327	4.4191	4.3719	4.2955	4.2336	4.297
neg_1153	metab_6452	metab_6452	-	-	157.93	14.0239	neg	-	-	-	-	-	-	0.0369	2.9157	2.7821	2.9734	3.4966	3.1611	3.479	3.1537	2.8063	2.9599	2.9445	2.8901	3.3508	3.3828	2.7959	2.7182	2.8843	3.1222	2.7475	2.842	2.9518	2.8067	2.5554	2.9585	2.8313	3.0882	2.6539	2.7308	3.1635	2.7296	3.003	2.8591	2.9962	2.9456	2.8946	2.9798
neg_1159	metab_6458	metab_6458	-	-	134.893	14.0453	neg	-	-	-	-	-	-	0.0038	5.182	4.8805	5.1412	5.4975	5.3071	5.5557	5.1285	4.9327	5.1281	5.1529	4.8462	5.3315	5.2988	4.6968	4.7331	4.7946	5.0276	4.796	4.75	4.8934	4.8558	4.7449	5.0873	4.7975	5.2589	4.697	4.7691	5.0694	4.8877	5.1069	5.0513	4.9878	4.9388	4.8939	4.8956
neg_1160	metab_6459	metab_6459	-	-	240.902	14.0453	neg	-	-	-	-	-	-	0.0019	5.0504	4.7559	5.0033	5.4014	5.1905	5.4533	5.0214	4.8242	5.0509	5.0313	4.7574	5.2597	5.2009	4.5979	4.6333	4.7068	4.8906	4.6592	4.646	4.7569	4.7253	4.592	5.0016	4.6644	5.0609	4.5478	4.6117	4.9044	4.7079	4.9209	4.819	4.841	4.7582	4.7521	4.7714
neg_1161	metab_6460	metab_6460	-	-	219.832	14.0453	neg	-	-	-	-	-	-	0.0025	4.6277	4.3785	4.5295	5.0252	4.8133	5.0133	4.5889	4.3931	4.6057	4.5621	4.2769	4.8418	4.8091	4.2001	4.2737	4.3415	4.5145	4.2816	4.2099	4.3492	4.3218	4.1065	4.5549	4.2406	4.6069	4.1601	4.2046	4.4484	4.3026	4.5012	4.4219	4.4891	4.3889	4.3581	4.3778
neg_1162	metab_6461	metab_6461	-	-	200.88	14.0453	neg	-	-	-	-	-	-	0.0041	4.3512	4.0342	4.301	4.6364	4.4786	4.7538	4.2989	4.0943	4.2876	4.3172	4.0102	4.5411	4.4432	3.8431	3.9014	3.9748	4.1702	3.911	3.9299	4.0949	4.0255	3.887	4.2684	3.9338	4.3697	3.8391	3.9329	4.2335	3.956	4.2157	4.1785	4.1587	4.0835	4.0507	4.0492
neg_1163	metab_6462	metab_6462	-	-	263.877	14.0453	neg	-	-	-	-	-	-	0.0044	4.4818	4.1655	4.4142	4.7653	4.6294	4.8521	4.3697	4.2518	4.4157	4.4212	4.1158	4.6567	4.601	3.9521	4.0114	4.1128	4.3078	4.0689	4.0318	4.1427	4.1341	3.983	4.3857	4.0658	4.5061	3.9847	4.0395	4.315	4.1126	4.3535	4.2763	4.282	4.2121	4.1726	4.1918
neg_1164	metab_6463	metab_6463	-	-	348.833	14.0453	neg	-	-	-	-	-	-	0.0146	4.2906	3.9788	4.1652	4.5771	4.4237	4.6571	4.2555	4.0957	4.3723	4.3923	4.0517	4.4464	4.4928	3.8395	3.8075	3.9326	4.1519	3.8334	3.9222	4.0705	3.9737	3.9852	4.2536	4.0367	4.3767	3.6534	3.7554	4.1378	3.9924	4.3059	4.3693	4.0225	3.8819	4.0407	3.9579
neg_1165	metab_6464	metab_6464	-	-	152.91	14.0453	neg	-	-	-	-	-	-	0.0383	2.2449	2.544	2.7921	2.7731	2.773	2.7663	2.5886	2.3011	2.5878	2.8866	2.243	2.307	2.7504	1.6512	1.9323	1.7608	2.3783	2.4387	1.6226	2.5775	1.6598	2.686	2.6451	2.5117	3.0004	1.8418	2.182	2.4407	2.5895	2.83	2.7251	2.4006	2.3999	2.3257	2.5128
neg_1166	metab_6465	metab_6465	-	-	318.779	14.0651	neg	-	-	-	-	-	-	0.0286	3.372	3.1468	3.0042	2.8774	3.5601	3.6377	3.2056	3.2855	3.4168	3.5671	2.9792	3.5368	3.575	2.8659	2.6668	2.8823	3.0439	2.8764	2.6888	2.7781	3.0148	3.5018	3.1831	3.1182	3.6315	2.2411	2.8363	3.062	3.242	3.6188	3.798	2.9491	3.0486	3.1964	3.2428
neg_1167	metab_6466	metab_6466	-	-	132.899	14.0651	neg	-	-	-	-	-	-	0.0074	3.6988	3.4396	3.685	4.0479	3.8283	4.0787	3.6267	3.4364	3.7087	3.6147	3.4013	3.8778	3.8526	3.228	3.2589	3.3624	3.5312	3.2746	3.2592	3.3878	3.3491	3.2374	3.6124	3.2628	3.7634	3.2358	3.3093	3.6107	3.3641	3.5766	3.4941	3.5337	3.4663	3.3997	3.438
neg_1168	metab_6467	metab_6467	-	-	215.88	14.0453	neg	-	-	-	-	-	-	0.0429	3.4865	3.08	3.3173	3.5495	3.5591	3.785	3.3903	3.1094	3.0224	2.9129	2.8007	3.7492	3.7551	3.02	3.0113	2.8188	3.0451	3.0259	2.7472	3.0081	2.8602	2.294	3.1622	2.599	2.9504	3.0093	2.8313	3.3378	2.9672	3.2837	2.7131	3.1413	3.1373	2.8493	3.1826
neg_1169	metab_6468	metab_6468	-	-	206.824	14.0651	neg	-	-	-	-	-	-	0.0075	4.4661	4.1624	4.3893	4.8072	4.5631	4.8621	4.4315	4.216	4.4851	4.5015	4.1851	4.676	4.6306	4.0187	4.0153	4.1143	4.2929	4.0731	4.031	4.2236	4.1385	4.0946	4.4226	4.1708	4.568	3.9251	3.9802	4.3459	4.1575	4.3984	4.4135	4.2332	4.1289	4.2151	4.1592
neg_1170	metab_6469	metab_6469	-	-	208.825	14.0651	neg	-	-	-	-	-	-	0.014	4.2927	3.9491	4.1624	4.5673	4.3852	4.6536	4.2193	4.0135	4.3499	4.3492	4.0049	4.4351	4.407	3.786	3.799	3.8842	4.0856	3.8742	3.8979	4.0175	3.9904	4.004	4.2513	3.9765	4.443	3.7399	3.7913	4.1193	4.0057	4.2929	4.3032	3.9976	3.9568	4.083	3.9635
neg_1171	metab_6470	metab_6470	-	-	263.772	14.0651	neg	-	-	-	-	-	-	0.0104	4.8569	4.5511	4.7515	5.1756	4.9808	5.2683	4.8053	4.6354	4.8626	4.8842	4.551	5.0192	5.0504	4.434	4.4364	4.5057	4.6708	4.4004	4.4343	4.5955	4.5267	4.4983	4.7909	4.5177	4.9173	4.2771	4.3514	4.6761	4.5212	4.7679	4.802	4.5839	4.477	4.5958	4.5817
neg_1172	metab_6471	metab_6471	-	-	261.775	14.0651	neg	-	-	-	-	-	-	0.0102	4.8961	4.5899	4.8011	5.2299	5.0414	5.3183	4.8737	4.6759	4.9193	4.9402	4.6096	5.0925	5.0975	4.4944	4.5037	4.555	4.7253	4.497	4.492	4.6692	4.5578	4.5547	4.8605	4.5831	4.9746	4.3519	4.3967	4.7486	4.5568	4.8261	4.8417	4.6426	4.5307	4.6487	4.6245
neg_1173	metab_6472	metab_6472	-	-	162.838	14.0859	neg	-	-	-	-	-	-	0.0018	4.9109	4.6263	4.8493	5.2763	5.0565	5.3373	4.9086	4.662	4.8717	4.8574	4.5991	5.124	5.086	4.4799	4.4814	4.575	4.7744	4.5367	4.5124	4.6348	4.578	4.3834	4.8414	4.5083	4.9206	4.4673	4.5172	4.8368	4.5533	4.7683	4.6518	4.7449	4.6538	4.6316	4.6359
neg_1174	metab_6473	metab_6473	-	-	201.801	14.0859	neg	-	-	-	-	-	-	0.004	4.9556	4.6866	4.9024	5.33	5.115	5.3892	4.9616	4.7272	4.9168	4.8928	4.6471	5.1841	5.1448	4.544	4.5531	4.6377	4.8217	4.5927	4.5673	4.6873	4.6319	4.4569	4.8981	4.5714	4.9892	4.5208	4.5626	4.873	4.6144	4.8311	4.7226	4.7817	4.7242	4.672	4.7003
neg_1175	metab_6474	metab_6474	-	-	99.9244	14.0453	neg	-	-	-	-	-	-	0.0068	4.9276	4.6015	4.8731	5.2832	5.0473	5.3059	4.8757	4.6699	4.8884	4.8945	4.6048	5.0885	5.0675	4.458	4.4784	4.5851	4.8098	4.5472	4.5214	4.6776	4.5901	4.4838	4.8557	4.5697	4.9844	4.4408	4.5076	4.8529	4.6264	4.8279	4.7842	4.7424	4.689	4.6559	4.608
neg_1176	metab_6475	metab_6475	-	-	176.874	14.0859	neg	-	-	-	-	-	-	0.0137	3.7826	3.5306	3.6818	4.1107	3.8023	4.1331	3.7643	3.5218	3.7474	3.6424	3.4168	3.9632	3.8648	3.2352	3.2294	3.4215	3.5919	3.3705	3.3006	3.4325	3.4915	3.2727	3.717	3.3545	3.8662	3.3373	3.2889	3.6398	3.4496	3.7299	3.4962	3.5915	3.5105	3.4739	3.5767
neg_1177	metab_6476	metab_6476	-	-	253.843	14.1041	neg	-	-	-	-	-	-	0.0025	5.3802	5.1072	5.3298	5.7755	5.5374	5.7853	5.3686	5.1395	5.3574	5.3288	5.0594	5.5948	5.5738	4.9468	4.9667	5.0559	5.2382	5.0163	4.9689	5.1041	5.0594	4.8786	5.3207	4.9876	5.3827	4.9126	4.9653	5.2663	5.0337	5.2382	5.1207	5.1791	5.1	5.1037	5.1221
neg_1178	metab_6477	metab_6477	-	-	211.83	14.0859	neg	-	-	-	-	-	-	0.0032	4.0874	3.7269	3.9175	4.3767	4.1932	4.4186	4.0022	3.8262	4.0362	4.0248	3.7557	4.2501	4.2317	3.6437	3.5819	3.7242	3.9271	3.6161	3.6338	3.7363	3.7744	3.5573	3.9269	3.6467	4.1067	3.597	3.6418	3.9207	3.701	3.9472	3.8609	3.7887	3.7782	3.7752	3.7927
neg_1179	metab_6478	metab_6478	-	-	249.849	14.1041	neg	-	-	-	-	-	-	0.0031	6.268	5.989	6.2239	6.6598	6.4186	6.6812	6.2594	6.0258	6.2374	6.2129	5.9555	6.4856	6.4569	5.8316	5.8472	5.9418	6.1309	5.8958	5.8472	5.9885	5.9413	5.7619	6.2067	5.8648	6.26	5.7787	5.8398	6.1436	5.9077	6.1152	6.0037	6.062	5.9683	5.9804	6.0076
neg_1180	metab_6479	metab_6479	-	-	193.952	14.1253	neg	-	-	-	-	-	-	0.0062	3.9225	3.6368	3.8331	4.2973	4.0621	4.2937	3.8918	3.665	3.8564	3.8267	3.5854	4.1417	4.0908	3.4729	3.5248	3.5949	3.7634	3.5535	3.4581	3.6469	3.6067	3.3062	3.8043	3.4594	3.8904	3.4303	3.5073	3.7934	3.6082	3.7339	3.6138	3.7338	3.6721	3.649	3.6452
neg_1181	metab_6480	metab_6480	-	-	251.845	14.1041	neg	-	-	-	-	-	-	0.004	6.0689	5.792	6.0275	6.4627	6.2206	6.4832	6.0652	5.8263	6.0415	6.0166	5.7583	6.2843	6.2582	5.6328	5.6541	5.7473	5.9295	5.6922	5.6463	5.79	5.7441	5.5582	6.0057	5.6664	6.0551	5.576	5.633	5.9355	5.7015	5.9128	5.7997	5.8577	5.7606	5.7823	5.8107
neg_1182	metab_6481	metab_6481	-	-	231.894	14.1041	neg	-	-	-	-	-	-	0.0046	4.3899	4.0764	4.3009	4.7176	4.5082	4.7651	4.347	4.124	4.3678	4.3607	4.0831	4.5637	4.5051	3.8733	3.93	4.0147	4.2134	3.9837	3.9341	4.129	4.0561	3.9064	4.3141	4.0017	4.4447	3.8166	3.9179	4.2542	4.0566	4.2478	4.1723	4.1394	4.049	4.1004	4.0788
neg_1183	metab_6482	metab_6482	-	-	161.912	14.0453	neg	-	-	-	-	-	-	0.0028	5.1021	4.792	5.0485	5.4503	5.2436	5.4698	5.0526	4.8541	5.0848	5.0904	4.7937	5.2746	5.2456	4.6366	4.678	4.7566	4.9548	4.7047	4.6829	4.8446	4.764	4.6938	5.0335	4.7389	5.1638	4.6016	4.6609	4.9924	4.7994	5.0068	4.9812	4.8985	4.8149	4.8297	4.7927
neg_1184	metab_6483	metab_6483	-	-	462.786	14.0239	neg	-	-	-	-	-	-	0.0213	4.1727	3.6824	4.1009	4.3872	4.1968	4.4234	3.8849	3.8139	4.0492	4.1636	3.7636	4.1881	4.1422	3.397	3.6151	3.6397	3.8668	3.5553	3.6399	3.8277	3.794	3.9246	3.9955	3.7541	4.2176	3.526	3.568	3.91	3.593	4.0195	4.1509	3.8195	3.6175	3.6294	3.8029
neg_1185	metab_6484	metab_6484	-	-	469.834	14.0239	neg	-	-	-	-	-	-	0.0121	4.3466	4.0594	4.299	4.6426	4.5451	4.7248	4.2454	4.1097	4.2724	4.3003	4.0733	4.4672	4.437	3.8968	3.8388	3.9638	4.1449	3.9387	3.8537	4.0693	3.8969	3.8554	4.2989	3.8836	4.1849	3.801	3.7912	4.2147	3.9363	4.142	4.1016	4.1107	4.0508	3.9572	4.0417
neg_1186	metab_6485	metab_6485	-	-	283.958	14.1694	neg	-	-	-	-	-	-	0.0051	4.9736	4.7121	4.9279	5.3686	5.1446	5.409	4.9968	4.7427	4.9344	4.9164	4.6542	5.2215	5.1949	4.5658	4.5527	4.6643	4.8471	4.5793	4.5181	4.6957	4.6411	4.3971	4.8998	4.5398	4.9056	4.4497	4.5157	4.8117	4.5857	4.7875	4.665	4.7647	4.6579	4.6826	4.6953
neg_1187	metab_6486	metab_6486	-	-	668.762	14.0239	neg	-	-	-	-	-	-	0.0334	4.341	3.8852	4.2436	4.3873	4.4398	4.1284	3.7796	4.0951	3.8586	3.9678	3.4758	4.2369	3.9873	3.3942	3.8011	3.8238	3.8301	3.584	3.6754	3.6684	3.5809	3.6617	3.8956	3.661	4.4052	3.7381	3.7982	3.6291	3.8809	4.0869	4.1697	3.9344	3.9186	3.6075	3.8912
neg_1188	metab_6487	metab_6487	-	-	169.894	14.1909	neg	-	-	-	-	-	-	0.0044	4.0315	3.6817	3.9481	4.3302	4.11	4.3785	3.9908	3.733	3.9477	3.9027	3.6534	4.2096	4.1722	3.5917	3.4747	3.6478	3.8363	3.5424	3.5293	3.6673	3.6113	3.4028	3.8828	3.495	3.959	3.4842	3.5156	3.8092	3.5347	3.7793	3.6286	3.7543	3.6685	3.6639	3.6788
neg_1189	metab_6488	metab_6488	-	-	231.917	14.1694	neg	-	-	-	-	-	-	0.0056	4.7605	4.5075	4.6982	5.1521	4.9236	5.1811	4.7531	4.5162	4.705	4.6768	4.4391	4.9856	4.9488	4.3216	4.3453	4.4361	4.6788	4.4136	4.3454	4.5254	4.4356	4.1856	4.6852	4.3578	4.797	4.349	4.3766	4.6815	4.4697	4.623	4.5096	4.6069	4.5577	4.4934	4.5004
neg_1190	metab_6489	metab_6489	-	-	124.909	14.1909	neg	-	-	-	-	-	-	0.0087	3.395	3.1083	3.3181	3.7824	3.6409	3.8357	3.4069	3.1831	3.3496	3.3765	3.1159	3.6445	3.5981	3.0129	3.0073	3.0408	3.3364	3.0269	2.9317	3.1605	3.0048	2.8014	3.3001	2.9708	3.4477	2.9683	3.0443	3.2542	3.109	3.2777	3.163	3.2426	3.205	3.1283	3.1554
neg_1191	metab_6490	metab_6490	-	-	229.92	14.1694	neg	-	-	-	-	-	-	0.0056	5.185	4.9132	5.135	5.5731	5.3535	5.6089	5.1823	4.9441	5.1351	5.1052	4.8622	5.4121	5.37	4.7475	4.765	4.8522	5.108	4.8479	4.7672	4.9223	4.8706	4.6012	5.1178	4.7604	5.22	4.7664	4.8124	5.1106	4.878	5.0613	4.9248	5.042	4.9836	4.9113	4.9268
neg_1192	metab_6491	metab_6491	-	-	123.901	14.1694	neg	-	-	-	-	-	-	0.0048	4.9536	4.6492	4.8903	5.3449	5.0916	5.3616	4.9667	4.7244	4.8997	4.8892	4.6538	5.1749	5.1223	4.5115	4.5389	4.6468	4.859	4.6127	4.5457	4.7098	4.6278	4.3981	4.8819	4.5718	4.997	4.4835	4.5617	4.8708	4.6511	4.804	4.6996	4.7832	4.729	4.6759	4.6847
neg_1193	metab_6492	metab_6492	-	-	124.89	14.1909	neg	-	-	-	-	-	-	0.0022	4.8895	4.6281	4.8364	5.2781	5.053	5.2968	4.8644	4.6431	4.8658	4.8277	4.5706	5.1007	5.0923	4.4615	4.4663	4.5502	4.7755	4.5136	4.4733	4.6234	4.582	4.3834	4.8274	4.4752	4.929	4.4451	4.4861	4.7803	4.558	4.7817	4.6537	4.7016	4.6446	4.6298	4.6465
neg_1194	metab_6493	metab_6493	-	-	307.856	14.1909	neg	-	-	-	-	-	-	0.0059	5.4704	5.175	5.4164	5.8659	5.6185	5.8941	5.4778	5.2294	5.4256	5.4071	5.1625	5.6962	5.6488	5.0337	5.0473	5.1566	5.3829	5.1308	5.0618	5.2247	5.1599	4.9331	5.4096	5.0778	5.5333	5.0432	5.1013	5.4124	5.1769	5.3558	5.2263	5.3085	5.2699	5.1995	5.2054
neg_1195	metab_6494	metab_6494	-	-	142.875	14.1909	neg	-	-	-	-	-	-	0.0027	4.9985	4.7106	4.9448	5.3899	5.1523	5.4072	4.9877	4.7575	4.963	4.9439	4.6918	5.2135	5.1846	4.5531	4.5774	4.6711	4.8934	4.646	4.5878	4.7349	4.6884	4.4802	4.936	4.6048	5.0392	4.5425	4.5966	4.9044	4.6805	4.8724	4.7607	4.8261	4.7624	4.7343	4.7363
neg_1196	metab_6495	metab_6495	-	-	187.873	14.2348	neg	-	-	-	-	-	-	0.0021	5.1891	4.9167	5.1423	5.5824	5.3481	5.607	5.193	4.9516	5.1673	5.1382	4.8826	5.4132	5.3929	4.7604	4.7652	4.8618	5.0764	4.8188	4.7639	4.9242	4.8711	4.6696	5.1349	4.7856	5.1972	4.7149	4.765	5.0735	4.8569	5.053	4.9357	5.0005	4.9128	4.9188	4.939
neg_1197	metab_6496	metab_6496	-	-	178.915	14.2134	neg	-	-	-	-	-	-	0.0032	4.8816	4.5917	4.833	5.2819	5.0402	5.3053	4.8955	4.6616	4.8559	4.8388	4.5943	5.1208	5.0903	4.4664	4.4899	4.5815	4.7844	4.5271	4.4523	4.6257	4.5611	4.3395	4.8219	4.4899	4.9117	4.4017	4.4694	4.7709	4.5473	4.7263	4.6131	4.6874	4.6403	4.6014	4.635
neg_1198	metab_6497	metab_6497	-	-	197.902	14.2348	neg	-	-	-	-	-	-	0.003	5.1368	4.8218	5.0785	5.4931	5.259	5.5317	5.126	4.899	5.1174	5.1135	4.8303	5.3405	5.2962	4.68	4.6898	4.7979	5.0117	4.764	4.7218	4.8771	4.8158	4.6573	5.0681	4.7683	5.2052	4.6509	4.716	5.0295	4.8195	5.0219	4.9582	4.9451	4.8681	4.8708	4.846
neg_1199	metab_6498	metab_6498	-	-	206.86	14.2348	neg	-	-	-	-	-	-	0.0025	4.8533	4.5612	4.8138	5.2188	5.0241	5.2786	4.8617	4.6095	4.8265	4.8022	4.5532	5.0742	5.0354	4.4352	4.4115	4.5403	4.7402	4.4927	4.4254	4.6045	4.5322	4.34	4.8028	4.4426	4.8769	4.3915	4.4486	4.7498	4.5247	4.717	4.5976	4.671	4.5836	4.5803	4.6092
neg_1200	metab_6499	metab_6499	-	-	196.884	14.2564	neg	-	-	-	-	-	-	0.0032	5.272	4.9726	5.224	5.639	5.4058	5.6745	5.2652	5.0351	5.2301	5.2161	4.966	5.4786	5.4353	4.8161	4.8517	4.9438	5.1702	4.9127	4.8561	5.014	4.9447	4.7465	5.1996	4.8745	5.3044	4.787	4.8658	5.1757	4.9429	5.1352	5.0297	5.0831	5.0301	4.9903	5.0022
neg_1201	metab_6500	metab_6500	-	-	183.876	14.2564	neg	-	-	-	-	-	-	0.0036	4.6036	4.3068	4.5365	4.9578	4.737	4.9748	4.5956	4.3578	4.5546	4.5505	4.2904	4.7856	4.7456	4.1453	4.1753	4.265	4.4954	4.25	4.1887	4.3557	4.2955	4.0547	4.5328	4.2116	4.6259	4.1131	4.1971	4.5057	4.2734	4.4696	4.3495	4.4211	4.3471	4.3071	4.3172
neg_1202	metab_6501	metab_6501	-	-	209.926	14.2564	neg	-	-	-	-	-	-	0.0062	4.1949	3.9023	4.1453	4.5844	4.351	4.5928	4.1995	3.9314	4.1512	4.1491	3.8829	4.3929	4.4047	3.7249	3.7841	3.8729	4.106	3.7929	3.7724	3.9259	3.8866	3.6697	4.1423	3.828	4.2394	3.7686	3.8116	4.0983	3.8829	4.0628	3.95	4.0365	3.9854	3.97	3.9416
neg_1203	metab_6502	metab_6502	-	-	200.94	14.2348	neg	-	-	-	-	-	-	0.0073	4.0884	3.8006	4.0195	4.5117	4.261	4.4904	4.0691	3.8841	4.0605	4.009	3.7758	4.2789	4.2908	3.6896	3.747	3.8342	4.0162	3.7636	3.6642	3.8538	3.7945	3.476	4.0064	3.7063	4.1257	3.5873	3.7195	3.9614	3.8408	3.9841	3.8653	3.9479	3.8951	3.8155	3.8488
neg_1204	metab_6503	metab_6503	-	-	241.911	14.2134	neg	-	-	-	-	-	-	0.0105	4.9888	4.7105	4.9401	5.3952	5.1645	5.4164	5.0016	4.7701	4.9778	4.9512	4.6996	5.2352	5.211	4.5614	4.5918	4.6839	4.8608	4.6021	4.5486	4.7046	4.674	4.4541	4.9265	4.5929	4.9424	4.4404	4.5231	4.8135	4.6088	4.8094	4.7091	4.7752	4.6355	4.6979	4.7445
neg_1205	metab_6504	metab_6504	-	-	197.939	14.6142	neg	-	-	-	-	-	-	0.0055	4.8505	4.5405	4.7901	5.2308	4.9902	5.2453	4.8389	4.6019	4.8088	4.799	4.5526	5.0514	5.0108	4.3988	4.4288	4.5106	4.7374	4.494	4.4479	4.5865	4.5271	4.3358	4.7821	4.463	4.9158	4.4001	4.4668	4.7693	4.5392	4.7227	4.6223	4.6786	4.6306	4.5688	4.572
neg_1206	metab_6505	metab_6505	-	-	262.858	14.1909	neg	-	-	-	-	-	-	0.0041	5.1293	4.8163	5.0542	5.497	5.2624	5.5422	5.1315	4.8784	5.0759	5.0637	4.8212	5.3553	5.2863	4.695	4.7012	4.8155	4.9968	4.7473	4.6781	4.861	4.792	4.5639	5.0432	4.7204	5.111	4.6097	4.6812	4.987	4.7848	4.9494	4.8333	4.9206	4.8227	4.8147	4.8592
neg_1207	metab_6506	metab_6506	-	-	215.868	14.1909	neg	-	-	-	-	-	-	0.003	5.8373	5.5584	5.7913	6.2334	5.9969	6.2619	5.8444	5.6015	5.8085	5.7877	5.5352	6.0668	6.0301	5.3971	5.4093	5.499	5.7473	5.4976	5.4314	5.5843	5.5268	5.3022	5.7737	5.4349	5.9018	5.4137	5.4631	5.7683	5.5284	5.7321	5.6148	5.6865	5.6183	5.5852	5.5861
neg_1208	metab_6507	metab_6507	-	-	259.877	14.2348	neg	-	-	-	-	-	-	0.006	5.7363	5.4685	5.7032	6.1349	5.9098	6.1655	5.7469	5.5071	5.7254	5.6963	5.4371	5.9692	5.9475	5.3147	5.3254	5.4264	5.6048	5.3472	5.2978	5.4508	5.4112	5.2167	5.6767	5.3334	5.7083	5.2192	5.2783	5.5838	5.359	5.575	5.4594	5.5222	5.4155	5.448	5.4893
neg_1209	metab_6508	metab_6508	-	-	186.897	14.6595	neg	-	-	-	-	-	-	0.002	5.4502	5.1727	5.4001	5.8372	5.5888	5.8405	5.4271	5.2111	5.4129	5.3933	5.1466	5.6569	5.6303	5.0244	5.0555	5.1403	5.3246	5.0894	5.0473	5.194	5.146	4.9896	5.3995	5.0827	5.4857	4.992	5.0481	5.3337	5.1305	5.3106	5.209	5.2542	5.2065	5.1779	5.1924
neg_1210	metab_6509	metab_6509	-	-	195.905	14.6595	neg	-	-	-	-	-	-	0.0031	5.9767	5.6937	5.9339	6.3663	6.1211	6.3777	5.959	5.7361	5.944	5.9208	5.6683	6.1919	6.1672	5.5557	5.5785	5.6721	5.8367	5.5872	5.5496	5.6899	5.6422	5.4862	5.9161	5.5809	5.9759	5.487	5.5493	5.8382	5.6119	5.8087	5.6955	5.7576	5.7001	5.6815	5.7177
neg_1211	metab_6510	metab_6510	-	-	256.939	14.1694	neg	-	-	-	-	-	-	0.0026	5.0915	4.8347	5.0443	5.48	5.2549	5.4947	5.0945	4.8421	5.0344	5.0085	4.7652	5.3211	5.2947	4.6758	4.6635	4.7665	4.9889	4.7264	4.667	4.827	4.7641	4.5069	5.0292	4.6586	5.0956	4.6417	4.6859	4.9705	4.7541	4.9457	4.8027	4.9038	4.8508	4.8167	4.8291
neg_1212	metab_6511	metab_6511	-	-	158.938	14.0239	neg	-	-	-	-	-	-	0.0225	3.4834	3.1057	3.3307	3.6572	3.4711	3.6146	3.1829	3.1101	3.2524	3.2025	2.9156	3.4887	3.3104	2.8789	2.9721	3.078	3.179	2.9598	2.9287	2.8802	2.7778	3.0234	3.2027	2.966	3.5535	2.7561	2.9734	3.1651	2.9075	2.704	3.3992	3.2723	3.1675	2.9738	3.0934
neg_1213	metab_6512	metab_6512	-	-	374.84	14.0239	neg	-	-	-	-	-	-	0.0114	4.1479	3.7429	4.0759	4.4477	4.235	4.5416	4.0529	3.908	4.1545	4.2191	3.868	4.266	4.1476	3.6079	3.6653	3.7218	3.9523	3.6676	3.6996	3.7989	3.8079	3.8852	4.0953	3.742	4.248	3.64	3.7042	3.9353	3.8655	4.1242	4.1376	3.9668	3.8577	3.749	3.7974
neg_1214	metab_6513	metab_6513	-	-	326.88	14.0239	neg	-	-	-	-	-	-	0.0252	4.3358	3.9183	4.2848	4.5689	4.421	4.6451	4.2088	4.0781	4.122	4.2152	3.8571	4.3127	4.2945	3.7062	3.8952	3.8862	4.05	3.7402	3.8193	3.8988	3.789	3.8461	4.1008	3.7716	4.3086	3.8247	3.8135	4.0048	3.9218	4.1453	4.077	4.0516	3.9659	3.7575	3.9856
neg_1215	metab_6514	metab_6514	-	-	150.883	14.0239	neg	-	-	-	-	-	-	0.0266	3.6308	3.182	3.4513	3.6769	3.6495	3.786	3.4095	3.3259	3.5063	3.6917	3.1885	3.5497	3.5592	2.9251	3.0516	3.0203	3.2071	2.9818	3.0521	3.1457	3.027	3.4531	3.345	3.1422	3.8157	3.0117	2.9986	3.2328	3.2638	3.576	3.7333	3.2056	3.1456	2.995	3.2204
neg_1216	metab_6515	metab_6515	-	-	540.8	14.0239	neg	-	-	-	-	-	-	0.0316	4.6062	4.1056	4.5593	4.6991	4.6596	4.7147	4.3514	4.2942	4.1876	4.5854	4.0234	4.4419	4.4122	3.8053	4.0764	4.0344	4.0065	3.9041	3.8956	3.9807	3.866	4.3561	4.2774	3.9156	4.7168	3.9938	4.0258	3.9928	4.2145	4.5551	4.5677	4.2441	4.1303	3.8646	4.1672
neg_1217	metab_6516	metab_6516	-	-	162.892	14.0239	neg	-	-	-	-	-	-	0.0151	3.5973	3.2978	3.5469	3.9543	3.6842	4.0329	3.5975	3.2726	3.4794	3.5352	3.2721	3.7818	3.8068	3.1962	3.1112	3.2692	3.4109	3.1815	3.1082	3.333	3.2081	2.9796	3.4933	3.1219	3.6514	3.1535	3.1294	3.5742	3.3174	3.5067	3.3115	3.4437	3.4117	3.3308	3.3157
neg_1218	metab_6517	metab_6517	-	-	348.811	14.0239	neg	-	-	-	-	-	-	0.0077	4.4599	4.087	4.3576	4.7412	4.5636	4.7675	4.2414	4.1913	4.3136	4.3883	4.0448	4.5304	4.4714	3.8857	3.965	4.0308	4.182	3.9332	3.9228	4.172	4.0644	3.8898	4.3133	4.0132	4.4333	3.8758	3.8715	4.2305	4.1432	4.3361	4.3073	4.187	4.1499	4.0706	4.0955
neg_1219	metab_6518	metab_6518	-	-	314.857	14.0239	neg	-	-	-	-	-	-	0.0197	4.1337	3.75	4.0767	4.438	4.292	4.4612	4.0802	3.9428	4.1042	4.3906	3.8236	4.232	4.1453	3.6288	3.665	3.7036	3.9061	3.7309	3.7348	3.7966	3.7837	4.191	4.1126	3.7703	4.4956	3.637	3.7717	3.9635	3.9314	4.2486	4.5107	3.8328	3.9243	3.7802	3.7466
neg_1221	metab_6520	metab_6520	-	-	305.925	14.0239	neg	-	-	-	-	-	-	0.0194	4.4627	4.2241	4.4418	4.8054	4.6852	4.8809	4.485	4.2335	4.311	4.2881	4.0846	4.6064	4.6422	4.0581	4.1353	4.13	4.261	4.0519	3.9401	4.1208	4.0715	3.7716	4.354	3.8936	4.4039	4.031	4.0604	4.2523	4.096	4.2758	4.0604	4.2983	4.2405	4.0505	4.2169
neg_1222	metab_6521	metab_6521	-	-	183.855	14.0453	neg	-	-	-	-	-	-	0.0072	4.2383	3.9073	4.1371	4.5719	4.3306	4.6397	4.2331	3.9633	4.1913	4.2397	3.9181	4.402	4.3311	3.7707	3.7261	3.8366	4.075	3.8386	3.808	4.0057	3.9151	3.8182	4.1514	3.8337	4.3429	3.7831	3.8326	4.1493	3.9555	4.1823	4.125	4.0337	3.9835	3.9505	3.9569
neg_1223	metab_6522	metab_6522	-	-	620.744	14.0239	neg	-	-	-	-	-	-	0.014	4.8478	4.4367	4.7589	5.0589	4.9014	4.9531	4.4394	4.5685	4.7244	4.7044	4.3356	4.8111	4.578	4.0452	4.4033	4.3966	4.4133	4.3792	4.3457	4.3903	4.3166	4.6697	4.7077	4.3932	5.0027	4.302	4.3264	4.4492	4.3506	4.6298	4.9201	4.5521	4.4889	4.3404	4.3613
neg_1224	metab_6523	metab_6523	-	-	287.903	14.0239	neg	-	-	-	-	-	-	0.0172	4.1621	3.8191	4.0994	4.4424	4.2402	4.4996	4.1166	3.8629	4.0962	4.1818	3.8434	4.3044	4.2814	3.6797	3.5761	3.7569	3.9547	3.7336	3.691	3.8828	3.8392	3.7999	4.0707	3.7866	4.3743	3.6771	3.733	4.0764	3.9305	4.1052	4.1837	4.0278	3.9601	3.8108	3.8126
neg_1226	metab_6525	metab_6525	-	-	173.925	14.0453	neg	-	-	-	-	-	-	0.0053	4.6316	4.3294	4.5462	4.9304	4.7337	4.9929	4.5882	4.362	4.5871	4.5825	4.2698	4.7886	4.7437	4.1384	4.1428	4.2396	4.4513	4.2543	4.1845	4.3398	4.3143	4.1788	4.5335	4.2215	4.7129	4.1391	4.2067	4.5061	4.3197	4.5356	4.4495	4.4171	4.3679	4.3525	4.3195
neg_1227	metab_6526	metab_6526	-	-	359.845	14.0239	neg	-	-	-	-	-	-	0.0115	4.8101	4.2998	4.6782	4.9862	4.7984	5.0048	4.5961	4.504	4.7736	4.9735	4.4337	4.7794	4.7053	4.1089	4.1854	4.2299	4.4196	4.247	4.3092	4.4652	4.3547	4.7479	4.6282	4.4054	5.0394	4.2222	4.2781	4.5514	4.5327	4.888	5.0312	4.507	4.4304	4.3942	4.3111
neg_1228	metab_6527	metab_6527	-	-	357.85	14.0239	neg	-	-	-	-	-	-	0.0068	4.8509	4.4286	4.7848	5.0734	4.8803	5.118	4.6754	4.5548	4.7436	4.8923	4.4612	4.8586	4.8259	4.2041	4.3069	4.3698	4.5418	4.3431	4.3813	4.5136	4.4088	4.5596	4.6908	4.4496	4.954	4.3159	4.3476	4.5961	4.5133	4.8308	4.8712	4.5877	4.5035	4.4744	4.4375
neg_1229	metab_6528	metab_6528	-	-	472.813	14.0239	neg	-	-	-	-	-	-	0.0076	5.1553	4.687	5.0504	5.3062	5.147	5.2814	4.8489	4.8669	5.0461	5.1836	4.686	5.0055	4.9409	4.3487	4.5965	4.6056	4.7512	4.587	4.6427	4.7122	4.6149	5.0665	4.9257	4.7244	5.3701	4.5462	4.5968	4.7741	4.7633	5.0829	5.3472	4.8063	4.7412	4.6637	4.6567
neg_1230	metab_6529	metab_6529	-	-	470.817	14.0239	neg	-	-	-	-	-	-	0.0102	5.0592	4.5361	4.9475	5.1974	5.0263	5.1264	4.7013	4.7483	4.909	5.0071	4.5555	4.8783	4.8234	4.2298	4.4527	4.498	4.6297	4.4313	4.54	4.5694	4.5311	4.8177	4.8486	4.6081	5.2291	4.429	4.4835	4.6353	4.6473	4.9287	5.1142	4.6995	4.6331	4.5608	4.5097
neg_1231	metab_6530	metab_6530	-	-	339.877	14.0239	neg	-	-	-	-	-	-	0.0058	4.8546	4.4706	4.7927	5.1333	4.938	5.1945	4.7596	4.6124	4.7755	4.8406	4.523	4.9411	4.9073	4.2971	4.3737	4.4157	4.5875	4.3825	4.3933	4.5304	4.4311	4.4228	4.7488	4.3807	4.8626	4.2875	4.3778	4.6532	4.5338	4.7444	4.6833	4.6153	4.5243	4.4836	4.4876
neg_1232	metab_6531	metab_6531	-	-	148.918	14.0239	neg	-	-	-	-	-	-	0.0037	4.4948	4.1287	4.4164	4.7479	4.5617	4.8371	4.4119	4.2338	4.3816	4.4734	4.1391	4.6026	4.5675	3.979	4.0012	4.0459	4.273	4.0252	4.0004	4.1711	4.1066	4.0724	4.3748	4.0395	4.5503	3.972	4.0373	4.3169	4.1497	4.3589	4.3651	4.224	4.1705	4.1295	4.1579
neg_1233	metab_6532	metab_6532	-	-	144.922	14.0239	neg	-	-	-	-	-	-	0.0034	5.298	4.9681	5.2454	5.6364	5.4256	5.6862	5.2437	5.0443	5.2246	5.2377	4.9539	5.4342	5.4159	4.8157	4.8526	4.9194	5.1388	4.8871	4.86	5.0164	4.9337	4.8395	5.2085	4.8902	5.3323	4.7983	4.8599	5.1826	4.9915	5.1781	5.1341	5.0915	5.0268	4.9798	4.9992
neg_1235	metab_6534	metab_6534	-	-	117.018	14.0017	neg	-	-	-	-	-	-	0.0357	3.2929	2.9587	3.3316	3.8191	3.4217	3.6819	3.3264	3.0887	3.3584	3.1733	3.1006	3.6387	3.4811	2.8887	2.8705	3.1124	3.4004	3.0851	3.0909	3.2215	3.1238	2.7544	3.4402	3.1268	3.4178	2.9922	3.0118	3.441	3.0272	3.1875	3.0228	3.2748	3.1638	3.2193	2.9958
neg_1236	metab_6535	metab_6535	-	-	259.927	14.0017	neg	-	-	-	-	-	-	0.0323	3.3512	3.1077	3.3379	3.9773	3.705	4.0302	3.6774	3.1588	3.6391	3.8806	3.461	3.8501	3.9378	3.2601	3.0263	3.3188	3.4757	3.1796	3.1727	3.5375	3.4456	2.6985	3.5209	3.292	3.4793	2.963	2.9901	3.5396	3.2061	3.7273	3.1721	3.3255	3.2135	3.4402	3.1596
neg_1238	metab_6537	metab_6537	-	-	740.847	13.9348	neg	-	-	-	-	-	-	0.0055	4.3564	4.0747	4.3372	4.8164	4.6006	4.7311	4.2902	4.0928	4.3488	4.2734	3.9728	4.5809	4.596	4.0019	4.0066	4.1262	4.2658	4.0527	3.9227	4.1704	4.1062	3.7531	4.2927	3.9111	4.3439	3.8932	3.916	4.3107	4.142	4.2524	4.0974	4.2194	4.1719	4.1125	4.1611
neg_1239	metab_6538	metab_6538	-	-	808.834	13.9348	neg	-	-	-	-	-	-	0.0058	4.314	4.052	4.283	4.7201	4.511	4.7593	4.2825	3.9743	4.2674	4.2488	3.9528	4.5092	4.5883	3.9462	3.8491	4.1142	4.1879	4.0131	3.8447	4.0442	4.0287	3.5975	4.2438	3.9045	4.2643	3.8375	3.8404	4.2227	4.0068	4.1211	3.9865	4.1589	4.1035	4.0965	4.1468
neg_1240	metab_6539	metab_6539	-	-	928.835	13.8906	neg	-	-	-	-	-	-	0.0032	4.878	4.5374	4.8185	5.2647	4.9494	5.2578	4.7963	4.6293	4.8458	4.7972	4.5409	5.0971	5.0308	4.453	4.4465	4.5365	4.6722	4.5098	4.445	4.5855	4.5694	4.321	4.7539	4.4532	4.8055	4.3882	4.4718	4.6976	4.4872	4.6833	4.6217	4.5926	4.5756	4.5748	4.6081
neg_1241	metab_6540	metab_6540	-	-	265.95	13.8906	neg	-	-	-	-	-	-	0.0026	5.4892	5.2007	5.4556	5.8853	5.6492	5.9023	5.4863	5.2662	5.4808	5.4508	5.1875	5.7248	5.6932	5.0705	5.0829	5.1678	5.3519	5.1077	5.0623	5.2087	5.1619	4.9707	5.4328	5.0845	5.5076	5.0119	5.0681	5.3667	5.1403	5.343	5.2297	5.2906	5.213	5.2165	5.2279
neg_1242	metab_6541	metab_6541	-	-	634.888	13.8906	neg	-	-	-	-	-	-	0.0034	5.6794	5.3794	5.6243	6.0713	5.8084	6.0762	5.6373	5.4316	5.6635	5.6311	5.3596	5.8877	5.8536	5.2483	5.2375	5.3549	5.5037	5.2806	5.2469	5.4003	5.3534	5.1504	5.5865	5.2597	5.6535	5.1668	5.2442	5.5142	5.3064	5.5086	5.4185	5.4504	5.3704	5.3782	5.409
neg_1243	metab_6542	metab_6542	-	-	200.029	1.5394	neg	-	-	-	-	-	-	0.0022	5.9773	5.6943	5.9441	6.3997	6.1809	6.3677	5.9902	5.7313	5.9434	5.9152	5.6908	6.2057	6.138	5.4353	5.5323	5.5338	5.8875	5.5986	5.4977	5.7097	5.694	5.4581	5.9446	5.5757	6.0367	5.3805	5.5564	5.9398	5.6082	5.883	5.7721	5.8533	5.7156	5.6902	5.7051
neg_1244	metab_6543	metab_6543	-	-	198.032	1.5394	neg	-	-	-	-	-	-	0.0028	6.4573	6.1687	6.4344	6.8912	6.6625	6.8586	6.4725	6.2175	6.4284	6.3981	6.1489	6.6939	6.6292	5.9214	6.0099	6.0127	6.379	6.0637	5.9615	6.1968	6.1386	5.8959	6.4262	6.0239	6.5168	5.8639	6.0443	6.4353	6.0823	6.3667	6.2477	6.3351	6.2055	6.1742	6.1903
neg_1245	metab_6544	metab_6544	-	-	217.017	1.5394	neg	-	-	-	-	-	-	0.0028	6.059	6.5168	6.0574	5.9337	6.0964	5.5182	6.2377	6.2649	5.7747	6.0063	6.0546	6.251	6.1073	6.2845	6.24	6.2902	6.5008	6.3792	6.2054	6.2979	6.5043	6.6447	6.111	6.4163	5.9524	6.264	5.9817	6.1356	6.0806	6.1742	6.1842	6.2006	6.3541	6.312	6.3098
neg_1246	metab_6545	metab_6545	-	-	335.135	1.5394	neg	-	-	-	-	-	-	0.0043	4.2684	4.4111	4.3296	3.9639	4.3611	3.7839	4.3745	4.3472	4.3595	4.3458	4.4739	4.2863	4.3457	4.4456	4.4223	4.4581	4.3645	4.3427	4.2854	4.3728	4.5366	4.4724	4.2798	4.4569	4.8168	4.7143	4.7744	4.669	4.8377	4.8194	4.8001	4.8386	4.5689	4.5291	4.5189
neg_1247	metab_6546	metab_6546	-	-	278.07	1.5198	neg	-	-	-	-	-	-	0.0114	3.8238	4.05	3.891	3.4714	3.79	3.0457	3.9418	4.1123	4.1028	3.9213	4.0439	3.8525	3.8859	4.0147	4.1036	4.0572	4.1831	3.8683	4.0437	4.2233	4.1307	4.4049	3.9486	4.0955	4.0569	4.3471	4.557	4.166	4.2936	4.3781	4.4184	4.4429	4.2783	4.1735	4.1728
neg_1248	metab_6547	metab_6547	-	-	277.038	1.5198	neg	-	-	-	-	-	-	0.0088	4.0779	4.0441	3.784	3.4312	3.8192	2.9443	3.6975	3.9602	3.8434	3.9046	3.9831	3.512	3.6834	3.9631	4.0734	3.9934	4.03	3.774	3.9869	3.7942	3.9244	4.0265	4.0413	3.9295	4.2895	4.4621	4.5518	4.3257	4.6853	4.4674	4.5493	4.5038	4.1211	4.0453	4.136
neg_1249	metab_6548	metab_6548	-	-	287.052	1.5198	neg	-	-	-	-	-	-	0.014	4.6179	4.4076	4.5641	4.5586	4.8285	4.6496	4.5628	4.4736	4.6726	4.6041	4.404	4.7396	4.6694	3.8506	4.1063	4.0189	4.5592	3.8959	4.1036	4.2272	4.0959	4.0121	4.6475	4.0323	4.4126	4.2989	4.4649	4.7214	4.4062	4.6781	4.5131	4.6645	4.3876	4.368	4.2304
neg_1250	metab_6549	metab_6549	-	-	233.012	1.5198	neg	-	-	-	-	-	-	0.0027	5.0829	5.5092	5.0605	4.8144	5.1061	4.4236	5.1762	5.2966	5.0919	5.1991	5.3717	5.0751	5.1663	5.5281	5.5053	5.5159	5.3742	5.3173	5.4602	5.3456	5.5172	5.6469	5.256	5.4757	5.5139	5.7215	5.7071	5.4635	5.7442	5.6688	5.731	5.6973	5.5435	5.5012	5.5172
neg_1251	metab_6550	metab_6550	-	-	480.995	1.4988	neg	-	-	-	-	-	-	0.0075	4.4685	4.4466	4.4757	4.0265	4.1058	3.754	4.4408	4.4688	4.4918	4.5066	4.2458	4.2767	4.4173	4.4701	4.5079	4.4799	4.4633	4.1508	4.4147	4.5679	4.4121	4.2494	4.4342	4.4782	4.2629	4.3287	4.3862	4.1899	4.4039	4.3938	4.4759	4.4381	4.4279	4.3882	4.4714
neg_1252	metab_6551	metab_6551	-	-	193.035	1.4988	neg	-	-	-	-	-	-	0.0038	4.9125	5.186	5.2502	4.8164	4.6412	4.6473	5.131	5.0947	5.1684	5.2049	4.5916	5.0241	5.183	5.3035	5.3404	5.3288	5.0878	4.885	5.1329	5.4338	5.2213	4.7736	5.1386	5.2561	4.9899	5.1489	5.1536	5.0559	5.003	5.1405	5.1626	5.176	5.2239	5.1791	5.2151
neg_1253	metab_6552	metab_6552	-	-	401.084	1.4789	neg	-	-	-	-	-	-	0.0054	4.4365	4.5389	4.9204	4.5043	4.3202	4.3775	4.7292	4.5147	4.7274	4.7665	3.8381	4.7618	4.9682	4.518	4.6063	4.6582	4.6023	4.2669	4.3975	4.815	4.5002	3.8603	4.7145	4.5164	4.3842	4.1702	4.3084	4.5537	4.0666	4.4682	4.412	4.4798	4.5411	4.5223	4.5779
neg_1254	metab_6553	metab_6553	-	-	663.168	1.4789	neg	-	-	-	-	-	-	0.0068	3.3017	5.1724	4.5087	3.8274	1.0421	3.368	3.8225	2.6402	4.4651	4.529	1.0164	4.308	4.4483	5.3769	5.3496	5.2964	4.3006	0.9164	5.0755	4.9413	4.2355	4.4917	4.4086	4.5074	4.6482	5.1037	5.0493	4.4198	1.1411	4.8152	4.8969	4.8646	4.751	4.7815	4.8403
neg_1255	metab_6554	metab_6554	-	-	108.901	0.6024	neg	-	-	-	-	-	-	0.0081	3.2168	4.0496	3.2088	3.4594	4.2424	3.8077	4.1434	3.8865	3.4213	3.6675	4.6689	3.6033	3.4451	3.746	4.2742	4.1764	3.7511	4.8435	4.2592	4.5982	4.4625	3.8475	3.4649	4.2282	3.319	4.1285	4.0997	4.3796	4.8919	4.1579	4.2075	4.5335	4.3763	4.3628	4.3483
neg_1256	metab_6555	metab_6555	-	-	275.054	0.6024	neg	-	-	-	-	-	-	0.0061	4.3979	4.5834	4.3979	4.4635	4.5539	4.5323	4.5557	4.5678	4.1541	4.5761	4.5354	4.5041	4.4589	4.6185	4.5703	4.6174	4.5565	4.676	4.4192	4.6892	4.6627	4.7349	4.4485	4.5646	4.5386	4.7206	4.7102	4.6726	4.7195	4.6039	4.6414	4.633	4.6892	4.6988	4.6573
neg_1257	metab_6556	metab_6556	-	-	295.084	0.6024	neg	-	-	-	-	-	-	0.0086	4.2752	4.4847	4.3172	4.4819	4.8431	4.4036	4.7115	4.6347	4.2565	4.5976	4.5395	4.4939	4.2545	4.1812	4.4577	4.3493	4.7878	4.4327	4.5479	4.7836	4.796	5.0366	4.808	4.805	4.316	4.1685	4.2421	4.6885	4.2248	4.4459	4.4105	4.4649	4.5496	4.5997	4.5226
neg_1258	metab_6557	metab_6557	-	-	379.082	0.6024	neg	-	-	-	-	-	-	0.0048	4.8077	4.6733	4.8199	5.0595	4.7399	4.9326	4.3632	4.887	4.3866	4.612	4.318	4.84	4.8357	4.7714	4.6339	4.7569	5.0496	4.5301	4.6155	5.2003	4.5295	4.6895	4.6588	4.7146	4.8322	4.928	5.3022	5.0604	5.027	4.9173	5.0491	5.0256	4.8687	4.9246	4.8693
neg_1259	metab_6558	metab_6558	-	-	189.034	0.6024	neg	-	-	-	-	-	-	0.0048	4.3515	4.2905	4.3838	4.2842	4.4485	4.3455	4.4496	4.4088	4.4612	4.533	4.3618	4.432	4.3256	4.3804	4.369	4.3962	4.4943	4.3182	4.3124	4.411	4.4493	4.4415	4.4709	4.3933	4.5396	4.5511	4.4471	4.5398	4.5889	4.5006	4.6086	4.5684	4.4979	4.5226	4.5017
neg_1260	Cappariloside A	metab_6559	HMDB0034937	-	369.084	0.6024	neg	M+Na-2H, M+Cl	C16H18N2O6	-	53.9	-9.45487	229483-41-4	0.0041	5.5503	5.2769	5.5313	5.8851	5.543	5.5412	5.4564	5.3056	5.6684	5.7014	4.6751	5.7934	5.6919	5.2833	5.1405	5.3962	5.4409	4.7599	5.201	5.1886	5.2386	5.1766	5.7352	5.0722	5.5011	5.1933	5.2357	5.3391	5.0831	5.4425	5.3963	5.4131	5.3899	5.4344	5.3917
neg_1261	metab_6560	metab_6560	-	-	377.086	0.6024	neg	-	-	-	-	-	-	0.0048	5.2574	5.1526	5.2405	5.4415	5.082	5.3109	4.8646	5.2572	4.6752	4.966	4.716	5.2201	5.0765	4.9925	4.9223	5.0194	5.5184	4.9898	5.0285	5.6503	4.8395	4.8252	5.1206	5.0265	5.1549	5.289	5.7731	5.4862	5.4191	5.2748	5.3864	5.379	5.2465	5.3095	5.2675
neg_1262	metab_6561	metab_6561	-	-	187.036	0.6024	neg	-	-	-	-	-	-	0.0049	4.7654	4.8519	4.6536	4.787	4.8684	4.3687	4.8502	4.7678	4.9937	4.8677	4.9289	4.7524	4.6831	4.8203	4.7993	4.8498	4.8476	4.715	4.7647	4.789	4.8345	4.8784	4.8214	4.8034	4.7289	5.151	5.0448	4.9486	5.1673	4.9956	5.0596	5.0136	4.9887	4.9783	4.9363
neg_1263	metab_6562	metab_6562	-	-	279.053	0.6024	neg	-	-	-	-	-	-	0.0041	5.6138	5.5097	5.5688	5.4888	5.9358	5.5378	5.8165	5.6531	5.6169	5.771	5.6134	5.6201	5.5747	5.4721	5.4758	5.5381	5.7069	5.4109	5.567	5.7053	5.6033	5.5502	5.7326	5.621	5.439	5.2461	5.1623	5.547	5.3179	5.323	5.3963	5.364	5.5798	5.5802	5.5369
neg_1264	metab_6563	metab_6563	-	-	309.063	0.6024	neg	-	-	-	-	-	-	0.0034	5.3659	5.2602	5.3609	5.3096	5.5628	5.0899	5.4443	5.3436	5.4226	5.5303	5.1164	5.438	5.4899	5.1418	5.1795	5.2316	5.3749	4.933	5.3032	5.4406	5.4114	5.3916	5.5782	5.3481	5.21	4.9843	4.9435	5.2962	5.002	5.2456	5.2199	5.2451	5.3548	5.3645	5.3391
neg_1265	metab_6564	metab_6564	-	-	195.05	0.6024	neg	-	-	-	-	-	-	0.0024	6.6588	6.611	6.5735	6.5499	6.5209	6.2756	6.4165	6.4093	6.6883	6.5995	6.3297	6.6894	6.7139	6.4118	6.3619	6.4436	6.5412	6.2097	6.2765	6.2617	6.4038	6.1572	6.537	6.2465	6.6652	6.5692	6.5631	6.3398	6.4521	6.4706	6.5343	6.4865	6.4795	6.4815	6.4446
neg_1266	metab_6565	metab_6565	-	-	399.095	0.6024	neg	-	-	-	-	-	-	0.0028	5.8725	5.314	5.7639	6.1553	5.6808	5.7412	5.5613	5.4424	5.71	5.7891	4.2419	6.0644	5.8197	5.4876	5.1782	5.5808	5.6732	4.2213	5.2216	5.247	5.0323	5.2256	5.7825	4.9818	5.6984	4.9127	5.2019	5.3535	4.8449	5.479	5.3428	5.4284	5.4149	5.4456	5.4376
neg_1267	Ribonolactone	metab_6566	HMDB0001900	C02674	193.035	0.6202	neg	M+Cl, M+FA-H	C5H8O5	-	54.1	3.9525	5336-08-3	0.0025	5.378	5.2447	5.3748	5.4751	5.4582	5.4655	5.3983	5.4196	5.256	5.4079	5.2668	5.4262	5.4162	5.3064	5.2229	5.3192	5.4621	5.3187	5.1355	5.3429	5.3027	5.2084	5.4059	5.1813	5.424	5.281	5.2695	5.3625	5.4125	5.2565	5.3295	5.2536	5.3584	5.3531	5.3238
neg_1268	metab_6567	metab_6567	-	-	147.04	0.5841	neg	-	-	-	-	-	-	0.005	3.6776	3.5068	3.5684	4.0581	3.3751	3.9002	3.362	3.3848	3.4817	3.5075	3.2952	3.8812	3.791	3.3284	3.3678	3.3393	3.5611	3.379	3.4053	3.4883	3.4855	3.7069	3.7506	3.4812	3.72	3.3171	3.3607	3.3145	3.2618	3.4907	3.3663	3.4852	3.362	3.3427	3.3858
neg_1269	metab_6568	metab_6568	-	-	151.06	0.5841	neg	-	-	-	-	-	-	0.0194	4.475	4.3061	4.2656	4.5912	4.5134	4.5169	4.2716	4.3163	4.1403	4.1989	4.2663	4.3886	4.4151	4.084	4.2001	4.1603	4.2977	4.3621	4.2341	4.503	4.3198	4.6323	4.4955	4.278	4.5036	4.4426	4.5286	4.5672	4.6679	4.5677	4.4596	4.6568	4.2508	4.1741	4.2348
neg_1270	metab_6569	metab_6569	-	-	181.071	0.5841	neg	-	-	-	-	-	-	0.017	4.863	4.9413	4.9866	5.2938	5.1744	4.8726	4.9536	5.0094	4.3271	4.574	5.2548	4.9687	4.9703	5.3022	5.2782	5.3358	4.6709	4.9188	4.6759	5.0909	4.4412	4.2948	4.7705	4.6023	4.5732	4.6344	5.0519	4.7725	5.2222	5.0494	4.9309	5.1572	4.9404	4.9144	4.9483
neg_1271	metab_6570	metab_6570	-	-	832.63	0.5639	neg	-	-	-	-	-	-	0.0181	1.3803	3.9735	1.3265	1.4435	4.3235	1.4569	4.1393	4.359	1.3896	3.9492	4.2154	1.4075	3.8939	3.2872	3.4221	3.3434	4.4238	4.1603	3.9125	4.1778	4.2578	2.2442	3.4997	4.1963	3.8744	3.1273	3.7604	4.3306	3.3105	3.8534	3.7141	3.5483	3.9565	3.9605	3.8136
neg_1272	metab_6571	metab_6571	-	-	964.513	0.5639	neg	-	-	-	-	-	-	0.033	2.8715	3.5068	2.8153	2.9371	2.9176	2.951	2.8683	3.7742	2.8811	2.911	3.4389	2.8998	2.8758	3.9736	3.9646	3.9947	3.4145	3.204	3.2895	2.874	3.1599	3.1162	2.8909	3.6127	2.9736	3.1906	3.8211	3.5974	4.1232	4.5277	4.5548	4.56	3.5969	3.4338	3.3182
neg_1273	metab_6572	metab_6572	-	-	796.59	0.5639	neg	-	-	-	-	-	-	0.0213	0.8257	3.8247	1.6299	0.8822	0.8653	0.8943	0.8229	4.0637	0.8339	3.3827	0.8409	0.8499	0.8294	3.5026	4.0293	4.0885	3.7197	2.7606	0.7976	3.2579	3.6298	3.5139	0.8423	3.3014	0.9141	3.3447	4.1193	3.9147	3.5786	4.5868	4.5096	4.5677	3.9263	3.7231	3.7607
neg_1274	metab_6573	metab_6573	-	-	858.621	0.5639	neg	-	-	-	-	-	-	0.0172	4.0162	4.4593	4.5332	2.9181	4.0319	2.932	2.8492	4.3522	4.2486	4.617	2.8703	2.8807	2.8568	3.6739	4.1033	4.2095	4.3953	3.6562	2.8193	2.8549	3.6855	2.8548	4.1431	3.1917	3.3404	3.8175	4.4001	4.5599	3.9059	4.7767	4.6059	4.5217	4.2095	4.1941	4.2233
neg_1275	metab_6574	metab_6574	-	-	712.629	0.5639	neg	-	-	-	-	-	-	0.0061	2.7244	4.0583	3.6009	2.79	2.7705	2.8039	2.7212	4.3672	2.734	3.6451	2.9886	2.7527	2.7287	4.1484	4.2626	4.296	3.9055	2.6303	3.7219	3.7266	3.8974	3.8068	2.7439	3.5335	2.8265	3.7864	4.273	4.1728	4.1006	4.812	4.7482	4.8675	4.1227	4.11	4.0692
neg_1276	metab_6575	metab_6575	-	-	742.711	0.5639	neg	-	-	-	-	-	-	0.022	3.8283	4.4334	3.9346	4.1364	5.1466	3.5018	5.0043	4.3844	4.5015	4.5994	4.3966	3.4646	4.2084	3.6457	3.642	3.5566	4.7441	4.375	3.6745	4.2467	4.1523	3.1088	4.614	4.1534	3.3979	3.4332	3.3191	4.6596	3.3094	3.3053	3.2493	3.2527	4.2113	4.066	4.174
neg_1277	metab_6576	metab_6576	-	-	658.75	0.5639	neg	-	-	-	-	-	-	0.0174	2.8489	4.1591	2.7927	3.9711	5.0539	3.0125	5.0122	4.2557	4.1437	4.2798	4.3871	3.2351	2.8533	2.845	3.3388	2.8729	4.6151	4.5644	3.7925	4.1455	4.1949	2.8513	4.3898	4.1861	2.951	3.4227	3.1008	4.4618	3.0028	2.9986	2.9917	2.995	4.0249	3.9558	3.9521
neg_1278	metab_6577	metab_6577	-	-	758.685	0.5639	neg	-	-	-	-	-	-	0.0145	3.8849	4.7765	4.1248	2.884	4.9079	2.8979	4.5169	4.7738	4.6139	4.9225	4.1285	2.8467	4.0736	3.5377	4.2831	4.0377	4.9012	3.6819	3.568	4.2093	4.2526	3.3268	4.6443	3.8146	4.3632	4.0345	4.3097	4.9494	3.9681	4.5148	4.3043	4.3621	4.5524	4.5759	4.5145
neg_1279	metab_6578	metab_6578	-	-	388.798	0.5639	neg	-	-	-	-	-	-	0.0054	3.8338	4.5029	4.198	2.0846	4.3804	2.0984	4.0151	4.6007	4.1676	4.4726	4.1514	2.0476	2.0238	4.2355	4.5016	4.4135	4.5438	3.9014	4.2488	4.3348	4.3708	4.2461	4.2435	4.0052	3.3598	3.9983	4.4881	4.6072	4.3363	4.9405	4.8005	4.8447	4.4377	4.4278	4.435
neg_1280	metab_6579	metab_6579	-	-	544.705	0.5639	neg	-	-	-	-	-	-	0.0081	3.1456	4.4841	3.4313	3.2113	3.4971	3.2252	3.2646	4.734	3.1552	4.0499	4.1794	3.1739	3.1499	4.1565	4.6521	4.2713	4.4948	3.3441	4.3669	4.3454	4.5289	4.1609	3.1651	4.2275	3.2478	3.9408	4.5992	4.6491	4.2971	5.0434	4.953	5.0678	4.4715	4.4319	4.397
neg_1281	metab_6580	metab_6580	-	-	574.788	0.5639	neg	-	-	-	-	-	-	0.0189	3.2937	4.2573	3.352	3.7822	5.0086	3.4032	5.0099	4.1128	3.9217	4.1792	4.3905	2.0147	1.9909	1.9827	3.2063	2.0104	4.5123	4.7175	3.9978	4.2262	4.1053	1.989	4.3556	4.3296	2.0879	3.1862	3.0082	4.4112	2.1393	2.1352	2.1283	2.1316	3.9177	3.8017	3.8551
neg_1282	metab_6581	metab_6581	-	-	540.746	0.5639	neg	-	-	-	-	-	-	0.0121	3.4952	4.5619	4.0254	2.7681	4.4892	2.6912	4.2057	4.601	4.1931	4.5645	4.1467	2.64	3.5025	3.379	4.2597	4.064	4.6504	3.6739	3.8768	4.1473	4.3506	3.6269	4.3036	3.9375	3.2616	3.8808	4.3668	4.7025	3.847	4.6306	4.4605	4.5403	4.3858	4.3523	4.3633
neg_1283	metab_6582	metab_6582	-	-	706.672	0.5639	neg	-	-	-	-	-	-	0.0077	3.9564	4.529	4.4824	2.8596	4.3661	2.8735	3.6782	4.5519	4.3058	4.6478	3.7678	2.8222	3.4237	3.8279	4.2653	4.434	4.5594	2.6998	3.6007	3.6842	4.0064	3.68	4.2854	2.9238	3.3923	4.0172	4.4868	4.6578	3.9311	4.8691	4.688	4.7337	4.4593	4.4424	4.4128
neg_1284	metab_6583	metab_6583	-	-	472.759	0.5639	neg	-	-	-	-	-	-	0.0163	3.4528	4.2826	4.1925	3.4413	4.2043	3.4552	4.1103	4.4745	3.5517	4.0453	4.2811	3.4039	3.3799	3.9174	4.2446	4.1202	4.4658	4.2919	4.3635	4.4178	4.4556	3.6574	3.8493	4.4602	3.4778	3.6027	4.357	4.495	4.1358	4.7814	4.654	4.7165	4.1633	4.1741	4.1638
neg_1285	metab_6584	metab_6584	-	-	674.724	0.5639	neg	-	-	-	-	-	-	0.0072	3.9345	4.8187	4.1133	3.5	5.0739	2.8034	4.7221	4.8628	4.6949	4.9406	4.3653	1.9393	3.3046	1.9074	4.4073	4.0616	5.0243	3.8961	4.0009	4.3961	4.5095	3.7558	4.7911	4.066	2.0124	4.1881	4.3414	5.0146	2.9831	4.5984	4.294	4.4414	4.685	4.6642	4.6491
neg_1286	metab_6585	metab_6585	-	-	226.965	0.5207	neg	-	-	-	-	-	-	0.019	4.2718	4.8412	3.9597	5.2121	4.0755	5.1476	4.1231	3.5339	4.7435	4.226	2.9282	5.1535	4.4784	3.5052	4.0069	3.8596	4.1192	3.8444	3.8391	3.7489	3.5963	4.0793	4.3187	3.7988	4.4858	4.4849	4.5561	4.5177	3.0083	4.6374	4.5155	4.5835	3.4288	3.5659	3.601
neg_1287	metab_6586	metab_6586	-	-	590.762	0.5639	neg	-	-	-	-	-	-	0.0086	3.7312	4.9037	4.0481	3.8273	5.1563	3.1148	4.9662	4.9341	4.7289	4.9351	4.5783	2.7762	3.2708	3.5555	4.4696	4.1521	5.0965	4.3821	4.2545	4.6117	4.6541	3.8431	4.8425	4.4049	2.85	4.2699	4.3684	5.0899	2.9649	4.6053	4.3184	4.415	4.7296	4.7405	4.6853
neg_1288	metab_6587	metab_6587	-	-	506.8	0.5639	neg	-	-	-	-	-	-	0.0204	3.0981	4.531	1.7967	3.6229	5.1305	3.1924	5.1101	4.5715	4.3165	4.5131	4.5961	2.5739	1.8565	1.8483	3.9476	3.1608	4.8592	4.7953	4.2994	4.5765	4.5134	2.9028	4.5607	4.5498	1.9531	3.5819	3.5736	4.7546	2.0044	3.7427	3.2469	3.71	4.2749	4.2974	4.1966
neg_1289	metab_6588	metab_6588	-	-	376.782	0.5639	neg	-	-	-	-	-	-	0.0108	3.3555	4.5927	3.3466	3.4211	4.0662	3.435	3.7796	4.8436	3.3651	4.0755	4.3886	3.3838	3.3598	4.1851	4.7308	4.3101	4.5425	4.0487	4.8029	4.6796	4.7583	4.3937	3.6639	4.6347	3.4576	4.0503	4.6113	4.6945	4.3369	5.0368	4.9349	5.0704	4.4993	4.4755	4.4838
neg_1290	metab_6589	metab_6589	-	-	538.749	0.5639	neg	-	-	-	-	-	-	0.0078	4.0408	4.9711	4.5022	3.0389	4.9478	3.0528	4.6841	5.0308	4.5993	4.9746	4.4882	3.0015	3.7293	3.8217	4.7218	4.47	5.0473	4.1211	4.3446	4.5943	4.7238	4.0995	4.7713	4.3496	3.4114	4.3378	4.7438	5.09	4.1836	5.0371	4.877	4.9398	4.8128	4.7989	4.7793
neg_1291	metab_6590	metab_6590	-	-	292.821	0.5639	neg	-	-	-	-	-	-	0.0118	3.7729	4.6515	3.5806	3.2907	4.1956	3.3046	4.047	4.8597	3.2347	4.0617	4.5365	3.2533	3.2293	4.1444	4.7653	4.3262	4.6359	4.288	4.9419	4.8311	4.8644	4.5058	3.8645	4.8024	3.3272	4.089	4.6011	4.7686	4.1862	5.0431	4.9022	5.0416	4.5651	4.5177	4.5042
neg_1292	metab_6591	metab_6591	-	-	304.837	0.5639	neg	-	-	-	-	-	-	0.0045	3.6127	4.6301	4.2287	3.0246	4.5525	3.2912	4.3065	4.7505	4.1495	4.5154	4.4274	3.411	2.9632	4.5101	4.6072	4.578	4.6283	4.2388	4.4085	4.5524	4.5655	4.3025	4.2202	4.3708	3.2135	4.2402	4.6212	4.7489	4.2607	5.0199	4.9194	4.9645	4.6033	4.5875	4.5831
neg_1293	metab_6592	metab_6592	-	-	438.813	0.5639	neg	-	-	-	-	-	-	0.0129	3.6464	4.9281	3.8498	3.7441	5.2639	3.272	5.1583	4.992	4.5712	4.8484	4.8483	2.813	2.8058	1.6103	4.4936	3.9143	5.1318	4.8857	4.6963	4.8682	4.8632	4.0196	4.8077	4.8144	2.4021	4.2009	4.3852	5.0976	3.1185	4.5142	4.2318	4.4413	4.7479	4.6941	4.6809
neg_1294	metab_6593	metab_6593	-	-	454.787	0.5639	neg	-	-	-	-	-	-	0.0104	3.847	4.9195	4.3346	3.2966	4.7336	3.3105	4.4849	5.0267	4.3765	4.7508	4.5985	3.2592	3.293	4.1132	4.7691	4.4846	4.9745	4.3921	4.7514	4.7877	4.8616	4.2547	4.5105	4.695	3.3331	4.2087	4.7181	5.0321	4.2548	5.0383	4.8533	4.9523	4.7496	4.7378	4.7178
neg_1295	metab_6594	metab_6594	-	-	354.852	0.5639	neg	-	-	-	-	-	-	0.0073	3.5695	4.8608	3.6988	3.5778	5.28	3.8211	5.2018	4.9565	4.5684	4.7866	4.9205	3.1712	3.0603	2.6826	4.4657	3.9728	5.0909	5.0252	4.8	4.9474	4.9089	3.9541	4.7874	4.9441	2.4431	4.2252	4.2934	5.046	3.0995	4.4291	4.1378	4.3342	4.7105	4.6993	4.6738
neg_1296	metab_6595	metab_6595	-	-	186.929	0.5639	neg	-	-	-	-	-	-	0.0097	3.6853	4.5888	3.6041	3.3811	4.9395	3.4774	4.9025	4.697	4.1267	4.371	4.7444	3.0795	2.7109	3.0499	4.281	3.7974	4.7886	4.9683	4.7688	4.8516	4.7803	3.975	4.5007	4.8765	2.8086	4.0316	4.1445	4.7637	2.9251	4.3519	4.0679	4.2607	4.4696	4.3957	4.3905
neg_1297	metab_6596	metab_6596	-	-	370.826	0.5639	neg	-	-	-	-	-	-	0.0079	4.2166	5.0561	4.7903	3.4096	4.8937	2.9553	4.6028	5.1525	4.6272	5.0046	4.7104	2.9041	3.9585	4.7376	4.9913	4.883	5.0745	4.2699	4.6655	4.8266	4.9093	4.5907	4.7169	4.6174	3.8971	4.6096	5.0185	5.1867	4.8198	5.4279	5.316	5.3398	4.9559	4.9509	4.9115
neg_1298	metab_6597	metab_6597	-	-	270.891	0.5639	neg	-	-	-	-	-	-	0.0117	3.6078	4.8215	3.7365	3.6414	5.2834	3.5925	5.2557	4.9137	4.5369	4.6937	5.0224	3.424	3.3482	3.2005	4.4351	3.8762	5.0904	5.232	4.9197	5.0636	4.9661	3.9782	4.7926	5.0921	3.6094	4.2452	4.2308	5.0294	2.5677	4.3356	4.0225	4.2438	4.7025	4.6496	4.6203
neg_1299	metab_6598	metab_6598	-	-	302.839	0.5639	neg	-	-	-	-	-	-	0.0038	4.5222	5.3342	4.9277	3.6592	5.2454	3.5354	5.0085	5.4461	4.8651	5.233	5.0802	3.0101	3.7701	4.9011	5.264	5.1086	5.3824	4.8369	5.1414	5.2444	5.2752	4.9065	4.9939	5.0841	4.1493	4.8829	5.2928	5.4579	4.8606	5.6693	5.5387	5.5823	5.2863	5.2487	5.2415
neg_1302	metab_6601	metab_6601	-	-	462.877	0.5207	neg	-	-	-	-	-	-	0.0205	3.9489	4.3276	3.4417	4.5125	4.0866	4.8295	4.0526	3.3755	4.5472	4.002	2.7321	4.7949	3.9762	2.2575	3.5495	3.4208	3.9524	3.5997	3.6536	3.5016	3.2921	3.695	4.1201	3.5254	3.4883	4.1701	3.958	4.2642	2.4147	3.958	3.7639	4.0319	3.3652	3.444	3.5446
neg_1303	metab_6602	metab_6602	-	-	536.884	0.5207	neg	-	-	-	-	-	-	0.0195	2.7046	3.9472	2.2164	4.7293	5.4026	4.4244	5.5362	3.8872	4.2313	4.1063	4.9164	4.7608	0.7966	0.7897	2.6351	0.8133	4.5568	5.4104	4.4499	4.7465	4.3679	0.795	4.6293	4.788	3.02	3.0506	3.3648	4.1849	0.9256	3.4041	3.3261	2.2678	3.8205	3.8623	3.8459
neg_1305	metab_6604	metab_6604	-	-	236.065	0.5207	neg	-	-	-	-	-	-	0.0038	4.0302	4.0841	4.1795	4.2621	4.1968	4.1293	4.0874	4.179	4.1829	4.1781	4.1502	4.2598	4.0912	3.9959	4.0307	4.0465	4.2776	4.049	4.0337	4.1886	4.0802	4.3486	4.2684	3.9873	4.1018	4.145	3.9931	4.1361	3.9432	3.9254	3.9375	3.9243	4.1445	4.1053	4.1246
neg_1306	metab_6605	metab_6605	-	-	394.889	0.5207	neg	-	-	-	-	-	-	0.0085	4.6619	4.8487	4.6009	4.9052	4.3641	5.1011	4.1594	3.9836	4.8108	4.4533	3.5841	4.9295	5.1416	4.5426	4.2896	4.4657	4.2549	3.6656	3.9159	3.8832	3.7703	4.4175	4.3972	3.6626	5.3208	4.7144	4.88	4.6602	4.0609	5.1169	5.0577	5.1008	4.0946	4.1437	4.1402
neg_1307	metab_6606	metab_6606	-	-	326.901	0.5207	neg	-	-	-	-	-	-	0.0086	4.5547	4.7914	4.4684	4.8805	4.1089	5.0724	4.0413	3.7675	4.7607	4.2738	3.0359	4.9187	5.0143	4.4013	4.2106	4.3338	4.1341	3.4932	3.7784	3.7276	3.6249	4.34	4.2544	3.5734	5.2272	4.6488	4.8168	4.5988	3.9064	4.9955	4.9628	5.0167	3.8069	3.8487	3.88
neg_1308	1-[(5-Amino-5-carboxypentyl)amino]-1-deoxyfructose	metab_6607	HMDB0034879	-	307.151	0.5207	neg	M-H, M+Na-2H	C12H24N2O7	-	66.5	-0.18234	21291-40-7	0.0132	4.1349	4.5518	4.3434	4.8038	4.0734	4.0948	4.2746	4.3376	4.2376	4.2612	4.4068	4.5267	4.8087	5.0527	4.8595	5.01	4.2625	3.9886	4.3633	4.4764	4.2896	4.9561	4.1114	4.2532	4.6942	4.7883	4.4958	4.2617	4.5753	4.7883	4.765	4.6988	4.7883	4.75	4.7641
neg_1309	metab_6608	metab_6608	-	-	304.908	0.4982	neg	-	-	-	-	-	-	0.0049	3.5546	3.7964	3.3054	4.6135	2.8647	4.4495	3.2706	3.0006	3.7552	3.2953	2.6125	4.1703	4.004	3.4324	3.3849	3.3978	3.0507	3.0821	2.9663	3.073	2.9165	3.4731	3.2974	2.995	4.1916	3.6665	3.7909	3.6967	3.0864	4.0145	3.9375	3.9454	3.0243	3.0287	3.0273
neg_1311	metab_6610	metab_6610	-	-	90.9321	0.4753	neg	-	-	-	-	-	-	0.0104	3.118	3.028	2.9955	3.6869	3.1611	3.6942	3.0371	2.7553	3.1667	2.9778	2.791	3.4582	3.411	2.8177	2.8193	2.9185	2.9425	2.8051	2.7543	2.8076	2.7463	2.7975	3.0005	2.7177	3.3844	2.881	2.9555	3.0778	2.8127	3.211	3.1167	3.1492	2.7762	2.8497	2.8225
neg_1312	metab_6611	metab_6611	-	-	192.958	0.4982	neg	-	-	-	-	-	-	0.0295	3.9604	4.5461	3.8469	5.0736	3.2863	4.9306	3.692	3.2948	4.3542	3.932	2.7791	4.7468	4.4599	4.3183	4.0823	4.1628	3.7784	3.7925	3.9004	3.709	3.5707	4.3901	3.8819	3.7343	4.9191	4.5322	4.4771	4.1187	3.7597	4.5827	4.6026	4.6365	3.5509	3.7709	3.7415
neg_1313	metab_6612	metab_6612	-	-	130.982	0.4982	neg	-	-	-	-	-	-	0.013	4.4704	4.8755	4.2977	5.5181	4.1097	5.3543	4.1134	3.7501	4.7327	4.2468	3.4573	5.1403	4.9157	4.3022	4.2512	4.2436	4.1178	3.9209	3.9581	3.9128	3.8069	4.3569	4.2618	3.8994	5.1837	4.6242	4.8005	4.605	3.9611	4.99	4.9435	4.9188	3.7789	3.9065	3.8801
neg_1314	metab_6613	metab_6613	-	-	209.948	0.4982	neg	-	-	-	-	-	-	0.0123	5.0519	4.8518	4.9844	5.339	4.6391	5.5106	4.8693	4.5426	5.1681	5.0249	4.2568	5.3471	5.281	4.9248	4.9503	5.0453	4.8805	4.841	4.8339	4.841	4.7036	4.8435	5.0056	4.8282	5.2427	4.8264	4.7985	5.058	4.8086	5.0384	4.9206	5.0239	4.6753	4.8052	4.8166
neg_1315	metab_6614	metab_6614	-	-	170.883	0.4982	neg	-	-	-	-	-	-	0.0066	3.3502	2.9508	3.3087	3.4614	3.3491	3.7198	3.2518	3.1947	3.1307	3.2881	3.1107	3.4467	3.5307	2.9466	2.9943	3.0231	3.2032	2.9949	2.9147	3.1024	3.0337	3.2675	3.232	2.9851	3.3171	2.7009	2.9362	3.1029	3.0967	3.1702	2.901	3.0994	3.2172	3.192	3.2517
neg_1316	metab_6615	metab_6615	-	-	159.886	0.0263	neg	-	-	-	-	-	-	0.0028	4.155	3.8578	4.0966	4.5338	4.2811	4.5575	4.1585	3.8951	4.1272	4.1057	3.8492	4.3809	4.3265	3.7171	3.7113	3.8017	4.0269	3.7836	3.7448	3.9061	3.8279	3.6337	4.0605	3.7562	4.1925	3.7073	3.7358	4.0409	3.8245	4.0225	3.9358	3.9705	3.8652	3.8904	3.8783
neg_1317	metab_6616	metab_6616	-	-	186.897	0.0326	neg	-	-	-	-	-	-	0.0044	5.389	5.0731	5.3035	5.7572	5.4998	5.7476	5.3423	5.0914	5.3179	5.327	5.0758	5.5859	5.5313	4.9154	4.9425	5.0353	5.2536	5.0242	4.9681	5.1201	5.0578	4.8738	5.3215	4.9777	5.4316	4.9489	4.9831	5.2751	5.0435	5.2521	5.1629	5.1924	5.1389	5.1033	5.0958
neg_1318	metab_6617	metab_6617	-	-	188.894	0.0326	neg	-	-	-	-	-	-	0.0049	4.7797	4.4714	4.6953	5.1506	4.8853	5.1455	4.7389	4.4926	4.7149	4.7255	4.4706	4.9865	4.9312	4.304	4.3336	4.4202	4.6498	4.4194	4.3678	4.5285	4.4612	4.2831	4.7099	4.3654	4.8259	4.3541	4.3735	4.6744	4.4453	4.6521	4.5719	4.5828	4.5306	4.5066	4.4964
neg_1319	metab_6618	metab_6618	-	-	132.867	0.0326	neg	-	-	-	-	-	-	0.0048	4.8522	4.5255	4.7666	5.2079	4.9601	5.2079	4.7894	4.5582	4.7787	4.7673	4.5166	5.0311	4.9745	4.3602	4.3894	4.4745	4.7275	4.4838	4.4388	4.5839	4.5259	4.3407	4.7706	4.4267	4.8841	4.4011	4.4403	4.7422	4.5192	4.7279	4.6278	4.6575	4.5728	4.5753	4.5452
neg_1320	metab_6619	metab_6619	-	-	193.91	0.0326	neg	-	-	-	-	-	-	0.0023	4.4154	4.1008	4.3296	4.7887	4.5311	4.7891	4.4063	4.1401	4.3675	4.3864	4.123	4.6252	4.5916	3.969	3.9862	4.0951	4.2542	4.0393	3.9941	4.1465	4.0842	3.9028	4.3451	4.019	4.4531	3.9478	3.9701	4.2666	4.049	4.2479	4.1705	4.205	4.1324	4.149	4.1402
neg_1321	metab_6620	metab_6620	-	-	159.877	0.0388	neg	-	-	-	-	-	-	0.0085	4.4073	4.0722	4.3065	4.7682	4.5061	4.7511	4.3504	4.1124	4.3202	4.3401	4.0922	4.5926	4.5489	3.9379	3.9593	4.0454	4.2722	4.0554	4.0081	4.1656	4.0971	3.8959	4.322	4.0089	4.4717	3.9778	4.0194	4.2925	4.0744	4.2894	4.181	4.2433	4.1808	4.1304	4.1157
neg_1322	metab_6621	metab_6621	-	-	187.928	0.0201	neg	-	-	-	-	-	-	0.009	4.1063	3.819	4.0352	4.4232	4.2401	4.4472	4.0162	3.8454	4.0266	4.0012	3.7411	4.3145	4.2368	3.6006	3.5878	3.7306	3.8979	3.7234	3.6375	3.7952	3.771	3.5841	4.0133	3.6729	4.137	3.6335	3.6712	3.9309	3.7563	3.9656	3.8385	3.8844	3.769	3.8348	3.8552
neg_1323	metab_6622	metab_6622	-	-	340.836	0.0201	neg	-	-	-	-	-	-	0.01	4.3252	3.957	4.1758	4.728	4.3521	4.6002	4.3256	3.9865	4.1801	4.2375	4.0551	4.5145	4.4878	3.8851	3.8611	3.9942	4.1307	3.9826	3.8965	4.0591	3.9881	3.7991	4.1667	3.9426	4.3234	3.7692	3.7827	4.1309	3.9081	4.1141	3.9641	4.1081	3.9823	4.0447	4.0904
neg_1324	metab_6623	metab_6623	-	-	320.886	0.0201	neg	-	-	-	-	-	-	0.003	4.8552	4.5501	4.8003	5.2813	4.9933	5.2467	4.8526	4.6112	4.8239	4.8085	4.576	5.0744	5.0421	4.4454	4.4366	4.5447	4.7397	4.5204	4.4701	4.6028	4.5308	4.3688	4.803	4.4826	4.8846	4.4184	4.4636	4.7512	4.5306	4.7366	4.6397	4.6786	4.6037	4.6188	4.6103
neg_1325	metab_6624	metab_6624	-	-	195.905	0.0201	neg	-	-	-	-	-	-	0.0012	5.7921	5.4797	5.7146	6.1674	5.9104	6.1627	5.7639	5.5203	5.7475	5.7402	5.5063	5.9964	5.9584	5.3442	5.3664	5.4636	5.6307	5.4131	5.3673	5.5144	5.4476	5.2707	5.7166	5.3884	5.8008	5.3179	5.3453	5.6445	5.4238	5.6264	5.5355	5.5771	5.5083	5.5074	5.5243
neg_1326	metab_6625	metab_6625	-	-	146.938	0.0201	neg	-	-	-	-	-	-	0.0035	5.6565	5.355	5.596	6.0354	5.7846	6.0392	5.6369	5.3946	5.6119	5.5974	5.3612	5.8645	5.8245	5.2056	5.2269	5.3141	5.5417	5.3039	5.2613	5.4048	5.3377	5.1537	5.5872	5.2598	5.7125	5.2205	5.2717	5.5644	5.3453	5.5424	5.4365	5.4859	5.4179	5.4018	5.3877
neg_1327	metab_6626	metab_6626	-	-	232.858	0.0887	neg	-	-	-	-	-	-	0.0072	4.7056	4.4722	4.743	5.1282	4.9156	5.18	4.7938	4.5468	4.7597	4.7269	4.4369	4.9851	4.9424	4.3115	4.318	4.3985	4.5981	4.3537	4.3121	4.4443	4.379	4.2227	4.6723	4.314	4.6801	4.2183	4.2545	4.5922	4.3469	4.573	4.4801	4.5029	4.428	4.4669	4.5025
neg_1328	metab_6627	metab_6627	-	-	214.879	0.0137	neg	-	-	-	-	-	-	0.0034	5.7623	5.4375	5.6719	6.1307	5.8677	6.1155	5.7101	5.4678	5.6915	5.6972	5.4603	5.9514	5.9036	5.2931	5.3215	5.4205	5.6245	5.404	5.352	5.5079	5.4362	5.2487	5.7002	5.3636	5.7899	5.316	5.3505	5.6519	5.4287	5.6272	5.5276	5.5657	5.5077	5.4884	5.481
neg_1329	metab_6628	metab_6628	-	-	416.796	0.0201	neg	-	-	-	-	-	-	0.0096	3.9236	3.6475	3.956	4.3386	4.1084	4.3721	3.92	3.6935	3.9345	3.8282	3.6285	4.1679	4.0628	3.5027	3.5093	3.6558	3.8345	3.5989	3.5293	3.6201	3.6184	3.4467	3.8376	3.5859	3.8906	3.4654	3.5044	3.9068	3.6474	3.8087	3.6819	3.7043	3.593	3.6616	3.6891
neg_1330	metab_6629	metab_6629	-	-	342.844	0.0201	neg	-	-	-	-	-	-	0.0068	4.6178	4.3738	4.5586	5.0012	4.7541	5.0224	4.6108	4.3779	4.6121	4.5512	4.3357	4.8498	4.8033	4.1749	4.1843	4.2988	4.4733	4.2403	4.217	4.3432	4.2767	4.096	4.5803	4.2383	4.6117	4.1432	4.1793	4.5139	4.2791	4.5101	4.3848	4.4166	4.3013	4.3762	4.3663
neg_1331	metab_6630	metab_6630	-	-	406.793	0.0137	neg	-	-	-	-	-	-	0.0075	4.4214	4.1608	4.3434	4.8214	4.5512	4.8362	4.3821	4.1693	4.3903	4.3641	4.1363	4.5916	4.5744	3.9783	3.9809	4.1043	4.2572	4.0505	4.0017	4.1434	4.0741	3.9293	4.3561	4.03	4.4293	3.9494	3.9925	4.3196	4.0902	4.2741	4.1456	4.1997	4.0837	4.1585	4.1564
neg_1332	metab_6631	metab_6631	-	-	191.945	0.3848	neg	-	-	-	-	-	-	0.0035	4.8079	4.5503	4.7592	5.2607	4.9415	5.2197	4.8393	4.5867	4.7817	4.7624	4.5046	5.0257	4.999	4.4023	4.3978	4.4933	4.7009	4.4397	4.4292	4.5282	4.4741	4.3076	4.729	4.4073	4.8505	4.362	4.4024	4.7146	4.51	4.6793	4.5827	4.6459	4.6044	4.5721	4.5718
neg_1333	metab_6632	metab_6632	-	-	475.094	0.5207	neg	-	-	-	-	-	-	0.0189	3.1597	3.3708	3.5556	2.8498	3.2907	3.3089	3.0512	3.655	3.4957	3.8183	3.3985	3.4159	3.2044	3.4447	3.5928	3.5238	3.7924	3.2425	3.5548	3.7105	3.8805	3.6413	3.8178	3.7324	3.5188	3.3149	2.8667	3.1831	3.1598	3.2039	3.2874	3.2031	3.541	3.3914	3.5606
neg_1334	metab_6633	metab_6633	-	-	298.88	0.5424	neg	-	-	-	-	-	-	0.007	5.1759	4.4778	5.216	4.8662	4.8266	4.9773	4.4149	4.6118	4.952	4.9604	4.2225	4.9208	5.3829	4.6282	4.4371	4.7141	4.7065	3.9045	4.0641	4.307	4.2959	4.255	4.7807	3.9505	5.3193	4.3493	4.5318	4.7486	4.9184	4.9238	4.8008	4.7851	4.6339	4.6135	4.6075
neg_1335	metab_6634	metab_6634	-	-	752.729	0.5424	neg	-	-	-	-	-	-	0.009	5.211	4.8341	4.7423	5.498	5.5374	5.6034	5.1681	5.0353	5.4965	5.4157	4.8514	5.5993	4.7921	2.7689	4.6362	4.4072	5.2881	4.0998	4.6477	4.9618	4.9074	4.3546	5.3983	4.5736	3.967	4.619	4.3373	5.256	3.4462	4.4738	4.0838	4.3928	5.0563	4.9937	5.0347
neg_1336	metab_6635	metab_6635	-	-	434.855	0.5424	neg	-	-	-	-	-	-	0.01	4.7033	4.371	4.3424	4.9975	5.1415	5.047	4.886	4.5322	4.9565	4.8762	4.535	5.0654	4.4441	2.9553	4.1265	4.0607	4.7587	4.2266	4.2778	4.5713	4.4593	3.8958	4.858	4.2879	3.7167	4.1264	3.9364	4.7265	3.2643	4.0755	3.738	4.0252	4.56	4.5303	4.5453
neg_1337	metab_6636	metab_6636	-	-	670.766	0.5424	neg	-	-	-	-	-	-	0.0122	4.7404	4.4551	4.2418	5.0656	5.1404	5.125	4.6987	4.6116	5.0426	4.9846	4.3774	5.1482	4.521	3.2832	4.256	4.0143	4.8154	3.7868	4.2316	4.5247	4.4679	3.9913	4.9607	4.1349	4.1171	4.271	4.1337	4.8279	2.9215	4.2693	4.0034	4.3185	4.6111	4.5677	4.6263
neg_1338	metab_6637	metab_6637	-	-	716.689	0.5424	neg	-	-	-	-	-	-	0.0159	5.2974	4.0525	5.5797	4.2889	2.5003	4.5841	2.7414	3.955	4.556	4.5758	2.8645	4.2409	5.8109	5.1004	4.1906	4.885	3.8417	3.445	2.0434	2.8628	3.4324	4.0526	4.0564	3.0564	5.89	3.9158	4.5003	4.1181	5.4439	5.1052	4.9941	4.9181	4.1743	4.1123	4.134
neg_1339	metab_6638	metab_6638	-	-	838.688	0.5424	neg	-	-	-	-	-	-	0.0121	5.0745	4.6215	4.6053	5.3263	5.3417	5.446	4.8858	4.8996	5.3372	5.2702	4.6292	5.4528	4.6354	3.0829	4.5074	4.2628	5.0765	3.7351	4.4835	4.8079	4.7583	4.2334	5.2212	4.3226	3.625	4.4357	4.0903	5.1306	3.2407	4.3618	3.8715	4.2335	4.9173	4.8736	4.9194
neg_1340	metab_6639	metab_6639	-	-	654.792	0.5424	neg	-	-	-	-	-	-	0.0137	4.2422	4.2861	3.2367	5.0828	5.4209	5.0699	5.2363	4.4897	4.9293	4.8278	4.8036	5.2026	3.3232	3.2312	3.8762	3.2591	4.9084	4.6042	4.4866	4.8192	4.6105	3.4916	5.0087	4.571	4.0796	3.9596	3.6285	4.7724	3.389	3.7329	3.6968	3.421	4.4916	4.4757	4.5301
neg_1341	metab_6640	metab_6640	-	-	502.843	0.5424	neg	-	-	-	-	-	-	0.0088	4.4068	4.2815	3.7802	5.0791	5.3054	5.0514	5.1378	4.5213	4.9149	4.8536	4.6947	5.1353	3.8327	1.4332	3.9811	3.5674	4.8311	4.5421	4.4085	4.737	4.5357	3.623	4.9614	4.5034	1.5359	4.0704	3.5052	4.7527	1.5862	3.5654	3.2609	3.4951	4.5092	4.4981	4.4855
neg_1343	metab_6642	metab_6642	-	-	554.856	0.5424	neg	-	-	-	-	-	-	0.0245	2.9108	3.5989	2.0039	4.4498	4.7524	4.1721	4.8222	3.6167	3.9976	3.8937	4.2859	4.3858	2.064	2.0558	2.7419	2.0836	4.1189	4.5198	3.8562	4.1537	3.9068	2.0621	4.2211	4.1033	3.663	2.9844	3.2422	3.9155	2.2126	3.4162	3.4608	2.9907	3.6324	3.5952	3.6314
neg_1344	metab_6643	metab_6643	-	-	974.664	0.5424	neg	-	-	-	-	-	-	0.022	3.9047	3.8997	0.5133	5.0387	5.2755	4.964	4.9567	4.4108	4.8162	4.6397	4.5907	5.1526	0.5562	0.5503	3.6356	0.5705	4.6973	3.9884	4.3541	4.686	4.5729	3.0184	4.9016	4.361	2.1532	3.7113	1.8794	4.6404	0.6692	2.0335	2.2233	2.1018	4.4022	4.2152	4.3916
neg_1346	metab_6645	metab_6645	-	-	478.851	0.5424	neg	-	-	-	-	-	-	0.0185	4.1876	4.3266	4.1635	4.4396	3.8959	4.5487	3.5657	3.6359	4.3003	3.9636	2.6483	4.2885	4.6492	4.1043	3.7516	3.9353	3.7629	2.5365	3.3618	3.083	3.1833	3.8748	3.797	3.0192	4.7477	4.1749	4.3161	4.1124	3.5199	4.5588	4.5233	4.5872	3.82	3.8237	3.8805
neg_1347	metab_6646	metab_6646	-	-	550.765	0.5424	neg	-	-	-	-	-	-	0.0101	5.0744	4.004	5.2821	4.2125	3.7427	4.4756	1.335	4.0044	4.4126	4.5415	2.737	4.1106	5.4668	4.7372	4.0286	4.6267	3.9682	0.8822	2.944	3.3333	3.3572	3.9042	4.1311	2.3666	5.4552	3.8332	4.291	4.2077	5.0545	4.8682	4.7394	4.6884	4.1358	4.0423	4.0999
neg_1349	metab_6648	metab_6648	-	-	586.804	0.5424	neg	-	-	-	-	-	-	0.0111	4.7085	4.5074	4.1141	5.227	5.4334	5.2826	5.2016	4.7162	5.1403	5.0503	4.8133	5.2998	4.0615	2.241	4.1962	3.8514	5.0319	4.458	4.5459	4.8441	4.7233	3.9123	5.1356	4.5926	3.3562	4.2818	3.8445	4.9576	2.3982	3.96	3.5033	3.8388	4.7129	4.6673	4.7357
neg_1350	metab_6649	metab_6649	-	-	466.803	0.5424	neg	-	-	-	-	-	-	0.0039	5.2873	4.5343	5.3899	4.8422	4.8923	5.0814	4.4108	4.6022	5.2179	5.1722	3.9682	5.1057	5.5492	4.9271	4.46	4.8288	4.6807	3.4109	3.8369	4.1173	4.2028	4.3058	4.8407	3.7589	5.4517	4.3016	4.5955	4.7296	5.0474	5.0103	4.8974	4.8502	4.6152	4.6171	4.5843
neg_1351	metab_6650	metab_6650	-	-	534.791	0.5424	neg	-	-	-	-	-	-	0.0098	5.3805	4.7633	5.2799	5.2347	5.1825	5.3531	4.7229	4.898	5.312	5.2557	4.4514	5.2954	5.4094	4.2993	4.6444	4.8136	5.0107	3.7141	4.2911	4.6177	4.6025	4.4373	5.1098	4.1126	5.0668	4.5623	4.6177	5.0656	4.6364	4.9664	4.7265	4.8382	4.9278	4.8744	4.9179
neg_1352	metab_6651	metab_6651	-	-	468.897	0.5424	neg	-	-	-	-	-	-	0.017	3.568	4.0809	2.177	4.9893	5.6116	4.8753	5.6966	4.2967	4.6832	4.5443	5.1235	5.0667	2.7684	2.2291	3.3688	2.3026	4.8268	5.5043	4.7053	4.9897	4.6138	2.9215	4.9237	4.9645	3.3369	3.5456	3.1842	4.6243	2.3862	3.4279	3.1092	2.8848	4.2613	4.2223	4.284
neg_1353	metab_6652	metab_6652	-	-	382.841	0.5424	neg	-	-	-	-	-	-	0.0074	5.3113	4.6172	5.3699	4.9426	4.8627	5.0909	4.3995	4.689	5.0554	5.0918	4.1582	4.9954	5.5288	4.7603	4.5075	4.8357	4.7622	3.7688	3.9815	4.3276	4.3282	4.3407	4.8497	3.8211	5.4631	4.426	4.6267	4.843	5.0523	5.0556	4.9044	4.888	4.7061	4.6834	4.6999
neg_1354	metab_6653	metab_6653	-	-	361.09	0.6202	neg	-	-	-	-	-	-	0.0081	3.9523	4.1522	3.9498	3.3322	4.2916	4.433	3.5983	4.1353	3.2762	4.4049	4.262	3.9221	4.044	4.4451	4.4318	4.4502	4.0871	4.2849	4.336	4.38	4.2378	4.455	4.3009	4.2145	4.1372	4.7108	4.6724	4.7607	4.7695	4.7183	4.7893	4.9082	4.7662	4.7573	4.7331
neg_1355	metab_6654	metab_6654	-	-	222.967	0.6202	neg	-	-	-	-	-	-	0.0083	3.2523	3.5599	4.1764	4.1368	4.1255	3.9551	3.0309	3.8468	4.2055	4.2626	3.0444	4.252	4.3767	4.0189	3.9287	4.1341	4.0965	2.8716	3.8806	3.9631	3.5331	3.8576	4.1843	3.407	4.324	3.0313	3.6869	3.3826	3.6919	3.9597	3.6269	3.9202	4.0114	4.0736	3.9868
neg_1356	metab_6655	metab_6655	-	-	408.788	0.0201	neg	-	-	-	-	-	-	0.0082	4.9266	4.6527	4.8907	5.3385	5.0666	5.3527	4.9418	4.7092	4.9364	4.8766	4.6673	5.1495	5.1185	4.5098	4.5115	4.6267	4.8219	4.5885	4.56	4.7032	4.6167	4.441	4.8719	4.5941	4.9366	4.4662	4.5266	4.8273	4.5958	4.8088	4.6955	4.7551	4.6288	4.7318	4.7016
neg_1357	metab_6656	metab_6656	-	-	421.797	0.0137	neg	-	-	-	-	-	-	0.0151	4.0812	3.7402	3.9749	4.4191	4.1731	4.4526	4.0415	3.7859	4.0298	3.9583	3.7987	4.2336	4.2079	3.6123	3.6154	3.7878	3.875	3.6748	3.6457	3.7498	3.6647	3.5776	4.0053	3.7036	4.056	3.5492	3.5772	3.9362	3.6984	3.9291	3.8251	3.8478	3.6502	3.7874	3.7893
neg_1358	metab_6657	metab_6657	-	-	186.905	0.0137	neg	-	-	-	-	-	-	0.0262	3.0594	2.6378	3.0812	3.3806	3.1737	3.4499	2.9383	2.8847	2.9912	2.9562	2.7694	3.3206	3.2938	2.6396	2.5951	2.6624	2.8842	2.5218	2.5392	2.7391	2.6564	2.5294	2.8838	2.6735	3.2118	2.6304	2.3951	2.9959	2.5397	2.959	2.8183	2.8121	2.7588	2.8315	2.9502
neg_1359	metab_6658	metab_6658	-	-	347.872	0.0137	neg	-	-	-	-	-	-	0.018	3.3949	3.1448	3.4113	3.8568	3.6087	3.8547	3.4456	3.1728	3.3981	3.2737	3.1377	3.6757	3.6283	2.9347	2.9181	3.1629	3.258	3.0771	3.0575	3.2054	3.0703	2.981	3.3717	3.0078	3.4273	2.9421	2.9525	3.2918	3.1808	3.3862	3.1891	3.2904	3.1433	3.1267	3.0693
neg_1360	metab_6659	metab_6659	-	-	103.919	0.0201	neg	-	-	-	-	-	-	0.0038	4.7988	4.487	4.7288	5.1686	4.9188	5.1711	4.7759	4.5421	4.7529	4.7397	4.4937	5.0038	4.9725	4.354	4.3654	4.4701	4.6323	4.4211	4.369	4.506	4.4592	4.2789	4.7017	4.3862	4.7827	4.2963	4.3278	4.6356	4.4252	4.6227	4.5302	4.5773	4.4908	4.5123	4.5379
neg_1361	metab_6660	metab_6660	-	-	231.931	0.0201	neg	-	-	-	-	-	-	0.0015	4.9816	4.6654	4.9187	5.3674	5.107	5.367	4.9602	4.7241	4.9382	4.934	4.6836	5.1978	5.1594	4.5337	4.5537	4.6478	4.8411	4.6126	4.5741	4.7125	4.6531	4.4753	4.9029	4.5857	4.9759	4.5046	4.5394	4.8616	4.6382	4.8292	4.738	4.7816	4.7093	4.7199	4.7085
neg_1362	metab_6661	metab_6661	-	-	100.952	0.0201	neg	-	-	-	-	-	-	0.006	3.4491	3.1614	3.3659	3.828	3.5484	3.8346	3.4261	3.1869	3.3993	3.4066	3.1438	3.6447	3.6026	2.9975	3.0036	3.0821	3.3555	3.0861	3.0403	3.1993	3.0863	2.9472	3.3746	3.021	3.5003	3.0216	3.0416	3.3637	3.1078	3.3534	3.2303	3.2708	3.2127	3.1691	3.1909
neg_1363	metab_6662	metab_6662	-	-	155.896	0.0201	neg	-	-	-	-	-	-	0.0212	4.0282	3.7185	3.9595	4.3956	4.1437	4.3991	3.9837	3.7302	3.9509	3.9468	3.6856	4.1936	4.1495	3.547	3.5534	3.6359	3.9402	3.685	3.6314	3.7471	3.6888	3.5205	3.9342	3.6076	4.1391	3.6721	3.6699	3.9775	3.7049	3.9165	3.8341	3.8755	3.894	3.7741	3.7155
neg_1364	metab_6663	metab_6663	-	-	205.923	0.0201	neg	-	-	-	-	-	-	0.0069	3.8089	3.4749	3.7866	4.2202	3.9316	4.2488	3.7963	3.5829	3.7989	3.7806	3.5555	4.0859	4.0167	3.4044	3.436	3.5061	3.7021	3.5028	3.4289	3.5895	3.5197	3.3314	3.7739	3.4473	3.8768	3.4113	3.4629	3.7463	3.5047	3.6958	3.6055	3.6424	3.6063	3.5635	3.5976
neg_1365	metab_6664	metab_6664	-	-	480.793	0.0201	neg	-	-	-	-	-	-	0.0042	4.063	3.7774	4.0054	4.4598	4.1661	4.4324	4.0535	3.7567	4.0058	3.983	3.786	4.2093	4.2131	3.6028	3.6218	3.6897	3.9488	3.6267	3.6369	3.7962	3.6579	3.5609	3.9579	3.7218	4.0351	3.5512	3.5745	3.9241	3.6981	3.8938	3.8214	3.7881	3.7557	3.7817	3.7527
neg_1366	metab_6665	metab_6665	-	-	152.935	0.0201	neg	-	-	-	-	-	-	0.0202	2.7777	2.3878	2.5566	3.1778	2.8338	3.0297	2.727	2.4654	2.708	2.5947	2.4242	2.9104	2.8175	2.2471	2.2445	2.3205	2.6437	2.4182	2.3335	2.4219	2.3843	2.2136	2.7487	2.2391	2.8386	2.3146	2.2123	2.6604	2.4003	2.6542	2.5885	2.6422	2.433	2.5391	2.4724
neg_1367	metab_6666	metab_6666	-	-	168.93	0.0201	neg	-	-	-	-	-	-	0.0043	3.7117	3.2895	3.5231	4.1258	3.7305	3.981	3.7234	3.3546	3.5617	3.6902	3.4503	3.9521	3.8858	3.2713	3.2829	3.3709	3.4377	3.3888	3.2984	3.473	3.4102	3.2424	3.5301	3.3298	3.7757	3.1927	3.21	3.4927	3.2609	3.4884	3.3593	3.5385	3.4675	3.4592	3.4424
neg_1368	metab_6667	metab_6667	-	-	334.843	0.0201	neg	-	-	-	-	-	-	0.0093	3.9877	3.7248	3.9762	4.4068	4.128	4.4286	4.0188	3.7523	4.0022	3.961	3.7216	4.2112	4.1629	3.5666	3.5717	3.7039	3.8531	3.5734	3.5866	3.7284	3.6645	3.486	3.9447	3.6231	3.938	3.5719	3.5763	3.9319	3.6515	3.887	3.7896	3.813	3.7004	3.7867	3.7337
neg_1369	metab_6668	metab_6668	-	-	133.909	0.0201	neg	-	-	-	-	-	-	0.0099	2.5749	2.2637	2.4603	3.0463	2.7549	3.065	2.622	2.3452	2.5603	2.4756	2.1481	2.8138	2.7203	2.1168	2.079	2.3339	2.3763	2.1041	2.2735	2.2512	2.3934	2.2094	2.599	2.2516	2.6833	2.2815	2.1646	2.4503	2.4069	2.3549	2.469	2.4777	2.318	2.3178	2.3736
[truncated: 6,307 more rows]
[truncated: 1 more columns]
