# Supplementary material for: Urinary metabolomics reveals the biological characteristics of early pregnancy in pigs
Source: Porcine Health Manag. 2022 Mar 21;8:14. doi: 10.1186/s40813-022-00256-z (PMC8935750; doi:10.1186/s40813-022-00256-z)
Supplement: Supplementary file 4 — Additional file 4. Table S4. MetabsetVip_DP9_vs_DP0. [file 40813_2022_256_MOESM4_ESM.xls]

## Sheet: Metabolite Information Overview
ID	Metabolite	Metab ID	KEGG Compound ID	Library ID	M/Z	Mode	Adducts	Formula	Retention time	RSD	Fragmentation Score	Theoretical Fragmentation Score	Mass Error	CAS ID	KEGG Compound First Category	KEGG Compound Second Category	KEGG Pathway ID	KEGG Pathway First Category	KEGG Pathway Second Category	HMDB Superclass	HMDB Class	HMDB Subclass	DP12_1	DP12_2	DP12_3	DP12_4	DP12_5	DP12_6	DP12_7	DP12_8	DP15_1	DP15_2	DP15_3	DP15_4	DP15_5	DP15_6	DP15_7	DP15_8	DP9_1	DP9_2	DP9_3	DP9_4	DP9_5	DP9_6	DP9_7	DP9_8	DP0_1	DP0_2	DP0_3
pos_10	Hypoxanthine	metab_9	C00262	HMDB0000157	137.045	pos	M+H, M+K, M+Na, 2M+H, M+H-H2O	C5H4N4O	0.6852	0.0021	85.4	-	-3.53979	68-94-0	-	-	map01100;map00230	Metabolism;Metabolism	Global and overview maps;Nucleotide metabolism	Organoheterocyclic compounds	Imidazopyrimidines	Purines and purine derivatives	6.636	6.5459	6.1107	6.2794	6.4499	6.161	5.5145	6.4496	6.8285	6.6549	6.5568	6.2365	5.5425	5.8437	6.5179	6.1697	6.6732	6.6859	6.6111	6.4711	5.9174	6.9722	6.7201	6.3604	5.8835	6.1771	6.0356
pos_13	Phenylacetylglycine	metab_12	C05598	HMDB0000821	194.081	pos	M+H, M+K, M+Na, 2M+H, M+H-H2O	C10H11NO3	2.118	0.0009	90.5	-	-3.37854	500-98-1	-	-	map00360	Metabolism	Amino acid metabolism	Organic acids and derivatives	Carboxylic acids and derivatives	Amino acids, peptides, and analogues	6.7562	6.8049	6.7693	6.1731	6.5526	6.1987	6.7977	6.9239	6.7647	6.7372	6.8	6.5105	6.5593	6.9888	6.9511	6.9614	6.8142	7.1237	7.0213	7.0027	6.8614	7.0754	6.7314	6.9843	6.5031	6.785	6.8113
pos_32	N-Acetyl-DL-tryptophan	metab_31	-	-	247.107	pos	M+H, M+Na, 2M+K, M+H-H2O	C13H14N2O3	2.6685	0.0042	96.4	-	-3.67424	-	-	-	-	-	-	-	-	-	5.7533	6.0653	5.8171	5.029	5.8177	5.1891	5.8738	6.1681	5.9287	5.9486	6.2538	5.5834	5.5261	6.2146	6.2279	6.162	6.077	6.301	6.2702	6.2292	6.1304	6.3287	6.0272	6.2268	5.9574	6.1272	6.247
pos_34	Diphenhydramine N-glucuronide	metab_33	-	HMDB0060897	433.206	pos	M+H, M+Na, M+H-2H2O, M+H-H2O	C23H30NO7+	3.3245	0.0058	-	61.9	-9.037	-	-	-	-	-	-	Organic oxygen compounds	Organooxygen compounds	Carbohydrates and carbohydrate conjugates	4.3143	5.4287	3.7709	3.9473	3.1158	3.5436	4.3831	4.6414	5.193	3.8619	5.0274	4.2351	3.2579	5.2117	5.1275	5.0449	4.6013	4.0569	5.5706	4.6105	4.9752	5.1832	3.5761	5.1975	5.095	5.9902	5.7987
pos_46	3-Hydroxy-4-methoxyphenylacetic acid	metab_45	-	HMDB0000333	428.122	pos	M+H-H2O, M+H, M+ACN+H, 2M+ACN+Na	C9H10O4	1.2998	0.0035	59.2	-	-2.6708	-	-	-	-	-	-	Benzenoids	Phenols	Methoxyphenols	4.3269	5.0528	4.2272	3.6685	4.4882	3.3732	4.3853	5.1525	4.9207	5.0628	5.3144	4.7523	4.8875	5.4378	5.3939	5.4405	4.9959	5.3624	5.4277	5.315	5.2061	5.6136	5.0697	5.2517	4.6639	5.5303	5.4322
pos_47	Pantothenic Acid	metab_46	C00864	HMDB0000210	220.117	pos	M+H, M+Na, M+H-H2O, M+H-2H2O	C9H17NO5	1.2998	0.0014	90.5	-	-3.70413	79-83-4	Vitamins and Cofactors	Vitamins	map01100;map00770;map00410;map04977	Metabolism;Metabolism;Metabolism;Organismal Systems	Global and overview maps;Metabolism of cofactors and vitamins;Metabolism of other amino acids;Digestive system	Organooxygen compounds	Alcohols and polyols	Polyols	6.1585	6.3218	6.1219	5.5989	6.0894	5.34	5.9746	6.2381	6.1293	6.1768	6.2971	5.8717	5.879	6.2767	6.3316	6.2343	6.2781	6.3102	6.4168	6.3407	6.1476	6.4868	6.1909	6.3184	5.9219	6.034	6.1718
pos_52	N-Acetyl-b-neuraminic acid	metab_51	-	-	274.091	pos	M+H-2H2O, M+Na, M+H-H2O, M+H	C11H19NO9	0.6492	0.0015	67.4	-	-3.64665	-	-	-	-	-	-	-	-	-	5.3762	5.2165	5.3296	5.2536	5.2024	4.985	5.2744	5.279	5.3738	5.3604	4.8029	5.3249	5.321	5.1813	5.0459	5.2467	5.341	5.0414	5.0763	5.0937	5.2032	4.6742	5.3632	4.9628	5.9574	5.4363	5.7768
pos_57	2-Formaminobenzoylacetate	metab_56	C05835	-	208.06	pos	M+H, M+Na, 2M+K, M+ACN+H	C10H9NO4	1.7764	0.0029	52.5	-	-3.41604	-	-	-	map00380	Metabolism	Amino acid metabolism	-	-	-	5.6248	5.6937	5.464	5.1277	5.5269	5.0176	5.5598	5.6106	5.5712	5.5621	5.5823	5.233	5.1419	5.4562	5.5832	5.5177	5.5633	5.5219	5.7988	5.8006	5.514	5.8088	5.6184	5.6422	5.5178	5.7719	5.7916
pos_61	Allysine	metab_60	C04076;C01475	HMDB0059595;HMDB0001263	128.07	pos	M+H-H2O, M+Na, M+ACN+H, M+H-2H2O	C6H11NO3	0.7248	0.0016	-	56.3	-2.74326	1962-83-0	-	-	map01100;map00310;map00300;map01230	Metabolism;Metabolism;Metabolism;Metabolism	Global and overview maps;Amino acid metabolism;Amino acid metabolism;Global and overview maps	Organic acids and derivatives	Carboxylic acids and derivatives	Amino acids, peptides, and analogues	5.3719	5.3358	5.3085	5.1593	5.3408	5.1189	5.313	5.3245	5.2589	5.273	5.3749	5.2409	5.2213	5.3598	5.3257	5.3415	5.3279	5.3033	5.4064	5.3565	5.3205	5.2392	5.3645	5.3383	5.3804	5.4772	5.4812
pos_66	2-Phenylethyl beta-D-glucopyranoside	metab_65	-	HMDB0029819	267.122	pos	M+H-H2O, M+Na, M+H, M+H-2H2O	C14H20O6	2.4011	0.0045	-	52.5	-3.76547	18997-54-1	-	-	-	-	-	Organic oxygen compounds	Organooxygen compounds	Carbohydrates and carbohydrate conjugates	4.9296	4.6779	4.8076	4.409	4.7793	4.4326	4.8901	5.0959	4.7277	5.1011	5.3075	4.5338	4.7449	4.9042	4.9146	5.0127	4.9752	5.0307	4.7547	5.0601	5.0255	4.574	4.8808	5.0468	4.734	5.0118	5.3497
pos_84	Trimethylamine N-oxide	metab_83	C01104	HMDB0000925	76.0761	pos	M+H, 2M+H, M+K	C3H9NO	0.5949	0.0036	97.4	-	5.11541	1184-78-7	-	-	-	-	-	Organic nitrogen compounds	Organonitrogen compounds	Aminoxides	5.4136	5.6028	5.0483	5.0991	5.3442	5.0342	5.3765	5.3311	5.16	5.4581	5.7753	5.6872	5.7759	6.1617	5.9821	6.1172	5.3059	5.5509	5.6117	5.2358	5.9898	4.903	5.3249	5.8742	6.0886	6.3099	6.2207
pos_96	Salicyluric beta-D-glucuronide	metab_95	-	HMDB0240252	354.081	pos	M+H, M+Na, M+H-H2O	C15H17NO10	1.859	0.005	-	82.5	-3.76564	-	-	-	-	-	-	Organic oxygen compounds	Organooxygen compounds	Carbohydrates and carbohydrate conjugates	4.4234	5.0071	4.7265	3.9127	3.9926	3.6309	4.8055	5.0032	4.3725	4.2935	5.0738	4.1552	4.3436	5.0919	4.9666	5.0154	4.9252	5.3529	5.4004	4.9187	5.3208	4.0035	4.717	5.3788	4.6969	5.2017	5.1299
pos_101	Epidermin	metab_100	-	HMDB0034777	262.128	pos	M+H, M+ACN+Na, M+H-H2O	C11H19NO6	1.9972	0.0021	-	54.3	-3.79135	126050-09-7	-	-	-	-	-	Organic oxygen compounds	Organooxygen compounds	Carbohydrates and carbohydrate conjugates	5.2378	5.3474	5.1813	4.862	5.1996	4.4156	5.2539	5.2891	5.4751	5.4799	5.6429	5.1686	5.1314	5.2932	5.4767	5.3223	5.467	5.4388	5.5109	5.758	5.91	5.63	5.3169	5.784	4.9335	5.5719	5.4282
pos_108	Indole-3-carboxylic acid	metab_107	C19837	HMDB0003320	162.054	pos	M+H, 2M+H, M+Na	C9H7NO2	2.1975	0.0022	74.6	-	-3.7689	771-50-6	-	-	-	-	-	Organoheterocyclic compounds	Indoles and derivatives	Indolecarboxylic acids and derivatives	5.0065	5.0867	5.0205	4.835	4.8525	4.7309	4.9245	5.0971	4.901	4.9209	5.0954	4.8026	4.8365	5.0881	5.0834	5.0799	6.086	5.6566	5.13	5.0714	5.1793	7.6948	5.2215	5.3247	4.6987	5.0819	5.0638
pos_138	(S,Z)-Lyratol acetate	metab_137	-	HMDB0031840	195.137	pos	M+H-H2O, M+H, M+H-2H2O	C12H18O2	3.3245	0.0021	63.3	-	-3.11586	79549-21-6	-	-	-	-	-	Organic acids and derivatives	Carboxylic acids and derivatives	Carboxylic acid derivatives	5.2556	5.5112	5.1955	4.7252	5.1439	4.7672	5.2661	5.5249	5.3772	5.2866	5.6495	4.9154	5.0061	5.5077	5.5565	5.4495	5.3659	5.3965	5.5842	5.5363	5.5337	5.5889	5.3658	5.6036	5.3047	5.8184	5.7925
pos_142	7-Oxo-11-dodecenoic acid	metab_141	-	LMFA01060182	195.137	pos	M+H-H2O, M+H, M+H-2H2O	C12H20O3	3.8378	0.0034	56.5	-	-2.78597	-	-	-	-	-	-	-	-	-	5.6976	5.8971	5.5751	5.171	5.4233	5.1341	5.7805	5.8923	5.5129	5.5047	5.544	4.9761	5.2144	5.7376	5.7891	5.6708	5.8696	5.4678	6.0114	5.8153	5.8426	5.9149	5.8265	5.9178	5.7818	6.4412	6.3136
pos_150	Corchorifatty acid F	metab_149	-	HMDB0035919	293.21	pos	M+H-2H2O, M+H-H2O, M+H	C18H32O5	4.6476	0.0063	-	82.5	-3.41474	95341-44-9	-	-	-	-	-	Lipids and lipid-like molecules	Fatty Acyls	Lineolic acids and derivatives	4.0397	4.2051	3.3225	3.1351	3.4209	3.148	3.5059	4.0552	4.2564	4.4198	4.6394	3.6813	3.2172	4.4653	4.6214	4.4509	3.7272	3.9172	4.2953	3.8117	4.0216	4.4055	4.0113	4.1215	4.0205	5.1918	5.249
pos_153	Glycocholic Acid	metab_152	C01921	HMDB0000138;HMDB0000331;LMST05030001	430.294	pos	M+H-2H2O, M+H, M+H-H2O	C26H43NO6	4.868	0.0039	87.5	-	-2.92305	475-31-0	Steroids	24-Carbon atoms	map01100;map04976;map00120	Metabolism;Organismal Systems;Metabolism	Global and overview maps;Digestive system;Lipid metabolism	Lipids and lipid-like molecules	Steroids and steroid derivatives	Bile acids, alcohols and derivatives	5.0514	5.4437	4.1092	5.3768	4.551	4.3017	4.9776	5.2175	6.3554	4.2901	5.6041	4.6676	4.5413	5.4484	5.3031	5.3726	4.2226	4.7383	4.9062	4.6889	4.1198	5.42	4.1338	4.7091	4.307	4.6911	5.371
pos_154	Epimetendiol	metab_153	-	HMDB0006012	301.251	pos	M+H-H2O, M+H, M+H-2H2O	C21H34O2	5.6587	0.0054	-	63.6	-3.80277	132830-78-5	-	-	-	-	-	Lipids and lipid-like molecules	Steroids and steroid derivatives	Androstane steroids	4.2433	4.723	3.2962	3.2618	3.8228	3.1779	3.8803	4.3554	4.3788	4.4107	4.2635	4.0228	3.2471	5.2392	5.1607	5.1118	3.9472	3.8033	4.2867	3.8922	3.4496	5.2858	4.5828	3.7277	3.3477	3.5679	3.5474
pos_155	3a,7a,12b-Trihydroxy-5b-cholanoic acid	metab_154	-	HMDB0000312	373.272	pos	M+H-2H2O, 2M+Na, 2M+H	C24H40O5	5.6587	0.0111	-	83.4	-3.36621	71883-64-2	-	-	-	-	-	Lipids and lipid-like molecules	Steroids and steroid derivatives	Bile acids, alcohols and derivatives	4.1037	5.2198	3.091	3.6705	3.4211	3.7946	4.4609	4.7649	4.8229	3.1346	5.6163	4.2075	4.3069	4.8524	4.7462	4.7428	3.1486	3.7962	3.9624	4.0312	3.2443	5.5798	3.3066	3.6491	3.8554	4.161	4.5997
pos_161	Bis(2-ethylhexyl) phthalate	metab_160	-	-	391.283	pos	M+H, M+Na, 2M+Na	C24H38O4	9.1763	0.0018	71.3	-	-3.70995	-	-	-	-	-	-	-	-	-	6.575	6.371	6.553	6.6794	6.6831	6.739	6.6414	6.5063	6.5692	6.55	6.4892	6.7064	6.6498	6.3687	6.3878	6.4333	6.5528	6.3892	6.3361	6.4457	6.4014	6.2516	6.52	6.3711	6.6589	6.3217	6.3984
pos_191	Cinnamoylglycine	metab_190	-	HMDB0011621	206.081	pos	M+H, M+Na, 2M+K	C11H11NO3	2.9343	0.0046	88	-	-3.23582	16534-24-0	-	-	-	-	-	Organic acids and derivatives	Carboxylic acids and derivatives	Amino acids, peptides, and analogues	4.9793	5.4658	5.4194	4.4473	5.195	4.3148	4.9668	5.4987	5.5313	5.1587	5.756	4.9947	5.1488	6.077	5.9527	5.9546	5.6513	5.9809	6.1766	5.518	5.4818	5.52	5.2519	5.8749	4.6949	5.3351	5.0876
pos_192	2,6,10,10-Tetramethyl-1-oxaspiro[4.5]decan-6-ol	metab_191	-	HMDB0037907	177.163	pos	M+H-2H2O, M+H, M+H-H2O	C13H24O2	2.9343	0.0021	-	55.8	-2.9161	53398-90-6	-	-	-	-	-	Organoheterocyclic compounds	Tetrahydrofurans	-	4.3217	4.9025	4.5517	3.8304	4.4948	3.5793	4.6621	4.8243	4.2608	4.5287	4.9671	4.2164	4.691	5.3486	5.2188	5.2143	4.3744	4.6134	4.8877	5.0533	5.1255	5.3124	4.5416	5.078	5.0993	5.6747	5.4527
pos_201	N-isovalerylglycine	metab_200	-	-	160.096	pos	M+H-H2O, M+H, M+Na	C7H13NO3	1.7141	0.0027	50.9	-	-2.60153	-	-	-	-	-	-	-	-	-	5.302	5.2786	5.3823	4.6557	5.012	4.8454	5.291	5.5028	5.0874	5.3399	5.4768	4.9272	5.1978	5.7979	5.7187	5.7436	5.3666	5.693	5.8009	5.7466	5.2551	5.9543	5.4185	5.6106	5.4178	5.4584	5.5544
pos_202	L-alpha-Amino-1H-pyrrole-1-hexanoic acid	metab_201	-	HMDB0040551	179.117	pos	M+H-H2O, M+H, M+H-2H2O	C10H16N2O2	1.6951	0.0028	56.4	-	-3.30266	156539-32-1	-	-	-	-	-	Organic acids and derivatives	Carboxylic acids and derivatives	Amino acids, peptides, and analogues	4.8444	5.0965	4.7716	4.4532	4.462	4.4195	4.9313	4.9661	4.8035	4.8272	5.0414	4.5494	4.6968	5.0127	5.0372	4.9725	4.8836	4.8225	4.9461	5.0999	5.2055	5.0996	4.8492	5.1192	4.6712	5.0456	4.9437
pos_238	Hydroxyphenylacetylglycine	metab_237	C05596	HMDB0000735	210.075	pos	M+H, M+Na, 2M+K	C10H11NO4	1.3799	0.0018	51.6	-	-3.22108	28116-23-6	-	-	map00350	Metabolism	Amino acid metabolism	Organic acids and derivatives	Carboxylic acids and derivatives	Amino acids, peptides, and analogues	5.5842	6.0199	5.468	5.8438	5.4637	5.4221	5.935	5.8889	5.5134	5.596	6.1976	5.3924	5.4663	6.2525	6.1139	6.1931	5.5505	5.7625	5.7608	5.5992	5.5779	6.3005	5.5795	5.6931	5.5032	5.8124	5.7768
pos_280	L-Lysine	metab_279	C00047	HMDB0000182;HMDB0062809	147.112	pos	M+H, M+2Na-H	C6H14N2O2	0.5188	0.0038	75	-	-3.10439	56-87-1	Peptides	Amino acids	map01100;map00310;map00300;map01210;map00780;map02010;map01230;map04974;map00970	Metabolism;Metabolism;Metabolism;Metabolism;Metabolism;Environmental Information Processing;Metabolism;Organismal Systems;Genetic Information Processing	Global and overview maps;Amino acid metabolism;Amino acid metabolism;Global and overview maps;Metabolism of cofactors and vitamins;Membrane transport;Global and overview maps;Digestive system;Translation	Organic acids and derivatives	Carboxylic acids and derivatives	Amino acids, peptides, and analogues	4.242	4.0906	4.2159	3.7657	4.2311	3.6405	4.2942	4.4193	4.2378	4.3392	5.045	4.3906	4.2036	4.2934	4.4842	4.4603	4.4543	4.4085	4.3314	4.4499	4.2665	3.9363	4.2946	4.3563	3.9708	4.1768	4.3354
pos_308	Creatine	metab_307	C00300	HMDB0000064	114.066	pos	M+H-H2O, M+H	C4H9N3O2	0.5949	0.0037	71.6	-	-1.27129	57-00-1	-	-	map01100;map00330;map00260	Metabolism;Metabolism;Metabolism	Global and overview maps;Amino acid metabolism;Amino acid metabolism	Organic acids and derivatives	Carboxylic acids and derivatives	Amino acids, peptides, and analogues	7.3927	7.4662	7.3994	7.3132	7.3158	7.2159	7.3542	7.4242	7.3581	7.4502	7.4132	7.4285	7.3842	7.4637	7.4724	7.4648	7.4782	7.4615	7.4316	7.5113	7.4843	7.6458	7.4602	7.5014	7.291	7.3408	7.3719
pos_321	Guanine	metab_320	C00242	HMDB0000132	152.056	pos	M+H, M+K	C5H5N5O	0.6304	0.0028	78.8	-	-3.64806	73-40-5	Nucleic acids	Bases	map01100;map00230	Metabolism;Metabolism	Global and overview maps;Nucleotide metabolism	Organoheterocyclic compounds	Imidazopyrimidines	Purines and purine derivatives	5.6073	5.3342	5.2769	5.2471	5.3846	5.2259	4.7669	5.3806	5.6812	5.6382	5.3696	5.3359	4.8408	4.7878	5.2599	5.0475	5.557	5.5157	5.4837	5.4242	5.0656	5.7112	5.6269	5.2549	5.2444	5.2685	5.2486
pos_325	3,4,5-trihydroxy-6-{[3-(3-hydroxyphenyl)propanoyl]oxy}oxane-2-carboxylic acid	metab_324	-	HMDB0124983	343.106	pos	M+H, M+K	C15H18O9	0.6492	0.0068	-	56.9	9.9162	-	-	-	-	-	-	Organic oxygen compounds	Organooxygen compounds	Carbohydrates and carbohydrate conjugates	3.3348	3.9242	3.4659	2.0505	4.2856	2.1929	2.7242	4.0745	2.3981	3.751	2.5703	3.7541	3.7131	6.0508	5.6989	5.816	4.2599	3.7633	4.1482	4.0296	3.1802	6.3807	3.8169	3.1422	3.4362	3.7782	3.8047
pos_336	Beta-Alanopine	metab_335	C02207	-	162.075	pos	M+H, M+K	C6H11NO4	0.667	0.0032	51.4	-	-4.09894	-	-	-	-	-	-	-	-	-	5.3652	4.7284	5.2477	4.4578	5.2304	5.332	5.1953	4.9722	4.6507	4.9327	4.9478	4.6986	4.7046	4.9126	4.7532	4.8973	4.9326	4.9106	4.6398	4.9059	4.846	4.6645	4.7992	4.7884	5.933	5.0605	5.2679
pos_347	Glycylproline	metab_346	-	HMDB0000721	173.091	pos	M+H-H2O, M+H	C7H12N2O3	0.6492	0.0022	59	-	-3.78895	704-15-4	-	-	-	-	-	Organic acids and derivatives	Carboxylic acids and derivatives	Amino acids, peptides, and analogues	4.8221	5.2826	4.9261	4.6268	4.8049	4.6113	4.856	5.043	5.0759	5.0864	4.9498	5.0999	4.6903	5.0167	4.9883	4.9931	4.9168	5.0967	5.0471	4.9456	5.0087	4.6249	5.0214	4.9429	4.9725	4.6934	4.7634
pos_388	N-Acetylglutamine	metab_387	-	HMDB0006029	153.065	pos	M+H-2H2O, 2M+ACN+Na	C7H12N2O4	0.8835	0.0023	-	58.1	-3.03521	2490-97-3	-	-	-	-	-	Organic acids and derivatives	Carboxylic acids and derivatives	Amino acids, peptides, and analogues	6.0347	5.8943	5.9684	5.402	5.9197	5.3983	5.828	6.0806	5.8731	5.9954	6.1656	5.6102	5.914	6.3879	6.2928	6.412	6.1117	6.1914	6.2286	6.2811	6.2097	6.0209	5.873	6.242	5.9505	6.4185	6.2305
pos_398	N-Acetylmuramate	metab_397	C02713	HMDB0060493	338.086	pos	M+CH3OH+H, M+2Na-H	C11H19NO8	0.9855	0.0017	-	64.6	0.124123	-	Carbohydrates	Monosaccharides	map01100;map00520	Metabolism;Metabolism	Global and overview maps;Carbohydrate metabolism	Organic oxygen compounds	Organooxygen compounds	Carbohydrates and carbohydrate conjugates	5.3925	5.7133	5.4708	4.8818	5.2082	4.8545	5.4802	5.6662	5.5391	5.717	5.681	5.2621	5.454	5.8337	5.8692	5.9087	5.5876	5.9253	5.7402	5.8526	5.909	5.3803	5.6406	5.8798	5.4822	5.9093	5.6098
pos_416	Aminofurantoin	metab_415	-	HMDB0060589	250.093	pos	M+CH3OH+H, M+ACN+H	C8H8N4O3	1.0684	0.0025	-	59.7	-4.50901	-	-	-	-	-	-	Organoheterocyclic compounds	Azolidines	Imidazolidines	4.1653	4.5163	4.1261	3.6985	4.1785	3.5644	4.2638	4.5554	4.4425	4.3032	4.7481	3.9998	4.1362	4.8758	4.694	4.8826	4.3871	4.6738	4.6877	4.6602	4.6222	5.1169	4.2889	4.6701	4.4097	5.0353	4.6857
pos_420	Benzoyl glucuronide (Benzoic acid)	metab_419	-	HMDB0010324	340.101	pos	M+H-H2O, M+ACN+H	C13H14O8	1.0684	0.0025	-	63.3	-4.0096	19237-53-7	-	-	-	-	-	Organic oxygen compounds	Organooxygen compounds	Carbohydrates and carbohydrate conjugates	4.3247	4.5745	4.7417	3.6296	4.1063	3.5308	4.634	4.7707	4.6076	4.7916	4.6826	4.0229	4.5399	5.0935	4.9949	5.2381	4.711	4.7659	4.8918	5.0932	4.8964	2.4913	4.7573	4.9084	4.4702	5.0629	4.8131
pos_430	Glu-Val	metab_429	-	HMDB0028832	247.128	pos	M+H-2H2O, M+H	C10H18N2O5	1.1322	0.0034	51.8	-	-3.1575	-	-	-	-	-	-	Organic acids and derivatives	Carboxylic acids and derivatives	Amino acids, peptides, and analogues	5.3871	5.5424	5.3245	4.639	5.4104	4.6218	5.406	5.6594	5.3208	5.3443	5.7858	5.093	5.1628	5.8651	5.6691	5.8322	5.4808	5.8595	5.7018	5.6469	5.7239	5.6519	5.3872	5.6766	5.4311	5.8918	5.6818
pos_433	Biotin	metab_432	C00120	HMDB0000030	245.095	pos	M+H-H2O, M+H	C10H16N2O3S	1.1322	0.0012	-	58.5	-3.3798	58-85-5	Vitamins and Cofactors	Cofactors	map01100;map00780;map02010;map04977	Metabolism;Metabolism;Environmental Information Processing;Organismal Systems	Global and overview maps;Metabolism of cofactors and vitamins;Membrane transport;Digestive system	Organoheterocyclic compounds	Biotin and derivatives	-	4.7794	5.0191	4.8421	4.3231	4.7361	4.1504	4.8667	5.0012	4.826	4.9071	5.0027	4.7804	4.8554	5.2666	5.1373	5.2794	4.9599	5.0011	5.0605	5.1235	5.1452	5.0315	4.8599	5.0845	4.9653	5.2481	5.0653
pos_455	Delta-Valerolactam	metab_454	-	HMDB0011749	100.076	pos	M+H, M+ACN+Na	C5H9NO	1.2371	0.0007	86.7	-	0.679335	-	-	-	-	-	-	Organoheterocyclic compounds	Piperidines	Piperidinones	5.0245	5.1267	5.0957	4.699	5.1291	4.7013	4.9708	5.1764	4.995	5.0223	5.1376	5.0737	5.0912	5.8165	5.6857	5.7505	4.9809	5.1165	5.1861	5.1794	5.2435	5.3638	4.8852	5.2471	5.002	5.2501	5.2568
pos_503	5-Methoxyindoleacetate	metab_502	C05660	HMDB0004096	188.07	pos	M+H-H2O, M+H	C11H11NO3	2.6685	0.004	-	71.8	-2.97176	3471-31-6	-	-	map00380	Metabolism	Amino acid metabolism	Organoheterocyclic compounds	Indoles and derivatives	Indolyl carboxylic acids and derivatives	5.0137	5.3284	5.1075	4.2767	5.1072	4.5075	5.106	5.4362	5.2263	5.2217	5.5253	4.8591	4.7986	5.4831	5.5085	5.4074	5.3749	5.5831	5.5393	5.5164	5.4073	5.6321	5.3215	5.5116	5.1872	5.4457	5.5573
pos_504	Tyrosyl-Glycine	metab_503	-	HMDB0029105	261.086	pos	M+H-2H2O, M+Na	C11H14N2O4	2.6685	0.0077	-	60.8	-2.98361	-	-	-	-	-	-	Organic acids and derivatives	Carboxylic acids and derivatives	Amino acids, peptides, and analogues	4.3729	4.3673	4.3398	3.4188	4.1268	3.6529	4.3083	4.6121	4.2568	4.3726	4.609	3.8278	4.0832	4.6624	4.6971	4.5594	4.335	4.3234	4.6388	4.4597	4.3861	4.8049	4.4445	4.5677	4.0002	4.769	4.7791
pos_570	Glycitein	metab_568	C14536	LMPK12050104;HMDB0005781	285.075	pos	M+H, M+Na	C16H12O5	3.4474	0.0059	85.6	-	-3.8838	40957-83-3	-	-	-	-	-	Phenylpropanoids and polyketides	Isoflavonoids	Isoflav-2-enes	4.0225	4.339	3.8724	3.1411	3.9685	2.7628	4.2786	4.2758	4.2109	4.061	4.5889	3.8524	4.1585	4.6509	4.5565	4.6143	5.5562	4.8177	4.3185	4.713	4.6506	6.9145	4.1571	4.6609	4.3892	4.2062	4.6737
pos_571	Caryophyllene epoxide	metab_569	C16908	HMDB0036789	221.189	pos	M+H-H2O, M+H	C15H24O	3.4882	0.0122	53.4	-	-2.89374	-	-	-	-	-	-	Lipids and lipid-like molecules	Prenol lipids	Sesquiterpenoids	2.0797	2.2638	2.4013	1.9271	2.0019	1.9398	2.077	2.1836	2.0743	2.1003	3.0631	1.9814	2.0084	3.0837	3.3133	2.2693	2.1143	2.2078	2.7365	2.2088	2.9013	3.3303	2.0898	2.7275	4.082	4.5869	4.4552
pos_578	3-Hydroxytetradecanedioic acid	metab_576	-	HMDB0000394	239.163	pos	M+H-2H2O, M+Na	C14H26O5	3.5699	0.0024	-	75.3	-3.37315	73179-89-2	-	-	-	-	-	Lipids and lipid-like molecules	Fatty Acyls	Fatty acids and conjugates	4.5526	4.9316	4.3626	3.8756	4.2587	3.6983	4.6724	4.7599	4.9363	4.8152	5.1843	4.3975	4.3545	4.9567	5.0717	4.9059	4.7846	4.4809	5.043	4.6735	4.8874	4.8993	4.6399	4.9727	4.865	5.5112	5.4868
pos_587	3-(5-Methyl-2-furanyl)butanal	metab_585	-	HMDB0036169	135.08	pos	M+H-H2O, M+H	C9H12O2	3.8378	0.0054	-	56.3	-2.10862	31704-80-0	-	-	-	-	-	Organoheterocyclic compounds	Heteroaromatic compounds	-	3.9083	4.1368	3.8352	3.3134	3.5896	3.3987	4.0414	4.0863	3.9064	3.8236	3.9662	3.3165	3.5047	4.061	4.0964	4.0113	4.0903	3.8614	4.2359	3.9988	4.1286	4.2368	4.0206	4.1593	4.0192	4.6722	4.5473
pos_616	Confertifoline	metab_612	-	-	235.168	pos	M+H-H2O, M+H	C15H22O2	4.5868	0.0032	62.6	-	-3.34511	-	-	-	-	-	-	-	-	-	4.5964	4.9216	4.429	4.1152	4.2703	3.8526	4.5693	4.7886	4.6378	4.7413	4.8345	4.2759	4.3664	4.989	5.0016	4.8886	4.7393	4.5412	4.9211	4.7345	4.8489	4.9352	4.7424	4.9375	4.5896	5.1787	5.1144
pos_617	Allylestrenol	metab_613	C12811	HMDB0015500;LMST02030125	301.251	pos	M+H-H2O, M+H	C21H32O	4.6063	0.0048	-	54.8	-3.49536	432-60-0	-	-	-	-	-	Lipids and lipid-like molecules	Steroids and steroid derivatives	Estrane steroids	3.5927	4.4152	3.583	3.5608	3.2604	2.1168	3.6109	4.1157	4.0706	3.778	4.4185	3.2655	3.3704	4.7386	4.5685	4.5959	4.258	4.4065	4.192	3.9582	2.3871	4.67	3.56	3.8301	2.2857	2.505	2.4846
pos_627	Longicamphenylone	metab_622	-	-	207.174	pos	M+H-H2O, M+H	C14H22O	5.048	0.0045	50.4	-	-3.16062	-	-	-	-	-	-	-	-	-	4.4837	5.0412	3.8867	4.4297	3.4552	3.3053	4.747	4.7167	4.6552	3.7753	5.1932	3.7117	3.9499	5.1888	5.0552	5.1027	4.3641	4.0766	4.9086	4.4043	4.5453	4.6764	3.9594	4.7307	4.0766	4.7566	4.9871
pos_635	Pteroside B	metab_629	-	HMDB0030760	381.19	pos	M+H-H2O, M+H	C20H28O7	4.4656	0.0079	52.2	-	-3.36506	29774-74-1	-	-	-	-	-	Organic oxygen compounds	Organooxygen compounds	Carbohydrates and carbohydrate conjugates	4.2936	4.8033	3.9538	3.5888	3.846	3.6372	4.5275	4.6832	4.424	4.0064	4.7361	3.6437	3.6709	4.4777	4.4558	4.3882	4.5521	4.0498	4.9352	4.543	4.5637	4.401	4.407	4.7647	4.3369	4.8538	5.1265
pos_657	4-Formylsalicylic acid	metab_651	C14100	-	149.023	pos	M+H-H2O, M+H	C8H6O4	9.1763	0.0023	53.9	-	-3.13857	-	-	-	-	-	-	-	-	-	5.4918	5.3141	5.4968	5.6229	5.5291	5.6807	5.5011	5.3873	5.4931	5.4849	5.3754	5.6063	5.6005	5.3333	5.3161	5.3694	5.4264	5.3296	5.2953	5.3716	5.3481	5.1858	5.4528	5.3119	5.5248	5.254	5.3027
pos_660	13E-Docosenamide	metab_654	-	-	338.34	pos	M+H, 2M+H	C22H43NO	9.6439	0.0049	76.7	-	-3.92007	-	-	-	-	-	-	-	-	-	6.5508	6.2869	6.4714	6.5521	6.5817	6.5638	6.4778	6.4179	6.4552	6.5236	6.36	6.5194	6.2432	5.8724	6.3826	5.9304	6.4352	6.2555	6.0353	6.3246	6.3567	6.2687	6.5557	6.4148	6.4345	5.8238	6.3747
pos_667	Tetrahydrogestrinone	metab_661	-	HMDB0004626	313.215	pos	M+H-H2O, M+H	C21H28O2	3.5494	0.004	-	51.8	-4.08987	618903-56-3	-	-	-	-	-	Lipids and lipid-like molecules	Steroids and steroid derivatives	Estrane steroids	3.8845	4.5489	4.0014	3.6582	4.0772	2.77	4.4988	4.5255	4.0517	4.1956	4.3619	3.8796	3.865	4.621	4.6289	4.4757	4.3511	4.7303	4.7354	4.6223	4.4764	5.0723	4.2235	4.6697	3.5446	4.4644	3.9786
pos_768	2-oxo capric acid	metab_762	-	LMFA01060001	169.122	pos	M+H-H2O, M+H	C10H18O3	3.0965	0.0029	60	-	-3.14914	-	-	-	-	-	-	-	-	-	4.1544	4.6113	4.1374	3.7237	4.0207	3.8489	4.4553	4.5623	4.6424	4.2896	4.6102	4.0145	4.0649	4.5193	4.5971	4.4653	4.2961	4.1321	4.6197	4.3641	4.5686	4.3502	4.1668	4.5814	4.4837	5.0384	4.998
pos_780	3-Methyl-1-phenyl-1-butanone	metab_774	-	-	163.111	pos	M+H-H2O, M+H	C11H14O	2.9343	0.0026	62	-	-3.04246	-	-	-	-	-	-	-	-	-	4.5078	4.869	4.7305	3.9915	4.5623	3.9347	4.4816	4.8463	4.8283	4.6218	5.0845	4.3976	4.5658	5.3518	5.2522	5.2345	4.909	5.2528	5.432	4.8765	4.8816	5.0003	4.6309	5.1747	4.483	5.0009	4.8546
pos_789	L-Tryptophan	metab_783	C00078	HMDB0000929	205.096	pos	M+H-H2O, M+H	C11H12N2O2	2.6685	0.0063	88.5	-	-2.95416	73-22-3	Peptides	Amino acids	map01100;map04978;map05143;map00260;map01210;map04974;map00380;map01230;map00970;map04726;map00400;map05230	Metabolism;Organismal Systems;Human Diseases;Metabolism;Metabolism;Organismal Systems;Metabolism;Metabolism;Genetic Information Processing;Organismal Systems;Metabolism;Human Diseases	Global and overview maps;Digestive system;Infectious diseases: Parasitic;Amino acid metabolism;Global and overview maps;Digestive system;Amino acid metabolism;Global and overview maps;Translation;Nervous system;Amino acid metabolism;Cancers: Overview	Organoheterocyclic compounds	Indoles and derivatives	Indolyl carboxylic acids and derivatives	4.851	5.0827	4.9548	4.1538	4.7903	4.299	4.7911	5.1872	4.9142	4.9688	5.2854	4.6587	4.6486	5.2827	5.2467	5.2138	5.0787	5.4105	5.3567	5.2529	5.1221	5.3577	5.0375	5.2663	4.9041	5.1607	5.2438
pos_796	7-Hydroxyenterolactone	metab_790	-	HMDB0041703	315.122	pos	M+H-H2O, M+H	C18H18O5	2.5647	0.0039	54.4	-	-3.82767	-	-	-	-	-	-	Lignans, neolignans and related compounds	Furanoid lignans	Tetrahydrofuran lignans	4.6191	4.8301	4.6682	3.8853	4.3097	3.5793	4.4616	4.8438	4.5793	4.8049	5.0449	4.3641	4.5187	5.0971	5.0566	5.0073	4.7392	5.1618	5.1396	5.0306	4.9566	4.5463	4.6453	5.1271	4.5295	4.9486	4.8536
pos_800	Baicalin	metab_794	C10025	HMDB0041832;LMPK12111081	447.091	pos	M+H, 2M+H	C21H18O11	2.5234	0.0012	82.5	-	-3.03365	21967-41-9	-	-	-	-	-	Phenylpropanoids and polyketides	Flavonoids	Flavonoid glycosides	6.3712	6.5628	6.1247	5.7273	6.2297	5.6707	6.2347	6.565	6.2532	6.2684	6.4405	5.9663	5.9751	6.5817	6.5729	6.5255	6.3937	6.4241	6.8011	6.396	6.7344	3.2695	6.4271	6.7615	6.2759	6.809	6.6365
pos_802	Genipin	metab_796	C09780	HMDB0035830	191.07	pos	M+H-2H2O, 2M+K	C11H14O5	2.4629	0.0116	-	52.7	-3.11265	6902-77-8	-	-	-	-	-	Lipids and lipid-like molecules	Prenol lipids	Monoterpenoids	4.1537	4.3917	4.0291	3.2184	3.7844	3.4369	4.1576	4.4206	4.1578	4.134	4.415	3.6966	3.6667	4.5045	4.5539	4.4399	4.1493	4.2014	4.5785	4.2884	4.4512	4.1944	4.2237	4.5169	4.1286	4.6747	4.7638
pos_818	Lusitanicoside	metab_812	C10474	HMDB0034120	425.177	pos	M+H-H2O, M+H	C21H30O10	2.4219	0.0097	-	52.2	-7.76521	-	-	-	-	-	-	Organic oxygen compounds	Organooxygen compounds	Carbohydrates and carbohydrate conjugates	3.7912	4.3669	4.0634	2.991	3.3462	3.0038	4.1069	4.1819	3.9237	4.2146	4.6097	3.7103	3.784	4.4323	4.5765	4.6353	4.2447	4.0008	4.209	4.5461	4.5732	3.2853	4.1729	4.4727	4.0764	4.915	4.9673
pos_825	P-Acetaminobenzaldehyde	metab_819	-	-	164.07	pos	M+H, 2M+H	C9H9NO2	2.4219	0.0017	77.9	-	-4.00604	-	-	-	-	-	-	-	-	-	4.6945	4.5508	4.6838	4.6297	4.6421	4.6175	4.5324	4.5494	4.5089	4.5577	4.4866	4.5853	4.5647	4.748	4.6875	4.7335	5.3261	4.8732	4.5761	4.5733	4.5012	7.2945	4.877	4.7114	4.2712	4.4035	4.4251
pos_831	(-)-11-hydroxy-9,10-dihydrojasmonic acid	metab_825	-	LMFA02020012	229.143	pos	M+H, M+ACN+H	C12H20O4	2.259	0.0029	68.3	-	-3.88581	-	-	-	-	-	-	-	-	-	4.5406	4.7117	4.2419	4.2127	4.108	3.8797	4.4548	4.6681	4.4107	4.49	4.7905	4.0041	4.1069	4.9673	4.9023	4.8905	4.5512	4.5378	4.7086	4.5823	4.8377	4.879	4.4932	4.8346	4.5258	5.2611	4.8481
pos_849	L-phenylalanyl-L-hydroxyproline	metab_843	-	HMDB0011176	279.133	pos	M+H, M+Na	C14H18N2O4	1.2998	0.0008	-	66.4	-3.7932	-	-	-	-	-	-	Organic acids and derivatives	Carboxylic acids and derivatives	Amino acids, peptides, and analogues	5.469	5.9896	5.589	5.0394	5.5089	5.0346	5.6218	5.9408	5.7976	5.8846	6.0558	5.536	5.2037	5.9728	6.0827	5.9599	5.8634	6.2551	6.1391	6.078	6.1531	6.0857	5.8458	6.2143	5.5985	5.848	5.7351
pos_894	5-Hydroxyindoleacetylglycine	metab_888	C05832	HMDB0004185	249.086	pos	M+H-H2O, M+H	C12H12N2O4	1.4002	0.0012	54.8	-	-3.78589	-	-	-	map00380	Metabolism	Amino acid metabolism	Organic acids and derivatives	Carboxylic acids and derivatives	Amino acids, peptides, and analogues	4.4588	4.7269	4.4216	3.7344	4.1445	3.7237	4.659	4.7525	4.5084	4.6955	5.0263	4.3101	4.3297	4.9942	4.9588	4.9317	4.7121	4.6686	4.9579	4.9214	4.8578	5.0339	4.6581	4.9212	4.6665	5.072	5.0015
pos_927	4-formyl Indole	metab_921	-	-	146.06	pos	M+H-H2O, M+H	C9H7NO	1.4616	0.0025	54.2	-	-2.42641	-	-	-	-	-	-	-	-	-	5.8524	6.2586	6.1881	5.5359	5.5281	5.3745	6.072	6.1168	6.1028	6.1616	5.6861	5.8507	6.0486	6.5215	6.5178	6.4854	6.0187	5.9644	6.2957	6.5517	6.3491	5.9909	6.0688	6.4101	5.7934	6.2391	6.2135
pos_1090	Phenol	metab_1084	C15584;C01108;C00146	HMDB0013674;HMDB0000228	95.0492	pos	M+H-H2O, M+H	C6H6O	1.8973	0.0039	53.6	-	4.29144	108-95-2	-	-	map00350;map04974	Metabolism;Organismal Systems	Amino acid metabolism;Digestive system	Benzenoids	Benzene and substituted derivatives	Phenols and derivatives	4.7439	4.856	4.7854	4.365	4.4869	4.1858	4.6065	4.855	4.7818	4.7916	5.0044	4.5297	4.6695	5.0023	4.9788	4.9379	4.7667	4.9591	5.0361	4.9086	4.9163	5.0994	4.7542	4.9608	4.7008	4.9675	4.8577
pos_1091	Indole-3-acetamide	metab_1085	C02693	HMDB0029739	157.076	pos	M+H-H2O, M+H	C10H10N2O	1.8973	0.0026	53.9	-	-2.84902	-	-	-	map00380	Metabolism	Amino acid metabolism	Organoheterocyclic compounds	Indoles and derivatives	Indoles	4.4165	4.9763	4.3497	4.0975	4.1285	4.0693	4.2507	4.6155	4.5977	4.6337	4.2671	4.3467	4.4559	5.1481	5.0672	5.0106	4.6381	4.3803	5.1	4.8019	4.7825	5.1477	4.6713	4.8758	4.6867	5.2662	5.1921
pos_1103	Benzoic acid	metab_1097	C00261;C00539;C09815;C00180	HMDB0013677;HMDB0013676;HMDB0001870;HMDB0004461;HMDB0006115	105.033	pos	M+H-H2O, M+H	C7H6O2	1.8973	0.0022	61	-	-0.492889	65-85-0	-	-	map01100;map00360	Metabolism;Metabolism	Global and overview maps;Amino acid metabolism	Benzenoids	Benzene and substituted derivatives	Benzoic acids and derivatives	6.3987	6.5085	6.4376	5.9518	6.1183	5.7336	6.2336	6.5117	6.431	6.4305	6.647	6.1756	6.2948	6.6416	6.6208	6.5889	6.4245	6.618	6.6859	6.5538	6.5659	6.7519	6.3884	6.6302	6.342	6.6132	6.5019
pos_1110	Glucosylgalactosyl hydroxylysine	metab_1104	-	HMDB0000585	487.212	pos	M+H, M+Na	C18H34N2O13	0.5188	0.0026	-	53.7	-2.78437	32448-35-4	-	-	-	-	-	Lipids and lipid-like molecules	Fatty Acyls	Fatty acyl glycosides	4.786	5.0926	4.9109	4.7901	4.5595	4.3977	4.8481	4.994	5.0288	4.9965	4.9136	4.826	4.5261	4.9487	4.955	5.0047	5.1477	5.2561	5.1087	5.235	5.2978	5.0758	5.0972	5.2178	4.9661	4.8366	4.7363
pos_1135	Trigoforin	metab_1129	-	HMDB0029495	189.09	pos	M+H-H2O, M+H	C12H12O2	2.0367	0.0033	57.3	-	-4.0899	14002-93-8	-	-	-	-	-	Phenylpropanoids and polyketides	Coumarins and derivatives	-	4.3411	4.7513	4.0529	3.6819	4.1199	3.5013	4.0812	4.5397	4.1018	4.0532	4.5076	3.8537	3.8664	4.2958	4.3881	4.2607	4.0795	4.2627	4.4302	4.1956	4.3636	4.4863	4.1227	4.3792	4.0585	4.8606	4.6494
pos_1143	Inodxyl glucuronide	metab_1137	-	-	310.091	pos	M+H-2H2O, M+H	C14H15NO7	2.0582	0.0046	65.5	-	-4.65386	-	-	-	-	-	-	-	-	-	4.5396	4.3398	4.8353	3.7958	4.3416	4.1021	4.7901	4.3792	4.2303	4.1768	4.477	4.0048	3.854	4.0486	4.1757	4.0684	4.3877	4.5418	4.3916	4.7112	4.3187	3.4826	4.2776	4.405	4.4917	4.5786	4.4549
pos_1234	Putrescine	metab_1227	C02896;C00134	HMDB0001414	89.1075	pos	M+H	C4H12N2	0.4983	0.0011	89.3	-	2.26007	110-60-1	-;Peptides	-;Amines	map01100;map00480;map02010;map00330;map04974	Metabolism;Metabolism;Environmental Information Processing;Metabolism;Organismal Systems	Global and overview maps;Metabolism of other amino acids;Membrane transport;Amino acid metabolism;Digestive system	Organic nitrogen compounds	Organonitrogen compounds	Amines	2.9879	3.7139	3.1029	3.3352	2.873	3.1931	3.0339	3.1191	3.3935	3.1815	3.2042	3.3397	3.1466	3.5066	3.4025	3.4118	3.2231	3.3288	3.4274	3.5021	3.3181	4.0633	3.3016	3.4284	3.6701	3.7718	3.7473
pos_1251	Choline	metab_1242	C00114	HMDB0000097	104.107	pos	M+H	C5H13NO	0.5766	0.0046	77.4	-	0.259154	62-49-7	-	-	map01100;map00564;map02010;map04976;map00260;map04725;map05231	Metabolism;Metabolism;Environmental Information Processing;Organismal Systems;Metabolism;Organismal Systems;Human Diseases	Global and overview maps;Lipid metabolism;Membrane transport;Digestive system;Amino acid metabolism;Nervous system;Cancers: Overview	Organic nitrogen compounds	Organonitrogen compounds	Quaternary ammonium salts	5.7848	5.1094	5.219	5.2004	5.5914	5.3622	5.9861	5.5003	6.2682	5.378	6.0373	5.2972	5.1167	5.2569	5.3456	5.5101	5.3287	5.4981	5.1167	5.2071	5.2938	5.6002	5.3289	5.269	5.7286	5.11	5.4302
pos_1253	N1,N12-Diacetylspermine	metab_1244	C03413	HMDB0002172	287.243	pos	M+H	C14H30N4O2	0.5766	0.0206	63	-	-3.77535	61345-83-3	-	-	-	-	-	Organic acids and derivatives	Carboximidic acids and derivatives	Carboximidic acids	3.4553	4.073	3.5704	3.2584	3.3615	3.4988	3.6608	3.2016	3.7589	3.5911	3.4836	3.9801	3.3324	4.3568	4.0108	4.1373	3.2863	3.9842	4.2853	3.937	3.8579	5.0247	3.8851	3.8779	3.6432	4.1519	4.1164
pos_1257	ADMA	metab_1247	C03626	HMDB0001539	203.15	pos	M+H	C8H18N4O2	0.5949	0.0045	50.7	-	-3.41442	-	-	-	-	-	-	Organic acids and derivatives	Carboxylic acids and derivatives	Amino acids, peptides, and analogues	5.5739	5.7564	5.5532	5.4813	5.4439	5.4007	5.4383	5.6261	5.5326	5.4701	5.5476	5.5815	5.4656	5.5858	5.5976	5.5349	5.5092	5.536	5.599	5.6376	5.5873	5.8355	5.5717	5.5725	5.6239	5.5634	5.6273
pos_1270	1-Methyladenosine	metab_1259	C02494	HMDB0003331	282.118	pos	M+H	C11H15N5O4	0.6304	0.0021	71.1	-	-4.4605	15763-06-1	-	-	-	-	-	Nucleosides, nucleotides, and analogues	Purine nucleosides	-	5.4618	5.3411	5.5329	5.2158	5.4695	5.4945	5.4841	5.5007	5.4359	5.5083	5.4685	5.4116	5.3396	5.3314	5.4158	5.3216	5.3872	5.5667	5.3487	5.5554	5.5801	5.5454	5.5042	5.5197	5.8492	5.3747	5.4434
pos_1271	3'-O-Methylguanosine	metab_1260	-	HMDB0006038	339.14	pos	M+ACN+H	C11H15N5O5	0.6304	0.0019	-	59.5	-4.32101	10300-27-3	-	-	-	-	-	Nucleosides, nucleotides, and analogues	Purine nucleosides	-	4.2886	4.2473	4.2402	4.0034	4.6606	4.1713	4.3574	4.6015	4.1774	4.2757	4.1038	4.1622	4.0734	5.7288	5.5168	5.6161	4.5096	4.449	4.4448	4.6269	4.557	6.3288	4.3129	4.5096	3.8463	4.6677	4.5916
pos_1295	Niacinamide	metab_1282	C00153	HMDB0001406	123.055	pos	M+H	C6H6N2O	0.6852	0.0021	57.8	-	-2.34797	98-92-0	Vitamins and Cofactors	Vitamins	map01100;map04977;map00760	Metabolism;Organismal Systems;Metabolism	Global and overview maps;Digestive system;Metabolism of cofactors and vitamins	Organoheterocyclic compounds	Pyridines and derivatives	Pyridinecarboxylic acids and derivatives	5.3748	5.776	5.5257	5.2983	5.5687	5.1715	5.5527	5.6346	5.5734	5.4986	5.8152	5.6251	5.3193	5.302	5.4914	5.3906	5.5963	5.532	5.6907	5.6587	5.4837	4.8259	5.6232	5.5895	5.0923	5.4459	5.3884
pos_1353	7-Aminomethyl-7-carbaguanine	metab_1338	C16675	HMDB0011690	180.087	pos	M+H	C7H9N5O	0.8835	0.0028	-	51	-3.86908	-	-	-	map01100;map00790	Metabolism;Metabolism	Global and overview maps;Metabolism of cofactors and vitamins	Organoheterocyclic compounds	Pyrrolopyrimidines	Pyrrolo[2,3-d]pyrimidines	4.1284	4.2839	4.1556	3.9325	4.0395	3.8356	4.1296	4.2881	4.1331	4.2085	4.4473	4.1356	4.4794	4.5901	4.6118	4.5437	4.3196	4.3366	4.5404	4.3771	4.3163	6.0364	4.2312	4.3217	4.2432	4.2728	4.507
pos_1359	Pantothenol	metab_1344	C05944	HMDB0004231;LMFA08020198	228.122	pos	M+Na	C9H19NO4	0.9239	0.0023	-	55.5	7.6787	81-13-0	-	-	map00770	Metabolism	Metabolism of cofactors and vitamins	Lipids and lipid-like molecules	Fatty Acyls	Fatty amides	4.8506	4.9875	4.8957	4.4513	4.9104	4.4675	4.9043	4.9279	4.8799	4.955	5.0693	4.7606	4.8507	5.2064	5.1485	5.1619	4.8799	5.0223	5.026	5.0083	5.129	4.9564	4.8677	5.1065	5.0243	5.2819	5.1326
pos_1362	2-Pyrrolidinone	metab_1347	C11118	HMDB0002039	86.0603	pos	M+H	C4H7NO	0.9446	0.0027	70	-	2.50236	616-45-5	-	-	-	-	-	Organoheterocyclic compounds	Pyrrolidines	Pyrrolidones	4.8665	4.8745	4.7888	4.5323	4.8103	4.4599	4.7446	4.8634	4.8156	4.8012	4.9222	4.6293	4.7051	5.039	4.9876	5.1608	4.8351	4.9488	5.1005	4.9749	4.8945	5.0353	4.8137	4.9626	4.9735	5.1833	4.9607
pos_1381	N2-Acetyl-L-aminoadipate	metab_1366	C12986	-	204.086	pos	M+H	C8H13NO5	1.0266	0.0017	57.9	-	-3.37549	-	-	-	-	-	-	-	-	-	4.3391	4.4261	4.3145	3.9246	4.2163	3.7631	4.2945	4.3989	4.254	4.4598	4.4178	4.1538	4.2223	4.8044	4.7149	4.8015	4.3817	4.7239	4.5561	4.6512	4.7644	4.828	4.4209	4.702	4.3446	4.8236	4.5158
pos_1450	5-Acetamidopentanoate	metab_1434	C03087	HMDB0012175	160.096	pos	M+H	C7H13NO3	1.2587	0.0035	50.5	-	-3.4497	-	-	-	map00310	Metabolism	Amino acid metabolism	Lipids and lipid-like molecules	Fatty Acyls	Fatty acids and conjugates	4.8094	4.6972	4.9664	4.4521	4.9298	4.3731	4.6792	4.9918	4.8838	4.7919	4.957	4.6127	5.0197	5.0816	5.0776	5.0645	4.8215	4.9366	5.0213	5.0334	4.9233	5.1303	4.7179	4.9911	4.8128	5.0905	5.137
pos_1461	N6-Carbamoyl-L-threonyladenosine	metab_1445	-	HMDB0041623	453.185	pos	M+ACN+H	C15H21N7O7	1.2785	0.0014	-	65.4	2.72267	89019-62-5	-	-	-	-	-	Nucleosides, nucleotides, and analogues	Purine nucleosides	-	0.1513	3.2225	0.1447	0.1113	0.1296	0.1143	0.6933	2.513	0.1497	2.6366	2.7574	0.1244	0.1313	3.2978	3.0654	3.2832	2.5295	3.0734	3.3009	3.4233	3.1071	3.6131	2.2488	3.1021	4.8747	5.7149	5.5314
pos_1471	5'-Hydroxycotinine	metab_1455	-	HMDB0001427	225.122	pos	M+CH3OH+H	C10H12N2O2	1.2998	0.0025	-	50.7	-4.5292	61192-50-5	-	-	-	-	-	Organoheterocyclic compounds	Pyridines and derivatives	Pyrrolidinylpyridines	4.4236	4.4975	4.2063	3.6066	4.1187	3.5394	4.29	4.4351	4.1611	4.3222	4.5829	4.1049	4.158	4.7074	4.685	4.7219	4.3677	4.6553	4.6499	4.4429	4.5819	4.7493	4.2627	4.6582	3.9802	4.4719	4.4983
pos_1560	Dopamine glucuronide	metab_1540	-	HMDB0010329	371.144	pos	M+ACN+H	C14H19NO8	1.4616	0.0013	-	56.8	-4.02661	38632-24-5	-	-	-	-	-	Organic oxygen compounds	Organooxygen compounds	Carbohydrates and carbohydrate conjugates	4.5876	5.3429	5.0365	4.3603	3.4603	4.1846	4.9624	4.9982	5.0589	5.158	5.0039	4.884	5.0514	5.3067	5.282	5.2603	5.0363	4.6869	5.291	5.402	5.2397	4.9993	5.1397	5.2175	5.0711	5.2115	5.1062
pos_1593	P-CHLOROPHENYLALANINE	metab_1571	-	HMDB0033261	200.047	pos	M+H	C9H10ClNO2	1.517	0.0008	95.4	-	-3.6613	-	-	-	-	-	-	Phenylpropanoids and polyketides	2-arylbenzofuran flavonoids	-	7.8216	7.624	7.8041	7.9781	7.8998	7.9719	7.8349	7.6854	7.8367	7.7874	7.671	7.9052	7.8495	7.5128	7.5887	7.56	7.7626	7.6357	7.5611	7.7014	7.6417	7.493	7.805	7.5992	7.8504	7.487	7.5966
pos_1594	Indole	metab_1572	C19907;C00463	HMDB0000738;HMDB0035924	118.065	pos	M+H	C8H7N	1.517	0.0021	71	-	-1.94632	120-72-9	-	-	map01100;map00400;map00380;map04974	Metabolism;Metabolism;Metabolism;Organismal Systems	Global and overview maps;Amino acid metabolism;Amino acid metabolism;Digestive system	Organoheterocyclic compounds	Indoles and derivatives	Indoles	6.2449	6.0689	6.2498	6.4041	6.3208	6.3759	6.2645	6.124	6.2815	6.1969	6.1229	6.3389	6.2786	5.9862	6.0587	6.0061	6.2065	6.0858	6.009	6.1352	6.0861	5.9586	6.2355	6.0396	6.266	5.9437	6.0679
pos_1611	Aminocaproic acid	metab_1584	C02378	HMDB0001901	114.091	pos	M+H-H2O	C6H13NO2	1.5554	0.0011	-	75	-1.58126	60-32-2	-	-	map01100	Metabolism	Global and overview maps	Lipids and lipid-like molecules	Fatty Acyls	Fatty acids and conjugates	4.9178	4.9014	4.9255	4.9096	4.9572	4.9686	4.9475	4.8716	4.8759	4.8411	5.1528	4.9266	4.9139	4.6849	4.741	4.7967	4.9143	4.8439	4.7765	4.8918	4.8052	5.0216	4.8079	4.8001	4.9743	4.6276	4.7593
pos_1654	4,7-Dihydroxy-2H-1-benzopyran-2-one	metab_1622	-	HMDB0032951	220.06	pos	M+ACN+H	C9H6O4	1.6543	0.0021	-	53.1	-4.90468	1983-81-9	-	-	-	-	-	Phenylpropanoids and polyketides	Coumarins and derivatives	Hydroxycoumarins	4.8256	5.0668	4.8775	4.1577	4.4636	3.81	4.7026	5.0261	4.8378	4.7128	5.2364	4.4765	4.6432	5.0435	5.0113	4.9742	4.8219	5.0163	5.2757	4.9468	5.0116	5.3243	4.6577	5.1603	4.8648	5.2591	5.0033
pos_1702	Arginyl-Methionine	metab_1667	-	HMDB0028715	350.122	pos	M+2Na-H	C11H23N5O3S	1.756	0.0019	-	79.9	-5.0464	-	-	-	-	-	-	Organic acids and derivatives	Carboxylic acids and derivatives	Amino acids, peptides, and analogues	3.6325	4.7033	2.5631	2.4323	2.5076	2.4451	5.2544	4.9416	5.018	5.1506	5.7033	4.369	4.1839	4.8687	5.4808	4.9963	4.2016	2.6557	5.1262	4.2169	5.3915	2.726	4.2038	5.2387	5.0921	5.0714	6.0369
pos_1720	Tenuazonic acid	metab_1685	C08511	HMDB0036074	230.138	pos	M+CH3OH+H	C10H15NO3	1.7974	0.0036	-	52.6	-2.9247	610-88-8	-	-	-	-	-	Organoheterocyclic compounds	Pyrrolines	-	3.9523	3.5324	3.6822	4.0062	3.8882	4.0216	3.8245	3.7714	3.9575	4.2745	4.3506	4.3318	4.4371	4.4855	4.4705	4.5052	3.6753	3.5684	3.6965	3.584	3.7212	3.8651	3.7681	3.5681	3.7197	3.78	3.756
pos_1755	Serylproline	metab_1718	-	HMDB0029047	167.081	pos	M+H-2H2O	C8H14N2O4	1.859	0.0088	-	50.1	-2.96594	-	-	-	-	-	-	Organic acids and derivatives	Carboxylic acids and derivatives	Amino acids, peptides, and analogues	3.208	2.9569	3.202	3.2145	3.345	3.4886	3.1375	2.8183	3.2307	3.5674	3.7326	3.4517	3.4447	4.7688	4.5425	4.6052	2.9864	2.5408	2.8257	2.9479	2.8173	3.0189	3.1044	2.6852	3.4122	3.4452	3.5395
pos_1804	Benzamide	metab_1767	C09815	HMDB0004461	122.06	pos	M+H	C7H7NO	1.977	0.0205	77.9	-	-2.46777	55-21-0	-	-	-	-	-	Benzenoids	Benzene and substituted derivatives	Benzoic acids and derivatives	5.0004	4.9581	4.9858	4.8906	4.8662	4.7933	4.8218	4.9921	4.9184	4.9209	5.0942	4.8866	4.9535	5.0788	5.0927	5.106	4.8432	5.0026	5.0915	4.9775	5.0368	5.1311	4.9526	5.0826	4.6103	4.9628	4.8772
pos_1833	9-Riburonosyladenine	metab_1795	C11501	-	282.081	pos	M+H	C10H11N5O5	2.0582	0.0048	61.3	-	-8.74395	-	-	-	-	-	-	-	-	-	5.2554	4.5014	5.7646	3.2129	5.1297	4.2197	5.6395	4.1971	1.2977	3.4841	5.1844	3.5194	0.0082	0.0153	3.2006	0.015	5.2047	4.6285	0.0136	4.5203	4.9136	2.8631	3.8192	3.8791	4.8657	0.0171	3.1296
pos_1858	2-Hydroxyphenethylamine	metab_1819	C02735	HMDB0001065	120.081	pos	M+H-H2O	C8H11NO	2.118	0.0022	-	50.6	-1.94359	7568-93-6	-	-	-	-	-	Organic nitrogen compounds	Organonitrogen compounds	Amines	4.9161	4.9569	4.9183	4.4363	4.7002	4.4197	4.9334	5.0587	4.9091	4.8843	4.9583	4.6774	4.7142	5.1177	5.1019	5.1191	4.9497	5.2485	5.1705	5.1421	5.0155	5.2012	4.88	5.1247	4.6931	4.968	4.9864
pos_1865	Chondroitin	metab_1826	C00401	HMDB0000629	412.142	pos	M+CH3OH+H	C14H21NO11	2.118	0.0129	-	55	-6.71087	9007-27-6	-	-	map01100;map00532	Metabolism;Metabolism	Global and overview maps;Glycan biosynthesis and metabolism	Organic oxygen compounds	Organooxygen compounds	Carbohydrates and carbohydrate conjugates	3.8278	3.06	3.4387	2.797	2.8725	2.8098	3.7098	3.9988	2.9454	3.6909	3.9323	2.8518	3.3956	3.1523	3.1342	3.1416	2.9857	3.3782	3.0998	3.5952	3.7987	3.0912	4.0147	3.8915	2.9795	3.1996	3.701
pos_1878	Furaneol 4-glucoside	metab_1838	-	HMDB0032992	255.088	pos	M+H-2H2O	C12H18O8	2.1572	0.0017	-	59.6	7.2771	121063-56-7	-	-	-	-	-	Organic oxygen compounds	Organooxygen compounds	Carbohydrates and carbohydrate conjugates	5.1875	4.8695	4.941	4.6715	4.7422	5.3236	4.9575	4.6822	4.6808	4.8544	4.6114	4.7697	4.8689	4.4829	4.5622	4.4075	4.6923	4.0298	3.9487	4.6084	4.5688	3.2651	4.2817	4.0614	4.9124	3.9101	4.1971
pos_1955	Beta-Tyrosine	metab_1911	C04368	HMDB0003831	204.065	pos	M+Na	C9H11NO3	2.3811	0.013	-	83.7	9.17844	-	-	-	map00350	Metabolism	Amino acid metabolism	Organic acids and derivatives	Carboxylic acids and derivatives	Amino acids, peptides, and analogues	0.7333	0.4728	0.5354	1.1009	1.3779	1.092	0.5798	0.7996	0.3744	1.633	0.2494	2.1952	1.5725	0.5213	0.7769	0.0171	0.0889	0	0.0121	0.3004	0.7018	4.764	0.0733	0.1931	0.776	0	0
pos_2014	20-Trihydroxy-leukotriene-B4	metab_1967	-	LMFA03020066;HMDB0012643	423.175	pos	M+K	C20H32O7	2.5437	0.0051	-	51.2	-8.51854	-	-	-	-	-	-	Lipids and lipid-like molecules	Fatty Acyls	Eicosanoids	2.4867	4.0847	4.38	2.3332	2.4085	2.346	4.0586	4.5082	3.7233	2.5074	3.9586	3.3471	2.4149	4.5574	4.3709	4.4023	2.5214	4.2495	4.1335	4.7192	5.1479	3.5768	2.4969	5.0192	3.6254	4.5512	4.2595
pos_2052	3-O-Methylrimiterol	metab_2004	-	-	238.143	pos	M+H	C13H19NO3	2.6879	0.0103	76.3	-	-3.28791	-	-	-	-	-	-	-	-	-	4.2284	4.7638	4.1344	4.2943	4.2518	4.3729	4.2484	4.4196	4.0788	4.2553	3.844	4.3036	4.2398	3.8353	4.0957	3.9511	4.1053	3.9791	3.7575	3.97	4.5713	4.1396	4.333	4.4831	4.0975	3.5177	3.5196
pos_2096	Naringenin-4'-O-beta-D-Glucuronide	metab_2046	-	-	449.107	pos	M+H	C21H20O11	2.832	0.004	62.4	-	-2.28486	-	-	-	-	-	-	-	-	-	4.3347	4.8361	4.2367	3.935	4.1601	3.6499	4.441	4.7687	4.4108	4.4237	4.8477	4.0651	4.2282	4.8547	4.7415	4.7736	4.5145	4.3471	4.8177	4.6895	4.764	3.0292	4.4661	4.7018	4.4602	4.888	4.7511
pos_2155	5-Phenyl-1,3-oxazinane-2,4-dione	metab_2099	C16596	HMDB0060400	233.091	pos	M+ACN+H	C10H9NO3	3.0154	0.0095	-	53	-4.57593	-	-	-	map00982	Metabolism	Xenobiotics biodegradation and metabolism	Benzenoids	Benzene and substituted derivatives	-	3.6429	4.0776	3.8522	3.3997	3.4807	2.9009	3.5944	4.1159	3.6879	4.0525	4.2245	3.4557	3.5816	4.4389	4.3804	4.3341	4.0005	4.2604	4.3109	4.3551	4.3949	4.5915	3.7497	4.3411	3.8002	4.2583	4.0769
pos_2165	P-Mentha-1,3,5,8-tetraene	metab_2109	-	HMDB0029641	133.101	pos	M+H	C10H12	3.055	0.0035	64.3	-	-3.22967	1195-32-0	-	-	-	-	-	Benzenoids	Benzene and substituted derivatives	Phenylpropenes	4.0081	4.3904	4.0471	3.7056	3.9568	3.7028	4.0953	4.2838	4.1126	4.0931	4.4569	3.8724	4.0271	4.5273	4.516	4.4481	4.0985	4.1492	4.425	4.3473	4.4077	4.5575	4.0555	4.4381	4.2531	4.8362	4.7455
pos_2180	2-Indanone	metab_2123	C07727	-	133.064	pos	M+H	C9H8O	3.1164	0.0041	68.6	-	-3.07696	-	-	-	-	-	-	-	-	-	3.5874	3.9657	3.7625	2.6697	3.4033	2.578	3.6091	3.9015	3.903	3.9494	4.1631	3.6145	3.6414	4.1808	4.2264	4.1459	3.852	4.1729	4.0635	4.1135	4.004	3.4781	3.7865	4.1144	3.7091	4.3415	4.1275
pos_2227	Aspartyllysine	metab_2167	-	HMDB0004987;HMDB0028758;HMDB0004985	325.15	pos	M+ACN+Na	C10H19N3O5	3.2827	0.0097	-	72	4.87088	5891-51-0	-	-	-	-	-	Organic acids and derivatives	Carboxylic acids and derivatives	Amino acids, peptides, and analogues	2.3261	4.3059	2.3033	2.1728	2.248	2.1856	2.3233	3.1621	3.3874	2.3467	2.4707	2.2274	2.2544	4.4392	4.275	4.2125	2.9086	2.8575	4.4005	3.5441	4.0992	5.0017	3.4594	4.1745	3.5848	4.9129	4.6585
pos_2250	Phenylalanyl-Glycine	metab_2189	-	HMDB0028995	245.091	pos	M+Na	C11H14N2O3	3.3447	0.0057	-	66.6	6.71768	-	-	-	-	-	-	Organic acids and derivatives	Carboxylic acids and derivatives	Amino acids, peptides, and analogues	5.0401	5.062	4.757	4.5799	4.9863	4.2131	5.0319	5.1481	4.5317	4.619	4.648	4.5886	4.6219	4.906	5.0078	4.8966	4.7372	5.1155	4.989	4.884	4.7676	4.4635	4.76	4.8193	4.7638	4.2951	4.0066
pos_2279	3,4,5-trihydroxy-6-(2-hydroxy-1,2-diphenylethoxy)oxane-2-carboxylic acid	metab_2212	-	HMDB0135201	432.164	pos	M+ACN+H	C20H22O8	3.4672	0.0106	-	52.6	-3.43682	-	-	-	-	-	-	Phenylpropanoids and polyketides	Stilbenes	Stilbene glycosides	4.5087	4.8036	4.6242	3.9812	4.2218	3.9438	4.571	4.9608	3.8671	3.6926	4.1043	2.9039	2.9311	4.4319	4.3726	4.2638	4.292	4.0351	4.5592	3.922	4.3551	3.6622	4.2846	4.464	3.0317	4.26	4.2842
pos_2334	(-)-Medicarpin	metab_2264	C10503	LMPK12070028	271.095	pos	M+H	C16H14O4	3.7351	0.0054	88.6	-	-3.74144	-	-	-	-	-	-	-	-	-	4.0512	4.1604	4.0283	3.8971	3.9727	3.9099	4.0484	4.1558	4.0457	4.0719	4.1964	3.952	3.9792	4.2528	4.2346	4.2421	4.086	4.1212	4.2002	4.1812	4.1817	4.1916	4.0614	4.1976	4.1809	4.984	4.9391
pos_2346	5,7,9,11,13-tetradecapentaenoic acid	metab_2274	-	LMFA01030258	219.137	pos	M+H	C14H18O2	3.797	0.0032	81.1	-	-3.76729	-	-	-	-	-	-	-	-	-	3.3629	3.9848	3.2823	2.7979	3.0736	2.9578	3.514	3.9049	3.7558	3.8272	4.0489	3.2196	2.8798	4.1405	4.1535	4.0905	3.8226	4.0349	4.0553	3.8348	4.2396	4.4714	3.6742	4.2282	3.7968	4.616	4.3531
pos_2353	1-(2,3-Dihydro-1H-pyrrolizin-5-yl)-1,4-pentanedione	metab_2280	-	HMDB0040046	188.106	pos	M+H-H2O	C12H15NO2	3.8378	0.0088	-	76.6	-3.00996	97073-10-4	-	-	-	-	-	Organoheterocyclic compounds	Pyrrolizines	-	2.2136	4.0152	2.1909	2.0606	2.1356	2.0734	3.4105	2.6753	4.0496	3.4351	2.8915	3.3391	3.1892	4.5251	4.4328	4.6476	2.2482	2.2832	4.2791	2.343	3.3205	3.3129	2.2238	3.5969	4.1417	4.5454	4.856
pos_2358	(S)-(-)-Perillyl alcohol	metab_2284	C02452	HMDB0003634	135.116	pos	M+H-H2O	C10H16O	3.8782	0.0033	68.3	-	-2.59384	-	-	-	-	-	-	Lipids and lipid-like molecules	Prenol lipids	Monoterpenoids	4.4613	4.7479	4.3493	4.1395	4.1601	3.8643	4.5285	4.6486	4.3952	4.3668	4.6566	4.0283	4.1342	4.7791	4.7426	4.7025	4.5681	4.3582	4.7806	4.596	4.6482	4.7917	4.5084	4.7152	4.5709	5.1373	5.0836
pos_2396	7-oxo-11E-Tetradecenoic acid	metab_2315	-	LMFA01060186	241.179	pos	M+H	C14H24O3	4.1027	0.0028	54.1	-	-4.01245	-	-	-	-	-	-	-	-	-	4.8432	5.2787	4.4666	4.0758	4.4868	4.1407	4.9565	5.027	5.179	4.5787	5.3025	4.455	4.1904	5.0321	5.033	4.9851	4.9795	4.6342	5.2825	4.6935	5.142	4.9112	4.5829	5.1817	5.1262	5.6329	5.7931
pos_2432	9-OxoODE	metab_2342	C14766	LMFA02000251;LMFA02000274;HMDB0004669	295.226	pos	M+H	C18H30O3	4.3648	0.0042	77.3	-	-3.62174	-	-	-	map00591	Metabolism	Lipid metabolism	Lipids and lipid-like molecules	Fatty Acyls	Lineolic acids and derivatives	4.6966	4.8963	4.1893	3.5141	4.13	3.527	4.3086	4.6063	4.672	4.9169	4.5633	4.1276	3.671	4.41	4.8348	4.5324	4.7628	4.0904	4.8086	4.2723	4.4824	4.4941	4.8798	4.6111	4.3184	4.8509	5.0274
pos_2433	Alhpa-tocopheronic acid	metab_2343	-	LMPR02020062	297.169	pos	M+H	C16H24O5	4.3648	0.0047	68.5	-	-3.53491	-	-	-	-	-	-	-	-	-	2.6991	3.496	2.6762	2.5453	2.6207	2.5581	3.5184	4.298	2.6936	3.0791	3.5464	2.6	3.7336	3.9754	3.993	4.0033	2.7338	3.4971	3.8291	3.6895	3.7644	3.7412	2.8389	3.8291	4.0009	4.5658	4.076
pos_2444	Tetradecanedioic acid	metab_2348	C11002	LMFA01170018;HMDB0000872	259.189	pos	M+H	C14H26O4	4.4656	0.0026	58.6	-	-3.78734	821-38-5	-	-	-	-	-	Lipids and lipid-like molecules	Fatty Acyls	Fatty acids and conjugates	4.5099	4.9415	4.2596	4.0006	4.0898	3.897	4.6556	4.8213	4.6155	4.2838	4.8494	3.9437	3.739	4.5467	4.5878	4.5263	4.7106	4.2114	5.0477	4.6822	4.6569	4.3844	4.636	4.8523	4.5473	4.9432	5.2444
pos_2450	Threoninyl-Phenylalanine	metab_2354	-	HMDB0029068	289.117	pos	M+Na	C13H18N2O4	4.5066	0.0119	-	61	4.78673	-	-	-	-	-	-	Organic acids and derivatives	Carboxylic acids and derivatives	Amino acids, peptides, and analogues	2.8448	4.2787	3.256	2.6909	3.4193	2.7037	2.842	3.6192	3.3247	3.6954	3.471	3.382	2.7728	4.3819	4.3062	4.1784	3.7259	3.2908	3.7495	3.0172	4.2556	3.9868	3.5036	4.1488	4.3439	5.0154	4.1335
pos_2493	1,2,3,4,tetrahydro-1,5,7-trimethylnapthalene	metab_2390	-	HMDB0059696	175.148	pos	M+H	C13H18	4.9678	0.0022	55.6	-	-3.492	-	-	-	-	-	-	Benzenoids	Tetralins	-	5.0758	4.8613	5.0475	5.1878	5.1264	5.212	5.0455	4.9238	5.0388	5.0563	4.922	5.1393	5.1613	4.8628	4.8553	4.9296	4.9954	4.8734	4.8396	4.9301	4.8822	4.7701	5.0212	4.8583	5.0766	4.8344	4.8462
pos_2501	7,10-Hexadecadiynoic acid	metab_2396	-	LMFA01030492	249.184	pos	M+H	C16H24O2	5.0661	0.0099	63.5	-	-3.87819	-	-	-	-	-	-	-	-	-	3.5431	4.1872	3.4719	3.0908	3.4075	3.1036	3.8152	4.1635	3.9943	3.8546	4.2626	3.477	3.4424	4.2245	4.1821	4.134	3.8737	4.3733	4.3799	4.1206	4.1974	4.4418	3.9531	4.2596	3.9856	4.5267	4.5804
pos_2524	C16 Sphinganine	metab_2413	-	LMSP01040001	274.273	pos	M+H	C16H35NO2	5.4233	0.004	76.8	-	-4.01649	-	-	-	-	-	-	-	-	-	5.0906	4.9503	5.0955	5.2524	5.1989	5.2325	5.0543	4.9869	5.1257	5.1468	4.9548	5.1635	5.194	4.8839	4.9664	4.9662	5.0545	5.2249	5.1292	5.0104	5.0444	4.8099	5.0635	4.9182	5.1893	4.9196	4.9178
pos_2529	SCLAREOLIDE	metab_2418	-	HMDB0035293	251.2	pos	M+H	C16H26O2	5.619	0.0008	61.8	-	-3.92987	-	-	-	-	-	-	Organoheterocyclic compounds	Naphthofurans	-	4.4347	4.7214	4.0345	3.5158	4.2444	3.3666	4.4795	4.5692	4.4529	4.1949	4.5175	3.4962	3.4932	4.6126	4.5939	4.5208	4.5028	4.192	4.8299	4.4492	4.7825	4.5161	4.2146	4.7874	4.7168	5.1374	5.1382
pos_2531	Delta2-THA	metab_2419	-	LMFA01030852	355.262	pos	M+H	C24H34O2	5.6587	0.0084	60.7	-	-3.68481	-	-	-	-	-	-	-	-	-	3.5433	4.6913	2.8168	2.6858	2.7613	2.6986	3.9345	4.2914	4.3466	2.8604	5.039	3.6022	3.8318	4.4384	4.3846	4.3025	2.8744	3.043	2.9885	3.7275	2.9701	5.035	2.8498	2.9859	2.8683	3.6526	4.16
pos_2536	(6R,8Z)-6-Hydroxy-3-oxotetradecenoic acid	metab_2424	-	HMDB0062363	279.158	pos	M+Na	C14H24O4	5.7591	0.0053	-	60.5	5.3087	-	-	-	-	-	-	-	-	-	2.5139	3.9274	2.4911	2.3603	2.4356	2.3731	2.5111	2.6182	3.6006	3.3574	2.6587	2.415	2.4421	4.2306	4.0971	4.0905	2.9784	2.5836	3.5896	2.8774	2.9681	2.6539	2.524	3.5126	3.3603	4.2832	4.0802
pos_2552	(+)-4,11-Eudesmadien-3-one	metab_2437	-	HMDB0037061	219.174	pos	M+H	C15H22O	6.0534	0.0037	63.3	-	-3.85321	473-08-5	-	-	-	-	-	Lipids and lipid-like molecules	Prenol lipids	Sesquiterpenoids	4.6103	4.4044	4.6303	4.7262	4.5965	4.7503	4.6652	4.5304	4.6524	4.5907	4.5429	4.7048	4.7151	4.4388	4.4851	4.486	4.5323	4.5004	4.4268	4.5183	4.4752	4.3656	4.5717	4.4232	4.6346	4.3469	4.4239
pos_2572	PE(15:0/20:2(11Z,14Z))	metab_2457	-	HMDB0008901;LMGP02010465	752.513	pos	M+Na	C40H76NO8P	6.9344	0.004	-	69.1	-9.52302	-	-	-	-	-	-	Lipids and lipid-like molecules	Glycerophospholipids	Glycerophosphoethanolamines	5.7697	6.6732	5.5873	5.7689	5.8082	5.9184	5.7528	5.5982	5.6405	5.6357	5.5745	5.8277	5.6932	5.361	5.3919	5.4304	5.7195	5.3912	5.3456	5.5588	5.4801	5.3064	5.6629	5.4547	5.89	5.4413	5.6053
pos_2578	Glucosylsphingosine	metab_2463	C03108	HMDB0000596	444.33	pos	M+H-H2O	C24H47NO7	7.1312	0.0015	-	70.9	-3.25562	52050-17-6	-	-	-	-	-	Lipids and lipid-like molecules	Sphingolipids	Glycosphingolipids	5.2376	6.0388	5.1006	5.2904	5.3183	5.3543	5.2338	5.0828	5.1764	5.1973	4.9727	5.2969	5.2057	4.8394	4.8943	4.9043	5.1476	4.9837	4.8974	5.0438	4.9147	4.8493	5.1147	4.8943	5.2669	4.8717	4.9326
pos_2609	N-Stearoyl GABA	metab_2494	-	HMDB0062341;LMFA08020106	352.32	pos	M+H-H2O	C22H43NO3	8.147	0.0076	-	60.5	-3.62348	-	-	-	-	-	-	Organic acids and derivatives	Carboxylic acids and derivatives	Amino acids, peptides, and analogues	4.9864	4.6735	4.8489	5.0349	4.9798	4.9556	4.8814	4.7347	4.9046	4.8625	4.6399	5.0639	5.0394	4.6128	4.6529	4.6693	4.7211	4.6192	4.6015	4.7337	4.6845	4.5342	4.8681	4.7412	5.0238	4.6134	4.6968
pos_2611	13Z-Docosenamide	metab_2496	-	-	338.34	pos	M+H	C22H43NO	8.4767	0.0006	89.7	-	-4.01709	-	-	-	-	-	-	-	-	-	5.3778	5.1794	5.354	5.4759	5.4268	5.5248	5.3318	5.2257	5.3711	5.3668	5.2197	5.4914	5.4881	5.1249	5.1159	5.2129	5.3553	5.1956	5.1136	5.2323	5.1752	5.0293	5.3054	5.1443	5.3722	5.0669	5.1309
pos_2625	6-Methoxymellein	metab_2509	C02381	HMDB0038510	209.08	pos	M+H	C11H12O4	9.1964	0.0042	-	62	-3.6839	13410-15-6	-	-	-	-	-	Organoheterocyclic compounds	Benzopyrans	2-benzopyrans	4.7521	4.5488	4.7071	4.8441	4.7827	4.8966	4.7529	4.5825	4.7172	4.7197	4.6007	4.8333	4.8032	4.5262	4.5169	4.5912	4.6884	4.5469	4.4985	4.5899	4.605	4.4283	4.6963	4.5256	4.7975	4.4917	4.539
pos_2672	Octadecyl fumarate	metab_2556	-	LMFA07010979;HMDB0038073	413.265	pos	M+2Na-H	C22H40O4	13.8911	0.0076	-	51.1	2.45015	1741-93-1	-	-	-	-	-	Lipids and lipid-like molecules	Fatty Acyls	Fatty acid esters	5.4425	5.2499	5.4244	5.4973	5.4962	5.5881	5.4543	5.3212	5.4498	5.4453	5.3178	5.5612	5.551	5.2546	5.2696	5.3176	5.3289	5.214	5.1673	5.2721	5.2524	5.148	5.3968	5.2163	5.3367	5.1006	5.1642
pos_3081	SM(d18:0/16:1(9Z))	metab_2955	C00550	HMDB0013464	703.573	pos	M+H	C39H79N2O6P	10.5599	0.019	-	71.3	-3.26326	-	Lipids	Phospholipids	map00600;map01100;map04071	Metabolism;Metabolism;Environmental Information Processing	Lipid metabolism;Global and overview maps;Signal transduction	Lipids and lipid-like molecules	Sphingolipids	Phosphosphingolipids	3.4792	4.339	3.8217	3.3251	3.4007	3.338	3.4764	4.3973	4.4027	4.3234	3.7237	3.38	3.4072	3.6808	4.2675	3.67	4.2412	3.8101	3.9907	4.4136	4.4729	4.9932	4.5635	4.7722	3.5079	3.728	3.7076
pos_3117	2,4,5,7alpha-Tetrahydro-1,4,4,7a-tetramethyl-1H-inden-2-ol	metab_2991	-	HMDB0036684	193.158	pos	M+H	C13H20O	8.8857	0.0115	72.6	-	-3.35518	99901-23-2	-	-	-	-	-	Organic oxygen compounds	Organooxygen compounds	Alcohols and polyols	4.3098	3.7009	3.921	3.8587	4.3349	4.1148	3.9568	4.0464	3.7931	3.9785	3.5523	4.1535	3.9974	3.3911	4.1187	2.9568	3.7976	3.4967	3.5506	3.8438	3.8846	3.3487	3.9977	3.7682	3.9654	2.7975	3.8533
pos_3121	Oleamide	metab_2995	C19670	HMDB0002117;LMFA08010004	282.278	pos	M+H	C18H35NO	8.7101	0.0055	63.6	-	-3.99203	301-02-0	-	-	-	-	-	Lipids and lipid-like molecules	Fatty Acyls	Fatty amides	6.0305	5.7779	5.9752	6.168	6.1209	6.216	6.0913	5.9622	6.0655	6.0177	5.8925	6.1893	6.1067	5.8137	5.8088	5.8994	6.0674	5.8723	5.8343	5.8982	5.8458	5.7399	5.9912	5.8139	6.2644	5.9062	5.9871
pos_3131	Linoleamide	metab_3005	-	HMDB0062656;LMFA08010008	280.262	pos	M+H	C18H33NO	8.2249	0.0072	74.8	-	-3.64581	3072-13-7	-	-	-	-	-	Lipids and lipid-like molecules	Fatty Acyls	Fatty amides	5.0131	4.7235	4.9015	5.063	5.1017	5.1558	5.0179	4.8798	4.9561	4.99	4.8028	5.128	5.0335	4.7476	4.7488	4.7829	4.9742	4.7515	4.7391	4.79	4.7836	4.6112	4.905	4.7245	5.156	4.8308	4.9162
pos_3179	Monoisobutyl phthalic acid	metab_3053	-	HMDB0002056	205.085	pos	M+H-H2O	C12H14O4	6.9147	0.0052	-	55.7	-3.24039	30833-53-5	-	-	-	-	-	Benzenoids	Benzene and substituted derivatives	Benzoic acids and derivatives	5.0229	4.8076	5.0224	5.1315	5.088	5.1825	5.0415	4.9364	5.0428	5.0584	4.876	5.147	5.1489	4.8052	4.8288	4.8839	4.9937	4.8814	4.8181	4.9551	4.8845	4.7383	5.0223	4.8442	5.0249	4.7913	4.8314
pos_3180	PS(16:1(9Z)/22:0)	metab_3054	-	HMDB0112364;LMGP03010222	840.565	pos	M+Na	C44H84NO10P	6.895	0.0085	-	65.8	-9.45167	-	-	-	-	-	-	Lipids and lipid-like molecules	Glycerophospholipids	Glycerophosphoserines	5.3256	6.3781	5.1925	5.2985	5.3965	5.4626	5.3076	5.1703	5.1619	5.1958	5.1604	5.3944	5.2972	4.994	5.0477	4.9835	5.2805	4.892	4.8382	5.1255	5.0746	4.8428	5.1897	4.9714	5.4976	5.0129	5.1971
pos_3193	Sphingosine	metab_3064	C00319	HMDB0000252;LMSP01010001	332.315	pos	M+CH3OH+H	C18H37NO2	6.7396	0.0048	-	69	-4.16494	123-78-4	-	-	map00600;map01100;map04071;map04210	Metabolism;Metabolism;Environmental Information Processing;Cellular Processes	Lipid metabolism;Global and overview maps;Signal transduction;Cell growth and death	Organic nitrogen compounds	Organonitrogen compounds	Amines	4.9644	4.1901	4.8547	4.0879	4.8771	4.8433	4.8111	4.6427	3.9908	4.5213	4.7081	3.9557	4.2388	3.5103	3.8978	3.2184	4.3392	4.4812	3.7018	4.335	4.1174	3.065	4.2735	4.2727	4.4236	3.0401	3.7372
pos_3214	2,5-Dimethylbenzaldehyde	metab_3083	-	HMDB0032014	135.08	pos	M+H	C9H10O	5.8563	0.0093	79.5	-	-2.44659	-	-	-	-	-	-	Benzenoids	Benzene and substituted derivatives	Benzoyl derivatives	4.1122	3.9589	3.9735	4.2095	4.0721	4.1962	4.1161	3.9869	4.0541	3.8896	3.8882	4.0783	3.9431	3.6733	3.6646	3.699	3.8984	3.8354	3.9191	3.9024	3.7487	3.6292	3.9702	3.7931	4.2127	3.6123	3.8133
pos_3219	C17 Sphinganine	metab_3088	-	LMSP01040003	288.289	pos	M+H	C17H37NO2	5.8382	0.0032	75.8	-	-4.00931	-	-	-	-	-	-	-	-	-	5.65	5.783	5.6716	5.9618	5.8933	5.8964	5.7531	5.6881	5.81	5.8023	5.5489	5.9316	5.9473	5.5319	5.6488	5.5667	5.7563	5.5901	5.684	5.6969	5.639	5.53	5.7943	5.6299	5.9014	5.4911	5.5421
pos_3227	Ent-6R,16bOH,17-Trihydroxy-7-oxo-6,7-seco-19,6-kauranolide 6-O-glucoside	metab_3094	-	HMDB0038546	493.245	pos	M+H-2H2O	C26H40O11	5.6587	0.0101	-	86.6	4.33172	132242-50-3	-	-	-	-	-	Lipids and lipid-like molecules	Prenol lipids	Terpene glycosides	3.6446	4.6309	3.2415	3.5319	3.1859	3.1232	3.8776	4.4153	4.5446	3.2851	4.9076	3.9511	3.9671	4.2981	4.2427	4.1492	3.2992	3.3344	3.7672	3.8085	3.3949	4.6953	3.2746	3.4107	3.4572	3.9795	4.2929
pos_3238	Palmitic amide	metab_3105	-	HMDB0012273	288.289	pos	M+CH3OH+H	C16H33NO	5.4434	0.0022	-	53	-4.47973	629-54-9	-	-	-	-	-	Lipids and lipid-like molecules	Fatty Acyls	Fatty amides	5.4143	5.6068	5.614	5.8294	5.8472	5.8179	5.6931	5.5385	5.7398	5.6608	5.4972	5.6973	5.6303	5.4034	5.5289	5.5195	5.6431	5.4778	5.5007	5.5746	5.5127	5.4716	5.6772	5.51	5.7364	5.329	5.4332
pos_3252	TrHA	metab_3115	-	LMFA01030853	343.262	pos	M+H	C23H34O2	5.3043	0.0087	54.2	-	-3.75554	-	-	-	-	-	-	-	-	-	4.125	4.6641	3.2437	3.1125	3.1881	4.5667	3.9848	4.6236	3.261	4.2075	3.8839	3.1673	3.1945	3.5122	4.3262	3.8563	3.3013	4.2011	3.4155	3.3965	4.2048	4.3331	3.8945	4.1626	3.9888	5.0368	4.5521
pos_3277	Alpha-Bisabolol oxide C	metab_3137	-	HMDB0038138	271.226	pos	M+CH3OH+H	C15H26O2	4.9678	0.0031	-	79.4	-4.49089	59861-08-4	-	-	-	-	-	Organoheterocyclic compounds	Oxanes	-	4.9726	4.7316	4.9291	5.0775	5.0009	5.0605	4.9285	4.8064	4.9147	4.9026	4.8093	5.0387	5.0748	4.7064	4.7154	4.8263	4.8678	4.7457	4.7292	4.8091	4.7578	4.5907	4.8898	4.7336	4.9532	4.6815	4.7011
pos_3287	N-Oleoyl GABA	metab_3145	-	HMDB0062335;LMFA08020104	412.283	pos	M+2Na-H	C22H41NO3	4.868	0.0096	-	74.3	9.18405	-	-	-	-	-	-	Organic acids and derivatives	Carboxylic acids and derivatives	Amino acids, peptides, and analogues	4.1456	4.6141	3.8682	3.8074	3.8586	3.7937	4.0541	4.3201	5.0219	3.9494	4.3973	3.7443	3.4818	4.4052	4.4056	4.3336	4.0368	4.4173	4.2025	4.2237	3.9692	5.0106	3.8952	4.2182	3.5825	4.1531	4.4861
pos_3299	(Z)-alpha-Bergamotenoic acid	metab_3154	-	HMDB0036392	235.168	pos	M+H	C15H22O2	4.7671	0.0069	70.1	-	-3.96963	124439-27-6	-	-	-	-	-	Lipids and lipid-like molecules	Prenol lipids	Monoterpenoids	3.2678	4.0032	3.694	3.0492	3.3432	3.0139	3.6722	3.911	3.8614	3.5269	3.9846	3.0559	3.3383	4.1626	4.1241	4.0674	3.5829	3.9405	3.9849	3.892	4.1079	4.1381	3.5581	4.051	3.9177	4.3561	4.4535
pos_3349	7-Ethyl-5,6-dihydro-1,4-dimethylazulene	metab_3194	-	HMDB0035759	187.147	pos	M+H	C14H18	4.4656	0.0053	52.5	-	-3.49875	18454-89-2	-	-	-	-	-	Hydrocarbons	Unsaturated hydrocarbons	Branched unsaturated hydrocarbons	4.0844	4.6163	3.9945	3.4242	3.8097	3.3016	4.3211	4.4871	4.2659	4.0583	4.5428	3.6129	3.2853	4.411	4.4237	4.3285	4.3813	4.0943	4.7075	4.4165	4.5188	4.5495	4.302	4.6166	4.25	4.7829	4.9108
pos_3350	3,5,7-Trimethyl-2E,4E,6E,8E-decatetraene	metab_3195	-	LMFA11000054	177.163	pos	M+H	C13H20	4.4656	0.005	50.9	-	-3.49475	-	-	-	-	-	-	-	-	-	4.344	4.7939	4.1602	3.8522	3.909	3.7678	4.4593	4.6344	4.446	4.0814	4.6904	3.7202	3.6088	4.419	4.4652	4.3878	4.5632	4.1479	4.8723	4.5017	4.5552	4.3314	4.4539	4.6932	4.3981	4.8075	5.0849
pos_3354	Bimatoprost	metab_3198	-	HMDB0015041	448.304	pos	M+CH3OH+H	C25H37NO4	4.4448	0.0103	-	72.3	-3.182	155206-00-1	-	-	-	-	-	Lipids and lipid-like molecules	Fatty Acyls	Eicosanoids	3.9341	4.3906	2.9253	4.3104	2.8697	3.73	2.9453	4.739	4.7072	4.0813	4.4872	2.849	2.8762	5.2047	5.0292	5.0567	3.8196	4.5012	4.5494	3.7874	3.0785	5.3855	4.2043	4.0698	3.7903	4.6263	5.0251
pos_3363	Cysteinyl-Gamma-glutamate	metab_3205	-	HMDB0028789	291.112	pos	M+ACN+H	C8H15N3O4S	4.3845	0.0087	-	56.9	-1.67191	-	-	-	-	-	-	Organic acids and derivatives	Carboxylic acids and derivatives	Amino acids, peptides, and analogues	0.0014	0.0019	0.0137	0.001	1.2198	0.001	0.0398	0.9152	0.0014	0.0015	0.1203	0.0012	0.0012	1.332	0.5658	0.6643	0.8329	0.0468	0.3387	0.0692	0.8925	5.3645	0.0184	1.4584	0.8623	1.1759	0.3214
pos_3371	2-trans,4-cis-Decadienoylcarnitine	metab_3213	-	HMDB0013325	312.216	pos	M+H	C17H29NO4	4.3453	0.0107	-	65.5	-3.9681	-	-	-	-	-	-	Lipids and lipid-like molecules	Fatty Acyls	Fatty acid esters	3.71	3.2982	3.5065	2.4258	3.5903	2.4386	3.7919	3.5287	2.5739	3.4565	3.6961	2.4805	2.5076	2.7806	3.6493	2.7699	3.681	3.984	3.1615	3.6292	4.1993	3.1253	3.2757	4.0555	3.5526	3.0095	3.4922
pos_3395	Acetylpterosin C	metab_3228	-	HMDB0030764	277.142	pos	M+H	C16H20O4	4.2237	0.0068	64.7	-	-3.66414	-	-	-	-	-	-	Benzenoids	Indanes	Indanones	3.918	4.0059	3.915	3.3463	3.7699	3.3591	3.7853	4.0934	3.6088	3.779	4.0806	3.4012	3.7028	4.31	4.2543	4.1709	3.7608	4.3086	4.238	4.4185	3.8185	4.869	3.861	4.1995	3.529	4.1331	4.2996
pos_3400	7a,12a-Dihydroxy-3-oxo-4-cholenoic acid	metab_3231	C15568	HMDB0000447	446.289	pos	M+ACN+H	C24H36O5	4.203	0.0104	-	60.6	-3.86691	13587-11-6	-	-	-	-	-	Lipids and lipid-like molecules	Steroids and steroid derivatives	Bile acids, alcohols and derivatives	3.8501	4.5759	3.8435	2.9405	3.0394	2.9533	3.7273	4.5562	4.0108	4.2156	4.1269	3.7224	3.2743	4.7275	4.6636	4.5654	3.8098	4.5579	4.3036	4.3926	4.1146	5.2255	4.2212	4.3139	3.1231	4.4913	4.6594
pos_3404	15-Octadecene-9,11,13-triynoic acid	metab_3234	-	HMDB0032673;LMFA01030559	231.137	pos	M+H	C15H18O2	4.1834	0.0034	53.1	-	-3.81595	-	-	-	-	-	-	Lipids and lipid-like molecules	Fatty Acyls	Fatty acids and conjugates	3.7006	4.2927	3.4474	2.5542	2.6296	2.567	3.5488	3.8883	3.7066	3.5173	3.6056	2.9103	3.0472	4.1416	4.0892	4.102	3.9686	3.6293	4.4205	3.9797	4.0048	4.1892	3.6367	4.231	3.9255	4.4491	4.5006
pos_3441	Genistein	metab_3267	C06563;C09126	HMDB0003217;LMPK12050218	271.059	pos	M+H	C15H10O5	3.9997	0.0099	83.5	-	-3.90122	446-72-0	-	-	-	-	-	Phenylpropanoids and polyketides	Isoflavonoids	Isoflav-2-enes	2.8085	3.5143	2.6155	2.4846	2.8504	2.4974	3.2365	3.3963	2.6394	2.659	3.6858	2.5393	3.1255	4.0929	3.9053	3.8363	5.3032	4.431	3.9253	3.9415	4.2202	6.7241	3.7089	4.2088	3.5002	3.6981	4.0207
pos_3468	3,4-Dimethylstyrene	metab_3290	-	-	133.101	pos	M+H	C10H12	3.8782	0.0011	68.3	-	-3.19469	-	-	-	-	-	-	-	-	-	4.2086	4.4169	4.0756	3.7707	3.9368	3.7699	4.1766	4.3657	4.1372	4.1964	4.339	3.8151	3.9108	4.4553	4.4751	4.3594	4.3045	4.1927	4.4749	4.358	4.3849	4.5264	4.2717	4.4488	4.3439	4.8744	4.7844
pos_3516	Coriandrone B	metab_3334	-	HMDB0037775	334.164	pos	M+ACN+H	C16H20O5	3.7146	0.0026	-	55.3	-4.30333	139906-04-0	-	-	-	-	-	Organoheterocyclic compounds	Benzopyrans	1-benzopyrans	4.0108	4.5567	3.9183	3.746	3.8417	2.3364	3.9077	4.2947	3.8552	4.3977	2.622	3.6939	3.6486	4.7241	4.7553	4.5927	4.3958	4.7447	4.7547	4.5401	4.6218	5.0921	4.4557	4.721	3.7637	4.7537	4.4229
pos_3555	12-Hydroxynevirapine	metab_3368	-	HMDB0013911	283.117	pos	M+H	C15H14N4O2	3.5699	0.0074	54.7	-	-8.43454	-	-	-	-	-	-	Organic nitrogen compounds	Organonitrogen compounds	Amines	2.8809	3.5367	2.8316	2.7006	2.7761	2.7134	2.9298	3.299	2.9131	3.2249	3.8514	2.7554	2.8858	4.0278	3.9118	3.7591	2.9084	3.2701	3.7457	3.2062	3.0061	3.8581	2.8646	3.4765	2.9093	4.5635	4.4661
pos_3611	Epinephrine glucuronide	metab_3419	-	HMDB0010336	324.106	pos	M+H-2H2O	C15H21NO9	3.4055	0.0144	-	61	-3.75418	54964-61-3	-	-	-	-	-	Organic oxygen compounds	Organooxygen compounds	Carbohydrates and carbohydrate conjugates	3.7421	3.6086	3.6104	2.8182	3.7931	2.8311	4.024	4.0133	3.3244	3.7906	3.673	2.873	3.738	4.4884	4.3276	4.3679	3.9772	4.4465	4.4818	4.316	4.4831	3.1125	4.1643	4.4935	3.6093	4.0176	3.9838
pos_3626	(-)-Stercobilin	metab_3434	-	HMDB0240259	595.347	pos	M+H	C33H46N4O6	3.3656	0.0074	-	50.1	-2.76277	-	-	-	-	-	-	Organoheterocyclic compounds	Tetrapyrroles and derivatives	Bilirubins	3.0711	4.4289	3.0483	2.9171	2.9927	2.93	3.0683	3.8365	3.7149	3.9799	4.6897	2.9719	2.9991	5.7972	5.335	5.6351	3.5326	3.8926	4.6602	3.8896	4.3125	5.3039	3.0813	4.015	3.0997	4.6271	5.0493
pos_3649	2E,4E,8Z,10E-dodecatetraenoic acid	metab_3454	-	LMFA01030240	193.122	pos	M+H	C12H16O2	3.3245	0.0031	73.3	-	-3.04381	-	-	-	-	-	-	-	-	-	4.3739	4.6709	4.2994	3.8363	4.2629	3.8554	4.4391	4.5676	4.4129	4.4692	4.6643	4.1467	4.1398	4.649	4.696	4.6113	4.4981	4.465	4.7069	4.5826	4.6415	4.7873	4.4769	4.721	4.6043	5.146	4.9924
pos_3677	N-(2-Phenylethyl)-acetamide	metab_3480	C06746	HMDB0003072	164.106	pos	M+H	C10H13NO	3.2626	0.0013	65	-	-3.2501	-	-	-	-	-	-	Organic oxygen compounds	Organooxygen compounds	Alcohols and polyols	4.9229	4.7153	4.8531	5.032	4.9459	5.0485	4.8881	4.7878	4.9024	4.8761	4.7294	4.9928	5.0105	4.6968	4.6772	4.7474	4.8369	4.7247	4.7199	4.7868	4.7068	4.5523	4.8435	4.684	4.8739	4.6134	4.6528
pos_3693	Cadabicine	metab_3495	-	HMDB0033451	480.185	pos	M+2Na-H	C25H29N3O4	3.2411	0.0023	-	71.1	-4.55713	99964-83-7	-	-	-	-	-	Organic oxygen compounds	Organooxygen compounds	Ethers	5.68	5.3589	5.3533	4.4808	4.4748	4.4727	4.7104	5.4245	5.3581	5.4732	5.6934	5.007	5.1528	6.0561	5.9418	5.9506	5.333	5.6361	5.9355	5.3148	5.2382	5.4499	5.2135	5.6331	4.4031	4.7943	5.2613
pos_3735	ASARYLALDEHYDE	metab_3533	-	HMDB0029648	197.08	pos	M+H	C10H12O4	3.1575	0.0067	53.7	-	-3.22144	-	-	-	-	-	-	Benzenoids	Benzene and substituted derivatives	Benzoyl derivatives	3.857	4.1321	3.8114	3.1257	3.8108	3.181	3.7983	4.0694	3.8011	4.0666	3.9952	3.7007	3.5707	4.2505	4.3189	4.2542	4.0037	4.384	4.1842	4.3379	4.2883	4.5274	4.0743	4.2839	3.9529	4.4212	4.3207
pos_3843	Cinnamic acid	metab_3636	C10438	HMDB0000567	131.049	pos	M+H-H2O	C9H8O2	2.9343	0.0031	-	54.7	-2.62517	621-82-9	-	-	-	-	-	Phenylpropanoids and polyketides	Cinnamic acids and derivatives	Cinnamic acids	5.5731	6.017	5.9773	5.07	5.7798	4.9433	5.5578	6.0281	6.0549	5.7548	6.2826	5.5984	5.732	6.5836	6.4641	6.4735	6.1703	6.4895	6.6669	6.0584	6.0158	6.0691	5.7944	6.3862	5.2734	5.8634	5.613
pos_3852	(-)-trans-C75	metab_3644	-	-	255.158	pos	M+H	C14H22O4	2.9137	0.0037	73.6	-	-3.92999	-	-	-	-	-	-	-	-	-	4.3141	4.5602	4.0277	3.4952	4.1085	3.4809	4.1627	4.4395	4.3161	4.3925	4.6005	3.9888	3.9893	4.613	4.6948	4.5783	4.3069	4.3762	4.567	4.219	4.5564	4.6744	4.2767	4.5519	4.4398	4.9871	4.8024
pos_3880	1,2,3,4-tetrahydro-2,5,8-trimethyl naphthalene	metab_3671	-	-	175.148	pos	M+H	C13H18	2.8731	0.0076	57.9	-	-3.55143	-	-	-	-	-	-	-	-	-	3.7072	3.9908	3.559	2.924	3.4712	2.6377	3.7458	4.0099	3.8357	3.7028	4.3119	3.0205	3.6083	4.5273	4.3661	4.401	3.6856	3.7517	4.0602	3.8183	4.0737	4.4145	3.6126	4.0514	4.5301	4.8922	4.9814
pos_3889	Dehydrooreadone	metab_3680	-	HMDB0036046	235.132	pos	M+H	C14H18O3	2.8521	0.0027	55.4	-	-3.70812	124869-07-4	-	-	-	-	-	Organoheterocyclic compounds	Naphthofurans	-	4.5029	4.9007	4.3126	3.5484	4.3138	3.4441	4.4594	4.7416	4.5857	4.6851	4.874	4.2073	4.2198	4.885	4.9241	4.8424	4.5767	4.633	4.8486	4.6661	4.8094	4.8902	4.5435	4.8237	4.7991	5.2818	5.1433
pos_3895	3alpha-Hydroxyoreadone	metab_3686	-	HMDB0036047	253.142	pos	M+H	C14H20O4	2.832	0.0028	77.9	-	-4.02661	124869-06-3	-	-	-	-	-	Organoheterocyclic compounds	Naphthofurans	-	4.7068	5.0743	4.445	3.8366	4.4787	4.0308	4.643	4.9053	4.725	4.8121	5.0686	4.4375	4.3993	5.0402	5.0564	4.9752	4.7141	4.7958	4.9839	4.8257	4.9347	5.0776	4.6684	4.9677	4.8723	5.4048	5.2989
pos_3921	Edulitine	metab_3712	-	HMDB0030179	170.059	pos	M+H-2H2O	C11H11NO3	2.79	0.0012	-	55.9	-3.02368	15272-24-9	-	-	-	-	-	Organoheterocyclic compounds	Quinolines and derivatives	Quinolones and derivatives	5.7933	6.2331	5.6053	5.2619	5.584	5.0599	5.9981	6.0448	5.9067	5.849	6.1554	5.6688	5.5468	6.3412	6.2325	6.2557	5.865	5.9315	6.1523	5.9158	6.1352	6.3032	5.6424	6.1608	5.953	5.9898	5.843
pos_3957	4-Coumaroyl-2-hydroxyputrescine	metab_3747	-	HMDB0033462	292.164	pos	M+ACN+H	C13H18N2O3	2.6879	0.0078	-	64.1	-4.42588	24177-22-8	-	-	-	-	-	Phenylpropanoids and polyketides	Cinnamic acids and derivatives	Hydroxycinnamic acids and derivatives	4.975	5.2389	5.0084	4.0421	4.964	4.2118	5.1087	5.3533	5.1308	5.16	5.3793	4.7323	4.6676	5.3224	5.3145	5.3269	5.3006	5.4749	5.3802	5.4127	5.2875	5.349	5.212	5.3405	5.2104	5.1626	5.321
pos_3968	3-hydroxydecanoyl carnitine	metab_3758	-	HMDB0061636	354.226	pos	M+Na	C17H33NO5	2.6685	0.0055	-	69.1	3.65757	-	-	-	-	-	-	Lipids and lipid-like molecules	Fatty Acyls	Fatty acid esters	4.6438	4.9485	4.554	3.8197	4.2318	3.7438	4.3988	4.8934	4.7768	4.7562	4.703	4.2284	4.3015	5.2371	5.2318	5.1166	4.5525	5.0158	4.9446	5.0318	4.9945	5.3592	4.5775	5.0553	4.9773	5.4203	5.1632
pos_3969	Nicotyrine	metab_3759	C10161	-	159.091	pos	M+H	C10H10N2	2.6685	0.0066	67.2	-	-3.40092	-	-	-	-	-	-	-	-	-	4.672	4.9691	4.7676	3.913	4.7501	4.1859	4.7382	5.0928	4.8757	4.8677	5.1794	4.5133	4.4276	5.1045	5.1566	5.0465	5.0128	5.2347	5.1918	5.1815	5.0561	5.2875	4.9765	5.17	4.8346	5.1032	5.2206
pos_3996	Pseudoionone	metab_3784	-	HMDB0032498	193.158	pos	M+H	C13H20O	2.6061	0.0083	55.2	-	-3.1778	141-10-6	-	-	-	-	-	Lipids and lipid-like molecules	Prenol lipids	Monoterpenoids	3.3539	3.9143	3.6239	3.1909	3.3721	3.2038	3.5678	3.8339	3.3395	3.8747	4.0661	3.3367	3.9098	4.3088	4.2479	4.2021	3.684	3.9254	3.8955	4.2267	3.9939	4.3679	3.8081	4.0548	4.1569	4.7268	4.5784
pos_4016	Agnuside	metab_3803	C09765	HMDB0036561	508.18	pos	M+ACN+H	C22H26O11	2.5647	0.0022	-	66.1	-2.92295	11027-63-7	-	-	-	-	-	Lipids and lipid-like molecules	Prenol lipids	Terpene glycosides	5.336	5.5275	5.3982	4.6924	4.9587	4.3638	5.1989	5.5518	5.308	5.499	5.7276	5.0757	5.2466	5.8032	5.7742	5.7184	5.4682	5.8774	5.8514	5.724	5.62	5.2268	5.3506	5.799	5.2254	5.5966	5.5375
pos_4038	Oroxylin A	metab_3824	-	LMPK12111096	285.075	pos	M+H	C16H12O5	2.503	0.0072	57.2	-	-3.94306	-	-	-	-	-	-	-	-	-	3.6953	4.0582	3.7486	2.4296	3.3894	2.4424	3.3765	4.1489	3.8973	3.498	4.1322	3.4332	3.3459	4.2876	4.2017	4.2294	3.767	4.0626	4.2062	4.0367	4.0737	2.7234	3.6435	4.1237	3.9118	4.532	4.4057
pos_4044	Beta-D-3-Ribofuranosyluric acid	metab_3829	C05513	HMDB0029920	301.081	pos	M+H	C10H12N4O7	2.503	0.0112	-	61.9	9.52286	2124-54-1	-	-	map00230	Metabolism	Nucleotide metabolism	Organoheterocyclic compounds	Imidazopyrimidines	Purines and purine derivatives	3.5551	3.6426	3.6715	2.2073	3.2592	2.2201	3.5465	4.2735	2.3551	3.3125	3.8458	2.2619	2.2889	3.6213	3.8264	3.6385	3.7032	4.6857	4.1275	4.647	4.0796	3.4173	3.6528	4.445	2.3892	3.3158	3.1821
pos_4077	Ascladiol	metab_3860	-	HMDB0029610	198.075	pos	M+ACN+H	C7H8O4	2.4629	0.0033	-	52.4	-4.17059	32013-85-7	-	-	-	-	-	Organoheterocyclic compounds	Dihydrofurans	Furanones	4.2955	4.4906	4.2427	4.0048	4.2237	3.9757	4.1526	4.4009	4.0145	4.2854	4.2881	4.2458	4.2353	4.4473	4.4526	4.4037	4.3221	4.4607	4.4275	4.3959	4.5262	4.5068	4.2624	4.3581	4.2852	4.5239	4.4095
pos_4079	Daidzein	metab_3862	C10208	HMDB0003312;LMPK12050038	255.064	pos	M+H	C15H10O4	2.4629	0.0042	87.4	-	-3.70598	486-66-8	-	-	-	-	-	Phenylpropanoids and polyketides	Isoflavonoids	Isoflav-2-enes	5.2447	5.3945	5.1014	4.3058	5.0337	4.9527	5.0665	5.4723	5.1942	4.8493	5.3834	4.7004	4.7546	5.486	5.4515	5.4517	5.2258	5.5456	5.6552	5.3932	5.5321	3.5328	5.0197	5.5844	5.0411	5.6894	5.583
pos_4104	Gamma-Glutamyltryptophan	metab_3884	-	HMDB0029160	316.128	pos	M+H-H2O	C16H19N3O5	2.4433	0.0023	-	69.3	-3.34316	66471-20-3	-	-	-	-	-	Organic acids and derivatives	Carboxylic acids and derivatives	Amino acids, peptides, and analogues	4.4104	4.1922	3.7993	3.0077	3.2027	3.2302	3.6271	4.3244	3.9218	4.0982	4.0708	3.3982	2.7667	5.1933	5.0665	5.093	3.9425	4.5037	4.2445	4.2317	4.3845	5.6076	3.6297	4.4035	4.3447	4.5289	4.4904
pos_4137	P-cresol	metab_3915	C01468	HMDB0001858	109.065	pos	M+H	C7H8O	2.4219	0.0037	76.2	-	-0.77873	106-44-5	-	-	map01100;map04974	Metabolism;Organismal Systems	Global and overview maps;Digestive system	Benzenoids	Phenols	Cresols	3.8632	3.833	3.7767	3.507	3.5713	3.5226	3.7577	3.9599	3.8849	3.8067	4.0719	3.6791	3.6192	4.0558	4.0797	3.9984	3.8913	4.3958	4.1394	4.1229	3.9691	3.6828	3.7853	4.1148	4.0193	4.1252	4.0821
pos_4139	4-Ethoxybenzaldehyde	metab_3917	-	HMDB0033970	151.075	pos	M+H	C9H10O2	2.4219	0.0049	50.7	-	-3.25943	10031-82-0	-	-	-	-	-	Benzenoids	Phenol ethers	-	3.6466	3.8589	3.6138	3.3879	3.51	3.3813	3.6473	3.7748	3.625	3.6709	4.0284	3.4687	3.5592	4.1526	4.0731	4.0595	3.6409	4.0542	3.9793	3.9359	3.9741	3.5817	3.6426	4.0965	3.7391	4.2323	3.9619
pos_4186	Arginyl-Gamma-glutamate	metab_3963	-	HMDB0028723	344.206	pos	M+ACN+H	C11H22N6O4	2.3397	0.0042	-	67.2	4.73143	-	-	-	-	-	-	Organic acids and derivatives	Carboxylic acids and derivatives	Amino acids, peptides, and analogues	4.9875	5.4637	4.7739	4.1048	4.704	3.8036	4.9772	5.2259	5.1097	5.04	5.4522	4.7061	4.6863	5.99	5.8716	5.8711	5.0137	5.3147	5.4012	5.2664	5.4386	6.049	4.7824	5.4258	5.495	5.9177	5.8759
pos_4187	Indoleacetic acid	metab_3964	C00954	HMDB0000197	158.06	pos	M+H-H2O	C10H9NO2	2.3397	0.0028	-	56.7	-3.05308	87-51-4	-	-	map01100;map00380	Metabolism;Metabolism	Global and overview maps;Amino acid metabolism	Organoheterocyclic compounds	Indoles and derivatives	Indolyl carboxylic acids and derivatives	4.8215	4.9027	4.7501	4.3274	4.6547	4.1261	4.9783	5	4.8623	4.9926	5.2617	4.5025	4.6188	5.3786	5.3407	5.3032	4.8926	5.2426	5.2681	5.0679	5.0277	5.2531	4.9801	5.1724	4.9639	5.2455	5.1966
pos_4207	2,4,6,8-decatetraenal	metab_3984	-	LMFA06000061	149.096	pos	M+H	C10H12O	2.2995	0.0023	52.7	-	-3.42022	-	-	-	-	-	-	-	-	-	4.5647	4.7853	4.5718	4.4367	4.5477	4.4811	4.6445	4.7286	4.655	4.761	4.909	4.5921	4.6264	4.9562	4.9696	4.9108	4.6878	4.8044	4.883	4.8536	4.7779	4.921	4.6994	4.8507	4.7058	5.1601	5.0912
pos_4217	1-ACETYLPIPERIDINE	metab_3993	-	-	128.107	pos	M+H	C7H13NO	2.279	0.0024	77.2	-	-2.65645	-	-	-	-	-	-	-	-	-	4.5617	4.631	4.5498	4.0361	4.8039	4.188	4.5306	4.6683	4.6303	4.6174	4.8826	4.3246	4.2455	4.7226	4.7624	4.7007	4.6491	4.7816	4.8097	4.6901	4.7998	4.8053	4.5294	4.7691	4.485	4.6605	4.7498
pos_4228	6-(2-Hydroxyethoxy)-6-oxohexanoic acid	metab_4004	-	HMDB0061681	232.117	pos	M+ACN+H	C8H14O5	2.259	0.0193	-	76.7	-4.83766	-	-	-	-	-	-	Lipids and lipid-like molecules	Fatty Acyls	Fatty acids and conjugates	3.6664	4.0489	3.4595	2.3143	3.3222	2.6071	3.675	4.1316	3.4801	3.5	4.2605	3.3134	3.5531	4.2462	4.232	4.3043	3.5765	3.8891	4.0776	3.9086	3.9596	4.1361	3.4422	4.0225	3.8501	4.4828	4.4678
pos_4232	(R)-(+)-2-Pyrrolidone-5-carboxylic acid	metab_4007	C02237	HMDB0060262;HMDB0000805	130.05	pos	M+H	C5H7NO3	2.259	0.0027	63	-	-2.75426	-	-	-	map00471	Metabolism	Metabolism of other amino acids	Organic acids and derivatives	Carboxylic acids and derivatives	Amino acids, peptides, and analogues	3.7258	4.0449	3.9254	3.6185	3.6084	3.6593	4.0619	4.1572	3.7435	3.7728	4.0637	3.6256	3.7858	4.4004	4.2676	4.221	4.0015	4.2157	4.3528	4.1552	4.1556	4.644	3.7678	4.2765	3.8833	4.3948	4.179
pos_4233	Tyrosyl-Lysine	metab_4008	-	HMDB0029110	342.201	pos	M+CH3OH+H	C15H23N3O4	2.259	0.0019	-	51.4	-4.44324	-	-	-	-	-	-	Organic acids and derivatives	Carboxylic acids and derivatives	Amino acids, peptides, and analogues	4.4208	4.723	4.3209	3.2265	4.0145	2.9908	4.5294	4.702	4.3633	4.268	4.7404	3.9743	4.0482	4.8601	4.7694	4.7911	4.4864	4.3797	4.8621	4.5321	4.732	4.593	4.4091	4.781	4.3569	4.9629	4.8879
pos_4281	3'-Hydroxyhexobarbital	metab_4051	-	HMDB0013940	294.144	pos	M+ACN+H	C12H16N2O4	2.1777	0.0107	-	52.2	-4.57941	427-29-2	-	-	-	-	-	Organoheterocyclic compounds	Diazines	Pyrimidines and pyrimidine derivatives	4.2649	4.7165	4.0898	3.3865	4.1141	3.3196	4.3727	4.5659	3.9388	3.7589	4.3273	3.3611	3.5866	4.4236	4.42	4.3332	4.3739	4.2466	4.8117	4.3412	4.5214	4.5112	4.3664	4.6275	4.1845	4.9288	4.8556
pos_4304	Kynurenic acid	metab_4069	C01717	HMDB0000715	190.049	pos	M+H	C10H7NO3	2.1373	0.0118	54.4	-	-2.98115	492-27-3	-	-	map01100;map00380	Metabolism;Metabolism	Global and overview maps;Amino acid metabolism	Organoheterocyclic compounds	Quinolines and derivatives	Quinoline carboxylic acids	3.5117	3.6695	3.3668	2.8185	3.5911	2.8314	3.5024	4.1372	3.4537	3.7973	3.8957	2.9153	3.1115	3.6377	4.0098	3.7603	3.3832	4.413	4.0885	4.2672	3.887	3.7391	3.7588	4.4148	3.3494	3.5241	3.8979
pos_4318	THYMOQUINONE	metab_4083	-	HMDB0034732	165.09	pos	M+H	C10H12O2	2.118	0.0013	61.2	-	-3.30859	490-91-5	-	-	-	-	-	Organic oxygen compounds	Organooxygen compounds	Carbonyl compounds	4.2506	4.4593	4.2161	4.0474	4.1445	3.9628	4.2506	4.4109	4.2301	4.3203	4.5397	4.1821	4.2603	4.5232	4.5571	4.5037	4.3427	4.5748	4.5512	4.5977	4.4867	4.5572	4.3551	4.5608	4.4082	4.9711	4.765
pos_4319	6''-Malonylapiin	metab_4084	-	HMDB0037601	633.139	pos	M+H-H2O	C29H30O17	2.118	0.0035	-	71.4	-9.9543	60478-75-3	-	-	-	-	-	Phenylpropanoids and polyketides	Flavonoids	Flavonoid glycosides	5.1605	5.2042	5.222	4.1907	4.8527	4.022	5.2123	5.3453	5.1952	5.1561	5.1271	4.8436	4.8812	5.2515	5.2728	5.3051	5.2176	5.4679	5.3678	5.3884	5.1689	5.2531	5.1868	5.2858	4.8227	5.0022	5.1003
pos_4322	Mulberrofuran S	metab_4087	-	HMDB0033985	618.174	pos	M+ACN+H	C34H24O9	2.118	0.0027	-	52	-2.95047	125090-76-8	-	-	-	-	-	Phenylpropanoids and polyketides	2-arylbenzofuran flavonoids	-	5.7543	5.6956	5.7668	4.954	5.5424	4.9303	5.7981	5.8872	5.7634	5.7304	5.7422	5.4992	5.4978	5.7729	5.8095	5.8405	5.7692	5.9812	5.8583	5.9187	5.7161	5.7662	5.7476	5.8133	5.4294	5.5391	5.6009
pos_4350	2-Methyl-1-phenyl-2-propanyl acetate	metab_4114	-	HMDB0031571	193.122	pos	M+H	C12H16O2	2.0783	0.0007	57.7	-	-3.06301	151-05-3	-	-	-	-	-	Benzenoids	Benzene and substituted derivatives	Phenylpropanes	5.1658	5.3603	5.0471	4.7376	4.9573	4.5541	5.1261	5.2806	5.1405	5.1353	5.4443	4.7932	4.861	5.3723	5.3968	5.3274	5.2219	5.2126	5.4386	5.2736	5.3759	5.4188	5.1523	5.4038	5.064	5.658	5.4347
pos_4351	Coumarin	metab_4115	C05851	HMDB0001218	147.044	pos	M+H	C9H6O2	2.0783	0.0028	55.8	-	-3.61919	91-64-5	-	-	-	-	-	Phenylpropanoids and polyketides	Coumarins and derivatives	-	4.6436	4.8793	4.336	3.7409	4.8312	3.4503	4.8335	4.6688	4.3948	4.4876	4.7373	4.3531	4.1218	5.4642	5.2652	5.3701	4.0556	4.6713	5.5109	4.6114	5.0322	5.0027	4.7439	5.2101	4.7415	4.6727	4.6602
pos_4367	P-Acetamidophenol (Acetaminophen, Tylenol)	metab_4130	-	-	152.07	pos	M+H	C8H9NO2	2.0582	0.0013	85	-	-3.59834	-	-	-	-	-	-	-	-	-	4.3972	4.1466	4.1883	4.0346	4.4689	4.0379	4.5271	4.4278	4.2604	4.3917	4.2985	4.0777	4.5059	5.2295	5.0645	5.1687	4.248	4.8645	4.915	4.3667	4.7391	4.887	4.5654	4.8055	4.2541	4.3792	4.4234
pos_4368	N-[4'-hydroxy-(E)-cinnamoyl]-L-aspartic acid	metab_4131	-	HMDB0029234	280.084	pos	M+H	C13H13NO6	2.0582	0.0038	75.5	-	7.46111	-	-	-	-	-	-	Organic acids and derivatives	Carboxylic acids and derivatives	Amino acids, peptides, and analogues	5.7511	5.0182	6.2545	3.9199	5.6345	4.7719	6.1281	4.7227	3.5049	4.1644	5.6958	4.1001	2.5812	2.8543	3.7073	3.3602	5.7003	5.1545	3.6082	5.0491	5.4297	3.9484	4.433	4.4321	5.3753	3.013	3.7147
pos_4397	3-Dimethylallyl-4-hydroxybenzoate	metab_4159	C12458	HMDB0040592;HMDB0135898	207.101	pos	M+H	C12H14O3	2.0171	0.0003	53.2	-	-3.51771	-	-	-	-	-	-	Benzenoids	Benzene and substituted derivatives	Benzoic acids and derivatives	4.8186	5.0407	4.6219	4.4664	4.5453	4.1412	4.6842	4.9473	4.6397	4.6467	4.8249	4.394	4.4684	4.9653	4.9159	4.91	4.793	4.997	4.8698	4.9355	4.9157	5.0941	4.6009	4.9482	4.543	5.215	5.0291
pos_4422	Thyrotropin releasing hormone	metab_4181	C03958	HMDB0060080	385.159	pos	M+Na	C16H22N6O4	1.977	0.0036	-	60.7	-1.04878	-	Hormones and transmitters	Peptide hormones	map04080	Environmental Information Processing	Signaling molecules and interaction	Organic acids and derivatives	Carboxylic acids and derivatives	Amino acids, peptides, and analogues	5.2233	5.1342	5.3929	3.9933	5.1928	3.8998	5.0734	5.2668	4.9921	5.2434	5.1641	4.7232	4.83	5.3783	5.3256	5.3689	5.2778	5.3201	5.3437	5.163	5.3032	3.3025	5.1209	5.3026	5.045	5.1341	5.1176
pos_4446	Gardoside	metab_4205	C16963	-	375.128	pos	M+H	C16H22O10	1.9369	0.0036	56.2	-	-0.536546	-	-	-	-	-	-	-	-	-	4.3653	5.0647	4.6749	4.0495	3.2495	3.7387	4.3611	4.5737	4.8457	4.6557	4.3877	4.2865	4.259	5.0218	5.0064	5.0023	4.6752	4.2264	5.1911	5.0233	4.7691	5.3384	4.546	5.0212	4.8478	5.1419	5.1008
pos_4448	(±)7-epi Jasmonic Acid	metab_4207	-	-	211.132	pos	M+H	C12H18O3	1.9369	0.0025	54.9	-	-3.49242	-	-	-	-	-	-	-	-	-	4.7331	5.1459	4.7041	4.509	4.5144	4.3456	4.9023	4.9401	4.5639	4.6339	4.9447	4.4473	4.5354	4.9412	4.8941	4.8809	5.1492	4.5505	5.1928	4.9801	4.9452	5.0359	4.9056	5.0449	4.7207	5.3295	5.1075
pos_4479	Arginyl-Asparagine	metab_4236	-	HMDB0028704	330.19	pos	M+ACN+H	C10H20N6O4	1.8973	0.0031	-	59.8	5.01186	-	-	-	-	-	-	Organic acids and derivatives	Carboxylic acids and derivatives	Amino acids, peptides, and analogues	4.5061	4.823	4.4078	3.4273	4.1352	3.5885	4.5424	4.7828	4.6757	4.7435	4.9894	4.2549	4.3447	5.3645	5.2566	5.3205	4.6749	4.8125	4.9934	4.8322	4.797	5.1864	4.4556	4.8487	4.9921	5.2439	5.1901
pos_4483	Hippuric acid	metab_4240	C01586	HMDB0000714	180.065	pos	M+H	C9H9NO3	1.8973	0.0016	79.2	-	-3.85266	495-69-2	-	-	map00360	Metabolism	Amino acid metabolism	Benzenoids	Benzene and substituted derivatives	Benzoic acids and derivatives	6.4339	6.5497	6.4596	5.9577	6.135	5.7366	6.265	6.5407	6.4568	6.4673	6.6874	6.1855	6.3163	6.6699	6.6418	6.6041	6.4577	6.641	6.7361	6.5886	6.587	6.7818	6.4199	6.6799	6.3753	6.6583	6.5308
pos_4497	6-Acetyl-2,3-dihydro-2-(hydroxymethyl)-4(1H)-pyridinone	metab_4252	-	HMDB0035178	192.065	pos	M+Na	C8H11NO3	1.8782	0.0018	-	83.6	9.95718	214218-63-0	-	-	-	-	-	Organoheterocyclic compounds	Pyridines and derivatives	Hydropyridines	3.8655	3.9528	3.6734	3.6849	3.5906	3.5536	3.9274	3.8344	3.6573	3.6844	3.9313	3.656	3.6124	4.3036	4.0987	4.1472	3.796	4.09	4.0404	4.0771	4.0819	6.2143	3.6339	4.1313	3.6532	4.2465	3.7925
pos_4562	Phenethyl 6-galloylglucoside	metab_4315	-	HMDB0034573	459.128	pos	M+Na	C21H24O10	1.7974	0.0044	-	69	3.55475	-	-	-	-	-	-	Benzenoids	Benzene and substituted derivatives	Benzoic acids and derivatives	4.1332	4.526	4.3287	3.4421	4.0325	3.4549	4.2233	4.542	4.2964	4.4572	4.5985	3.9148	3.826	4.7691	4.7999	4.7572	4.4786	4.8322	4.7388	4.7798	4.8195	5.0884	4.4656	4.8451	4.2819	4.7985	4.6761
pos_4564	Benzofuran	metab_4317	C14512	HMDB0032929	119.049	pos	M+H	C8H6O	1.7974	0.0075	51.1	-	-2.39184	271-89-6	-	-	-	-	-	Organoheterocyclic compounds	Benzofurans	-	4.0077	3.9771	3.8711	3.6802	4.0606	3.4256	4.0378	4.1946	3.9728	3.9175	4.2911	3.3394	3.6601	4.5675	4.4531	4.4826	4.0523	4.5198	4.7627	4.0338	3.8474	4.218	4.1222	4.3985	3.8177	4.0866	4.2447
pos_4589	3-Formyl-6-hydroxyindole	metab_4341	-	HMDB0031172	162.054	pos	M+H	C9H7NO2	1.756	0.0034	69.6	-	-3.46841	192184-71-7	-	-	-	-	-	Organoheterocyclic compounds	Indoles and derivatives	Hydroxyindoles	5.9787	6.1713	6.1189	5.4917	5.7761	5.4672	5.996	6.1683	5.9894	6.0252	6.1378	5.6432	5.7356	6.0074	6.1257	6.0183	6.1197	6.2534	6.2424	6.0222	6.2065	6.0417	6.1355	6.2164	5.7392	6.1725	6.1504
pos_4635	N-Acetyltyramine	metab_4384	-	-	180.101	pos	M+H	C10H13NO2	1.6951	0.0037	77	-	-3.62913	-	-	-	-	-	-	-	-	-	4.3745	4.2103	4.2933	4.4584	4.4402	4.5307	4.3111	4.2266	4.2878	4.3679	4.2381	4.4239	4.4505	4.3698	4.3862	4.3905	4.298	4.2879	4.4033	4.2521	4.2476	4.8826	4.2876	4.2641	4.3035	4.2514	4.3009
pos_4641	Gabaculine	metab_4390	C12110	-	140.07	pos	M+H	C7H9NO2	1.6951	0.005	71	-	-3.41191	-	-	-	-	-	-	-	-	-	3.7865	3.8351	3.8934	3.671	3.6722	3.6718	3.8777	3.873	3.8004	3.6954	4.148	3.8237	4.08	4.5177	4.3428	4.4378	3.7379	4.0273	3.9598	4.1047	4.1369	3.6004	3.6704	4.0607	4.4373	4.2179	4.6381
pos_4664	Phenol glucuronide	metab_4412	-	HMDB0060014	271.083	pos	M+H	C12H14O7	1.6751	0.0085	-	53.8	7.40075	-	-	-	-	-	-	Organic oxygen compounds	Organooxygen compounds	Carbohydrates and carbohydrate conjugates	5.1154	4.583	5.0725	4.3396	4.5312	4.7183	4.7593	4.22	3.94	4.2612	4.1861	4.0311	3.5479	3.2267	3.8696	3.0915	4.5049	4.1772	3.5333	4.117	4.1728	3.7589	3.8564	4.0111	5.1815	3.2717	3.6902
pos_4667	Pyrraline	metab_4415	-	HMDB0033143	255.133	pos	M+H	C12H18N2O4	1.6751	0.004	57.4	-	-4.81867	74509-14-1	-	-	-	-	-	Organic acids and derivatives	Carboxylic acids and derivatives	Amino acids, peptides, and analogues	3.8809	4.3835	3.9542	3.8061	3.805	3.9431	3.885	4.1366	3.8386	3.9788	4.4102	4.087	4.08	5.081	4.8886	4.9599	4.0633	4.3006	4.4406	4.1921	4.1455	4.4301	3.8778	4.2505	4.0819	4.5395	4.4169
pos_4715	2-Methylfuran	metab_4462	-	HMDB0013749	83.0494	pos	M+H	C5H6O	1.6353	0.0022	69.2	-	3.55096	534-22-5	-	-	-	-	-	Organoheterocyclic compounds	Heteroaromatic compounds	-	4.7762	4.7453	4.8509	3.976	4.5249	4.0837	4.867	5.0095	4.4803	4.8421	5.0788	4.2946	4.6342	5.3038	5.2367	5.2178	4.984	5.3766	5.3094	5.202	4.8101	5.1864	4.8577	5.1444	4.6062	4.9056	4.9122
pos_4735	Fusarochromanone	metab_4481	-	HMDB0033514	325.175	pos	M+CH3OH+H	C15H20N2O4	1.6153	0.0026	-	56.3	-4.21185	104653-89-6	-	-	-	-	-	Organoheterocyclic compounds	Benzopyrans	1-benzopyrans	4.5873	4.9836	4.4251	3.2347	4.139	3.2476	4.7237	5.17	4.3701	5.0126	4.9597	4.349	4.3696	5.4955	5.4464	5.4322	4.9067	5.3047	5.5255	4.9951	5.3368	5.8941	5.0926	5.2689	3.8904	5.1204	5.2287
pos_4754	5-Hydroxyindol-2-carboxylic acid	metab_4499	-	-	178.049	pos	M+H	C9H7NO3	1.5945	0.0027	72.2	-	-3.47384	-	-	-	-	-	-	-	-	-	4.2864	4.7741	4.4842	3.8693	3.8364	3.6843	4.4585	4.6495	4.1577	4.0892	4.65	4.1392	4.0422	4.3148	4.2894	4.34	4.666	5.0368	4.7793	4.4488	4.8442	4.409	4.2416	4.8408	3.7096	4.4515	4.3226
pos_4771	3-Hydroxyindolin-2-one	metab_4512	C11130	-	150.055	pos	M+H	C8H7NO2	1.5748	0.0011	55.7	-	-2.84675	-	-	-	-	-	-	-	-	-	4.4399	4.6913	4.5055	3.9718	4.1928	4.0561	4.4605	4.6874	4.4133	4.4173	4.3994	4.2367	4.1563	4.7031	4.694	4.6909	4.601	4.7568	4.7865	4.7934	4.544	4.4747	4.5119	4.6989	4.3703	4.6956	4.7375
pos_4773	Cytosine	metab_4514	C00380	HMDB0000630	112.05	pos	M+H	C4H5N3O	1.5748	0.0034	87.3	-	-1.30135	71-30-7	Nucleic acids	Bases	map00240;map01100	Metabolism;Metabolism	Nucleotide metabolism;Global and overview maps	Organoheterocyclic compounds	Diazines	Pyrimidines and pyrimidine derivatives	4.1047	3.8574	3.8441	3.9203	4.196	3.8673	3.9944	3.9749	3.8518	3.8887	3.9694	3.8715	3.8133	5.1161	4.8221	5.0478	3.9675	3.9242	3.8232	4.0077	3.9358	5.7185	4.2622	4.0168	3.5588	3.6796	3.8342
pos_4799	Gamma-Glu-Leu	metab_4535	-	HMDB0011171	261.143	pos	M+H	C11H20N2O5	1.5365	0.0028	80.9	-	-4.00468	-	-	-	-	-	-	Organic acids and derivatives	Carboxylic acids and derivatives	Amino acids, peptides, and analogues	5.4796	5.6804	5.2922	4.646	5.2958	5.0206	5.3515	5.8036	5.7077	5.2331	5.8797	5.0282	4.994	6.0174	5.8901	5.9383	5.363	5.8093	5.8617	5.6626	5.734	5.7725	5.3	5.8216	5.9854	6.0001	5.9947
pos_4811	Valyl-Tyrosine	metab_4545	-	HMDB0029139	245.127	pos	M+H-2H2O	C14H20N2O4	1.517	0.003	-	51.5	-3.65347	-	-	-	-	-	-	Organic acids and derivatives	Carboxylic acids and derivatives	Amino acids, peptides, and analogues	4.2116	5.0142	4.518	3.5142	4.3784	3.527	4.8901	4.8428	4.439	4.7668	5.4391	4.0834	4.3176	5.103	5.0921	5.2017	4.8819	5.4351	5.0174	5.3646	5.5039	5.7525	4.4113	5.2467	4.4129	4.9142	4.8062
pos_4837	Dopaquinone	metab_4569	C00822	HMDB0001229;HMDB0039119	237.086	pos	M+ACN+H	C9H9NO4	1.4804	0.0096	-	50.2	-5.09017	4430-97-1	-	-	map01100;map00350	Metabolism;Metabolism	Global and overview maps;Amino acid metabolism	Organic acids and derivatives	Carboxylic acids and derivatives	Amino acids, peptides, and analogues	4.4394	4.604	4.7247	3.8422	4.3559	3.8468	4.5387	4.8058	4.5608	4.7587	4.735	4.2216	4.3643	4.8875	4.911	4.847	4.4273	4.909	4.7539	4.8379	4.9124	5.0077	4.4062	4.9442	4.2546	4.8349	4.656
pos_4838	6-(2H-1,3-benzodioxole-5-carbonyloxy)-3,4,5-trihydroxyoxane-2-carboxylic acid	metab_4570	-	HMDB0129381	384.091	pos	M+ACN+H	C14H14O10	1.4804	0.006	-	73.2	-4.30428	-	-	-	-	-	-	Phenylpropanoids and polyketides	Tannins	Hydrolyzable tannins	4.8312	5.2673	4.8057	4.0882	4.6978	4.151	5.0032	5.153	4.7717	4.64	4.9325	4.4365	4.4277	4.9433	4.9835	4.8797	4.9003	4.8545	5.2509	5.1745	5.1615	4.4207	4.8678	5.1825	4.9468	5.4391	5.3072
pos_4840	Sarmentosin	metab_4572	C08340	HMDB0030697	240.086	pos	M+H-2H2O	C11H17NO7	1.4804	0.0011	-	55.1	-3.70533	71933-54-5	-	-	-	-	-	Lipids and lipid-like molecules	Fatty Acyls	Fatty acyl glycosides	4.5501	4.8384	4.5079	4.1806	4.5187	3.9557	4.7082	4.7913	4.8242	4.8635	5.1929	4.5745	4.6153	5.0972	5.1096	5.0952	4.5677	4.7876	4.9302	4.8949	4.9902	5.1094	4.7018	4.9529	5.1969	5.5704	5.5277
pos_4871	Aminohippuric acid	metab_4602	D06890	HMDB0001867	195.076	pos	M+H	C9H10N2O3	1.4616	0.0045	75.4	-	-2.9087	-	-	-	-	-	-	Benzenoids	Benzene and substituted derivatives	Benzoic acids and derivatives	4.3997	4.6951	4.4232	3.8091	4.1905	3.7236	4.4283	4.6438	4.2453	4.4925	4.7071	4.1733	4.3361	5.271	5.1552	5.1835	4.6163	4.7546	5.0029	4.9537	4.7773	5.1051	4.3915	4.8918	4.5082	5.2064	5.021
pos_4942	Lysyl-Hydroxyproline	metab_4670	-	HMDB0028952	242.149	pos	M+H-H2O	C11H21N3O4	1.4002	0.0035	-	53.8	-3.83377	-	-	-	-	-	-	Organic acids and derivatives	Carboxylic acids and derivatives	Amino acids, peptides, and analogues	4.5298	4.1975	4.245	3.1136	4.2811	2.9674	4.3368	3.9262	3.8427	4.5347	4.6928	4.8293	4.6954	5.9194	5.606	5.5876	4.2454	3.5632	3.6644	4.2138	4.2181	4.7088	3.6068	3.5143	4.3916	4.1251	4.0882
pos_4943	5′-Deoxy-5′-<WBR>(methylthio)adenosine	metab_4671	-	-	298.096	pos	M+H	C11H15N5O3S	1.4002	0.0029	85.9	-	-3.69355	-	-	-	-	-	-	-	-	-	5.2051	5.2967	5.0853	4.3906	5.0601	4.516	5.2255	5.5027	5.0371	5.3115	5.5025	5.0906	5.0185	5.3203	5.4308	5.3596	5.4022	5.5576	5.3077	5.5904	5.7276	5.4548	5.4484	5.5117	5.1275	5.1327	5.4602
pos_4981	Crotanecine	metab_4704	C10284	-	172.096	pos	M+H	C8H13NO3	1.3595	0.0033	52.6	-	-3.89008	-	-	-	-	-	-	-	-	-	4.658	4.8325	4.6356	4.309	4.5401	4.3303	4.6623	4.7704	4.5302	4.7143	4.8476	4.4977	4.5608	4.9758	4.9865	4.9913	4.6809	4.7567	4.9371	4.8703	4.9299	4.9887	4.6594	4.9305	4.8354	5.1218	5.0565
pos_4982	Alpha-Methyltryptamine (AMT)	metab_4705	-	-	175.122	pos	M+H	C11H14N2	1.3595	0.0019	61.9	-	-3.51609	-	-	-	-	-	-	-	-	-	4.5852	4.9379	4.3746	3.943	4.3282	3.7525	4.6245	4.7951	4.4102	4.2859	4.8943	4.117	4.2613	4.9354	4.8432	4.8613	4.5908	4.4365	4.8992	4.5909	4.7474	5.023	4.4891	4.8201	4.4269	5.1358	5.0578
pos_5073	2-Amino-4-oxo-6-(1',2',3'-trihydroxypropyl)-diquinoid-7,8-dihydroxypterin	metab_4791	C05253	HMDB0012144	322.139	pos	M+CH3OH+H	C9H15N5O6	1.2587	0.0065	-	50.8	9.90412	-	-	-	-	-	-	Organoheterocyclic compounds	Pteridines and derivatives	Pterins and derivatives	3.9874	4.0142	4.1022	3.4644	4.1575	2.9323	4.1665	4.6234	3.9654	4.0681	4.3936	3.8057	3.7746	3.7785	4.0461	4.0412	4.3011	4.9519	3.9581	4.687	4.4143	3.7165	4.1989	4.5601	3.7561	3.3271	3.9027
pos_5078	2-Amino-4-ethoxy-3-hydroxybutanoic acid	metab_4796	-	HMDB0032862	146.081	pos	M+H-H2O	C6H13NO4	1.2587	0.0025	-	61.4	-3.07009	98644-37-2	-	-	-	-	-	Organic acids and derivatives	Carboxylic acids and derivatives	Amino acids, peptides, and analogues	4.2994	4.344	4.5712	3.8847	4.0328	4.0249	4.5118	4.6032	3.9896	4.476	4.6733	4.1175	4.3329	4.9311	4.8944	4.8846	4.7144	4.7504	5.1225	4.9795	4.4204	5.2243	4.5777	4.8507	4.3716	4.7429	4.7165
pos_5096	Tyrosyl-Glutamate	metab_4813	-	HMDB0029104	311.123	pos	M+H	C14H18N2O6	1.2157	0.005	-	72.1	-3.87352	-	-	-	-	-	-	Organic acids and derivatives	Carboxylic acids and derivatives	Amino acids, peptides, and analogues	3.9345	4.0718	3.4323	2.9897	3.737	3.762	3.5326	4.3644	4.3633	3.2855	4.4002	3.3298	3.1872	4.3199	4.0662	4.4165	3.2701	4.2588	4.2252	3.7774	4.2341	3.6405	3.4948	4.2464	4.7912	4.8444	4.5979
pos_5114	Threoninyl-Proline	metab_4830	-	HMDB0029069	199.107	pos	M+H-H2O	C9H16N2O4	1.1954	0.0029	-	58.5	-3.06037	-	-	-	-	-	-	Organic acids and derivatives	Carboxylic acids and derivatives	Amino acids, peptides, and analogues	4.7589	5.0239	4.9316	4.3966	4.7189	4.4428	4.8767	5.1134	4.9084	5.0697	5.12	4.7536	4.7736	5.1411	5.1631	5.1613	4.9177	5.0904	5.0931	5.2776	5.145	5.2948	4.9632	5.1623	5.2215	5.1628	5.1073
pos_5116	Garcinia lactone dibutyl ester	metab_4831	-	HMDB0040462	366.151	pos	M+ACN+Na	C14H22O7	1.1748	0.005	-	58.2	-5.22876	-	-	-	-	-	-	Organic acids and derivatives	Carboxylic acids and derivatives	Tricarboxylic acids and derivatives	4.0472	4.1079	3.7215	3.5742	4.2939	3.587	3.8778	4.0344	3.8978	4.0575	4.3699	3.7122	3.678	5.0095	4.8558	5.0149	3.9855	4.1836	4.1471	4.3132	4.2211	5.814	4.2752	4.1439	3.7851	4.1132	3.9639
pos_5169	(2S)-2-{[1-(R)-Carboxyethyl]amino}pentanoate	metab_4882	C06326	-	190.107	pos	M+H	C8H15NO4	1.0684	0.0021	52.7	-	-3.59408	-	-	-	-	-	-	-	-	-	4.7885	4.8719	4.8531	4.2721	4.7124	4.2343	4.8617	4.9023	4.6742	4.7559	4.8711	4.5507	4.8064	5.1789	5.0788	5.2073	4.7854	4.8343	4.9672	4.9962	4.9534	5.0557	4.7326	4.9519	4.8011	5.1688	5.0813
pos_5188	Alanyl-Proline	metab_4901	-	HMDB0028695	228.133	pos	M+ACN+H	C8H14N2O3	1.0266	0.0055	-	67.7	-4.97951	-	-	-	-	-	-	Organic acids and derivatives	Carboxylic acids and derivatives	Amino acids, peptides, and analogues	3.3872	4.4502	3.5134	3.2362	2.8552	3.0163	3.5277	3.2936	3.6608	3.5688	3.7395	3.6842	3.9099	4.7586	4.4984	4.6488	3.7989	3.43	4.2941	3.8813	4.0862	4.7085	3.2006	3.8019	4.0447	4.418	4.2845
pos_5310	Clitocine	metab_5020	-	HMDB0033718	252.072	pos	M+H-2H2O	C9H13N5O6	0.7248	0.0017	-	55.9	-3.99742	105798-74-1	-	-	-	-	-	Organooxygen compounds	Carbohydrates and carbohydrate conjugates	Glycosyl compounds	4.9067	4.8656	4.6469	3.9968	4.6452	4.1481	4.8628	4.7899	4.5775	4.5558	4.8717	4.3979	4.5665	4.9576	4.8351	4.8373	4.3362	4.4056	4.7224	4.4684	4.6913	4.8873	4.7497	4.591	4.9623	5.3053	5.1426
pos_5315	3,4,5-trihydroxy-6-[(oxolan-2-yl)methoxy]oxane-2-carboxylic acid	metab_5025	-	HMDB0126546	261.097	pos	M+H-H2O	C11H18O8	0.7248	0.0081	-	55.3	0.388293	-	-	-	-	-	-	Organic oxygen compounds	Organooxygen compounds	Carbohydrates and carbohydrate conjugates	4.7435	5.1021	5.0673	3.4632	4.8575	4.0875	4.938	5.133	4.5012	4.6608	4.617	4.3951	4.2656	5.013	4.9507	4.9209	4.8591	5.3545	5.116	5.2801	4.8877	6.327	4.7451	5.1761	4.9545	4.9608	5.2407
pos_5355	Alanyl-Isoleucine	metab_5062	-	HMDB0028690	185.128	pos	M+H-H2O	C9H18N2O3	0.6852	0.0055	-	61.3	-3.24777	-	-	-	-	-	-	Organic acids and derivatives	Carboxylic acids and derivatives	Amino acids, peptides, and analogues	4.1157	4.0657	4.2122	3.8197	4.0523	3.8166	4.1494	4.1529	4.1834	4.4612	4.7691	4.5679	4.4775	5.0657	4.9677	4.9956	4.1216	4.1762	4.0949	4.2345	4.0275	4.0335	4.1551	4.035	4.069	4.3016	4.2455
pos_5392	Nepsilon-Acetyl-L-lysine	metab_5093	-	-	189.123	pos	M+H	C8H16N2O3	0.6492	0.002	66.1	-	-3.3683	-	-	-	-	-	-	-	-	-	4.7257	4.7158	4.5253	4.2866	4.5342	4.4322	4.5508	4.5971	4.5514	4.4579	4.9577	4.6463	4.3736	4.5634	4.588	4.5587	4.4649	4.2668	4.4294	4.3472	4.2011	4.4619	4.4602	4.2684	4.6519	4.2868	4.5665
pos_5395	Glycylprolylhydroxyproline	metab_5096	-	HMDB0002171	286.139	pos	M+H	C12H19N3O5	0.6492	0.0024	-	50.1	-4.0373	2239-67-0	-	-	-	-	-	Organic acids and derivatives	Carboxylic acids and derivatives	Amino acids, peptides, and analogues	4.9726	5.2811	5.0733	4.7491	5.0523	4.8346	5.0165	5.2049	5.2154	5.1874	5.2338	5.0797	4.7494	5.0848	5.071	5.0773	5.2279	5.33	5.1977	5.2289	5.3818	5.1892	5.2086	5.2268	4.9737	4.9563	5.0218
pos_5398	7-Methylguanine	metab_5099	C02242;C04153	HMDB0006040;HMDB0000897	166.072	pos	M+H	C6H7N5O	0.6492	0.0048	61.1	-	-3.75189	578-76-7	-	-	-	-	-	Organoheterocyclic compounds	Imidazopyrimidines	Purines and purine derivatives	5.8079	5.9874	5.8656	5.5846	5.7653	5.5294	5.8686	5.9931	5.8964	5.953	6.0222	5.7659	5.7472	6.1417	6.1086	6.0415	5.9318	6.0979	6.0094	6.1074	6.1423	6.4051	5.9547	6.1223	5.8612	6.0435	6.0191
pos_5407	Adenosine 3'-monophosphate	metab_5106	C01367	HMDB0003540	348.068	pos	M+H	C10H14N5O7P	0.6304	0.0064	66.3	-	-7.18655	-	-	-	map00230	Metabolism	Nucleotide metabolism	Nucleosides, nucleotides, and analogues	Ribonucleoside 3'-phosphates	-	4.5207	4.4247	4.4669	3.6433	4.0872	3.0771	4.0658	4.5842	4.4124	4.5283	3.705	4.2538	4.4586	4.5656	4.3051	4.5452	4.3748	4.0414	4.2767	4.3204	4.1819	3.3586	4.4678	4.0102	5.4082	5.0168	5.4886
pos_5408	Nalpha-Acetyl-L-arginine	metab_5107	-	-	217.129	pos	M+H	C8H16N4O3	0.6304	0.003	71.9	-	-3.87509	-	-	-	-	-	-	-	-	-	4.8961	4.7227	4.682	4.5732	4.8858	4.8567	4.732	4.891	5.0693	4.8637	4.9594	4.6696	4.6106	4.9259	4.8735	4.8843	4.5649	4.8107	4.9203	4.6068	4.7706	4.9225	4.8817	4.8083	5.1088	4.8853	5.2008
pos_5425	Nomega-Acetylhistamine	metab_5122	C05135	HMDB0013253	154.097	pos	M+H	C7H11N3O	0.6126	0.0064	72.5	-	-3.84908	-	-	-	map00340	Metabolism	Amino acid metabolism	Organic acids and derivatives	Carboxylic acids and derivatives	Carboxylic acid derivatives	4.5663	4.8632	4.2675	5.2561	3.9567	4.5414	5.0148	4.6787	3.8902	4.1674	4.503	4.1898	4.4073	5.4087	5.1958	5.3777	4.0014	4.278	4.4642	4.0129	3.5432	4.4923	4.0848	3.9934	3.814	3.9213	3.6644
pos_5426	2-Amino-5-oxohexanoate	metab_5123	C05825	-	146.081	pos	M+H	C6H11NO3	0.6126	0.0012	53.2	-	-3.86518	-	-	-	map00310	Metabolism	Amino acid metabolism	-	-	-	4.9467	4.8905	4.923	4.7632	4.8978	4.6183	4.844	4.8963	4.9541	4.9212	4.8562	4.8901	4.9371	5.0028	4.9022	5.0016	4.8989	4.8884	4.9717	4.9737	4.8773	4.8876	4.9669	4.9256	5.6975	5.6198	5.6059
pos_5428	1,4-Methylimidazoleacetic acid	metab_5125	-	-	141.065	pos	M+H	C6H8N2O2	0.6126	0.004	55.8	-	-3.2989	-	-	-	-	-	-	-	-	-	5.3661	5.2746	5.3441	5.4301	5.0411	5.068	5.4021	5.2861	5.1766	5.2745	5.1317	5.1718	5.3305	5.3562	5.2713	5.3669	5.3097	5.2251	5.3137	5.2607	5.085	5.4426	5.3232	5.1143	5.1273	4.9855	5.0167
pos_5441	L-Carnitine	metab_5138	C00318	HMDB0000062	162.112	pos	M+H	C7H15NO3	0.5949	0.0162	64.4	-	-4.20063	541-15-1	-	-	map04976	Organismal Systems	Digestive system	Organic nitrogen compounds	Organonitrogen compounds	Quaternary ammonium salts	4.4383	4.1939	4.3332	4.627	4.6552	4.2762	4.3474	4.3996	4.2555	4.3662	4.4837	4.4427	4.5151	4.129	3.9933	4.1132	4.3163	4.1856	4.1008	4.1138	3.9861	4.3865	4.1209	4.0219	5.1322	4.0539	4.2178
pos_5445	Taurine	metab_5142	C00245	HMDB0000251	126.022	pos	M+H	C2H7NO3S	0.5949	0.0009	55	-	-2.84637	107-35-7	-	-	map01100;map00920;map00430;map02010;map00120;map04080	Metabolism;Metabolism;Metabolism;Environmental Information Processing;Metabolism;Environmental Information Processing	Global and overview maps;Energy metabolism;Metabolism of other amino acids;Membrane transport;Lipid metabolism;Signaling molecules and interaction	Organic acids and derivatives	Organic sulfonic acids and derivatives	Organosulfonic acids and derivatives	5.5741	5.4858	5.6957	5.9183	5.4424	5.8822	5.5005	5.4528	5.4617	5.4857	5.1827	5.9422	5.897	5.014	5.0179	5.1517	5.5226	5.2222	5.1896	5.4295	5.0982	4.903	5.535	5.0738	5.865	5.1654	5.2712
pos_5457	Trigonellinamide	metab_5152	C02918	HMDB0000699	137.071	pos	M+H	C7H8N2O	0.5766	0.0031	68.5	-	-3.1407	-	-	-	map01100;map04976;map00760	Metabolism;Organismal Systems;Metabolism	Global and overview maps;Digestive system;Metabolism of cofactors and vitamins	Organoheterocyclic compounds	Pyridines and derivatives	Pyridinecarboxylic acids and derivatives	5.9998	5.7377	6.0605	6.1489	5.8802	6.1024	5.8267	5.8087	5.9485	6.2134	5.6291	6.002	6.1712	6.0322	5.9989	6.0054	5.9177	5.7468	5.9549	5.9191	5.8445	5.7444	6.1753	5.897	5.7781	5.8231	5.8594
pos_5553	Balenine	metab_5242	-	HMDB0005769	241.129	pos	M+H	C10H16N4O3	0.5188	0.0047	63.9	-	-3.57155	331-38-4	-	-	-	-	-	Organic acids and derivatives	Peptidomimetics	Hybrid peptides	4.0208	4.0967	3.9421	4.2221	3.9157	3.5342	3.9297	4.028	4.1058	4.0549	4.0904	3.8318	3.9154	4.6017	4.3301	4.5364	4.1079	3.9299	4.1801	4.1448	4.0637	4.1972	4.0309	4.0451	4.2819	4.0414	3.9479
pos_5558	D-Pipecolic acid	metab_5247	-	HMDB0005960	130.086	pos	M+H	C6H11NO2	0.5188	0.0037	75.6	-	-2.7298	1723-00-8	-	-	-	-	-	Organic acids and derivatives	Carboxylic acids and derivatives	Amino acids, peptides, and analogues	4.8894	4.7517	4.9104	4.8475	4.8673	4.7821	4.8323	4.8815	4.8663	4.8782	5.047	4.9293	4.9321	4.8916	4.8695	4.9403	4.8861	4.704	4.8385	4.9086	4.7764	4.7536	4.8492	4.8275	4.8387	4.7867	4.7933
neg_2	2-Hydroxy-4-methylbenzaldehyde	metab_5328	-	HMDB0032603	181.05	neg	M+FA-H, 2M+FA-H, M-H, M-H2O-H	C8H8O2	1.5573	0.0027	-	72.1	-6.80645	698-27-1	-	-	-	-	-	Benzenoids	Benzene and substituted derivatives	Benzaldehydes	6.1293	6.167	6.0454	6.024	6.1901	5.7446	6.0715	6.1127	6.1231	6.0194	6.2173	5.9562	6.1595	6.0696	6.0746	6.0392	6.2142	6.0624	6.0162	6.191	6.21	6.2371	6.1026	6.1259	6.1042	6.0948	6.2428
neg_7	Equol 4'-O-glucuronide	metab_5333	-	HMDB0041731	417.119	neg	M-H, M+Cl, M+Na-2H, 2M-H	C21H22O9	2.9251	0.0026	-	61.7	-0.0481676	-	-	-	-	-	-	Phenylpropanoids and polyketides	Isoflavonoids	Isoflavonoid O-glycosides	6.2736	6.7559	6.5127	6.1711	6.469	5.6598	6.6101	6.5781	6.0241	6.4391	6.6631	6.5596	6.6825	6.8458	6.7386	6.7916	6.4817	6.7406	6.4874	6.7417	6.7036	3.8799	6.4806	6.6477	6.3302	6.5838	6.4075
neg_44	Dihyroxy-1H-indole glucuronide I	metab_5370	-	HMDB0059997	324.072	neg	M-H, 2M-H, M+Na-2H	C14H15NO8	1.4593	0.001	-	87.7	-0.51155	-	-	-	-	-	-	Organic oxygen compounds	Organooxygen compounds	Carbohydrates and carbohydrate conjugates	5.0351	6.148	5.617	5.8048	4.522	5.777	5.2324	4.5955	5.759	5.7689	3.4755	5.887	5.844	6.2052	6.0693	6.1361	5.5697	4.0685	6.067	5.7742	5.1928	5.8128	5.7169	5.3879	6.1694	6.1712	6.0811
neg_45	2-{[hydroxy(2-hydroxy-4-methoxyphenyl)methylidene]amino}acetic acid	metab_5371	-	HMDB0131194	224.056	neg	M-H, 2M-H, M+Cl	C10H11NO5	1.5198	0.0022	-	70.7	-2.75203	-	-	-	-	-	-	Benzenoids	Benzene and substituted derivatives	Benzoic acids and derivatives	5.8662	5.8709	5.7134	5.6555	5.8539	5.6089	5.8305	5.8655	5.879	5.8544	5.9187	5.7318	5.6645	5.4983	5.6975	5.5925	5.7988	5.3805	5.757	5.5634	5.5873	5.5988	5.9297	5.6547	5.8433	5.8766	6.0052
neg_55	2-Phenylethanol glucuronide	metab_5381	C03033	HMDB0010350	297.098	neg	M-H, 2M-H, M-H2O-H	C14H18O7	3.2295	0.0016	-	67.2	-0.620985	-	-	-	map01100;map00040;map04976	Metabolism;Metabolism;Organismal Systems	Global and overview maps;Carbohydrate metabolism;Digestive system	Organic oxygen compounds	Organooxygen compounds	Carbohydrates and carbohydrate conjugates	6.5318	7.0549	6.7802	6.3437	6.7384	6.0957	6.7914	6.8528	6.4466	6.5274	6.7457	6.7529	6.8223	7.0219	6.916	6.9831	6.8011	6.626	6.6005	7.1189	7.0113	4.3779	6.7417	6.9696	6.6884	7.0094	6.7141
neg_58	(±)-Enterolactone	metab_5384	-	-	297.113	neg	M-H, M+Cl, M+FA-H	C18H18O4	4.0134	0.0045	96.1	-	-0.790011	-	-	-	-	-	-	-	-	-	1.7855	2.0614	1.7302	1.8502	2.4204	1.8639	1.7823	1.8054	1.795	1.8244	2.3642	1.8134	1.7898	2.1447	2.1025	2.0057	4.6264	3.6334	1.7528	2.6529	2.435	6.4652	2.5305	2.8887	1.8862	2.3176	2.512
neg_93	6-Hydroxy-5-methoxyindole glucuronide	metab_5418	C03033	HMDB0010362	338.088	neg	M-H, 2M-H, M+Na-2H	C15H17NO8	1.7186	0.0017	-	86.1	-0.82481	77463-72-0	-	-	map01100;map00040;map04976	Metabolism;Metabolism;Organismal Systems	Global and overview maps;Carbohydrate metabolism;Digestive system	Organic oxygen compounds	Organooxygen compounds	Carbohydrates and carbohydrate conjugates	5.3646	5.0408	5.2942	4.845	5.5308	4.9256	5.6391	5.4456	5.2527	5.7503	5.2035	5.2377	5.9199	6.2941	6.1817	6.2218	5.1719	5.8023	5.8771	5.3532	5.8338	5.955	5.8131	5.8187	5.367	5.2818	5.4626
neg_95	Riboflavin (Vitamin B2)	metab_5420	-	-	375.131	neg	M-H, M+FA-H, M+Cl	C17H20N4O6	1.861	0.002	81.3	-	-1.2154	-	-	-	-	-	-	-	-	-	4.3419	5.1872	4.8243	4.613	4.2519	4.4067	4.8106	4.7252	4.549	4.5967	4.778	4.8374	4.9353	5.1361	5.1181	5.1096	4.7444	4.6224	5.1133	5.1097	4.9311	5.3834	4.7003	4.6896	5.1254	5.2176	5.1839
neg_97	Uric acid	metab_5422	C00366	HMDB0000289	167.02	neg	M-H, M+Na-2H, 2M-H	C5H4N4O3	0.6739	0.0018	59.4	-	-6.59084	69-93-2	-	-	map01100;map04976;map00230	Metabolism;Organismal Systems;Metabolism	Global and overview maps;Digestive system;Nucleotide metabolism	Organoheterocyclic compounds	Imidazopyrimidines	Purines and purine derivatives	5.0054	5.275	5.0839	5.1774	4.8988	4.7676	5.4547	5.3446	5.3669	5.6441	5.7085	5.4509	5.5031	5.7563	5.7182	5.7063	5.4525	5.7535	5.4614	5.6128	5.7823	6.4113	5.5713	5.6089	5.5184	6.1972	5.6848
neg_110	2-Hydroxy-2,6,6-trimethylcyclohexanone	metab_5435	-	HMDB0037023	201.112	neg	M-H, M+FA-H, M-H2O-H	C9H16O2	2.3296	0.0008	-	53.3	-7.21334	7500-42-7	-	-	-	-	-	Organic oxygen compounds	Organooxygen compounds	Carbonyl compounds	5.604	5.7985	5.4892	5.3842	5.5064	5.2022	5.6167	5.6153	5.5511	5.7813	5.742	5.6082	5.5917	5.6494	5.7615	5.6724	5.6728	5.5051	5.6356	5.6352	5.6123	5.7327	5.7408	5.6246	5.5954	5.8387	5.8784
neg_113	Salicyluric acid	metab_5438	C07588	HMDB0000840	194.045	neg	M-H, 2M-H, M+Na-2H	C9H9NO4	2.3906	0.0026	97	-	-3.93338	487-54-7	-	-	-	-	-	Benzenoids	Benzene and substituted derivatives	Benzoic acids and derivatives	4.8126	5.0142	4.8255	4.5796	4.8032	4.4934	4.7547	4.939	4.8494	5.0409	5.1939	4.7629	4.9376	5.2106	5.2703	5.2067	4.8291	4.911	5.0418	4.9717	5.0295	5.0884	4.8552	5.0681	5.8829	6.1702	6.0721
neg_114	3,4,5-trihydroxy-6-(3-methoxyphenoxy)oxane-2-carboxylic acid	metab_5439	-	HMDB0135642	299.077	neg	M-H, M+Na-2H, 2M-H	C13H16O8	2.309	0.0022	-	51.1	-0.593761	-	-	-	-	-	-	Organic oxygen compounds	Organooxygen compounds	Carbohydrates and carbohydrate conjugates	5.8097	6.1084	6.0765	5.5201	5.5532	5.5674	6.2099	6.1915	6.0659	5.9332	6.4927	5.8114	5.9481	6.3392	6.2935	6.284	5.8678	6.2385	6.3845	6.0038	6.12	3.2879	5.8958	6.2373	5.9099	6.0136	6.0795
neg_115	P-Cresol glucuronide	metab_5440	-	HMDB0011686	283.082	neg	M-H, 2M-H, M-H2O-H	C13H16O7	2.4727	0.0012	-	58.4	-0.712713	-	-	-	-	-	-	Organic oxygen compounds	Organooxygen compounds	Carbohydrates and carbohydrate conjugates	7.7824	7.635	7.7549	7.2425	7.5728	7.4507	7.7419	7.6997	7.8201	7.7632	7.7573	7.6134	7.5182	7.6018	7.6466	7.6258	7.6906	7.8114	7.6804	7.8267	7.7348	5.0907	7.7563	7.7245	7.264	7.4736	7.5617
neg_206	3-O-Feruloylquinic acid	metab_5531	C02572	HMDB0030669	367.105	neg	M-H2O-H, M-H	C17H20O9	0.6382	0.0066	-	53.6	3.86981	62929-69-5	-	-	-	-	-	Organooxygen compounds	Alcohols and polyols	Cyclic alcohols and derivatives	3.7098	4.1887	4.1985	3.3823	4.2585	3.8128	4.0361	4.4998	4.023	4.4981	4.4413	4.0053	4.1155	4.4555	4.6392	4.3813	4.3954	4.3266	4.4325	4.8411	4.7462	4.9496	4.3483	4.9093	4.4529	5.0673	4.6891
neg_247	Ethyl hydrogen fumarate	metab_5572	-	HMDB0040207;LMFA07010876	189.04	neg	M-H2O-H, M+FA-H	C6H8O4	0.7293	0.0044	-	64	-9.05094	2459-05-4	-	-	-	-	-	Lipids and lipid-like molecules	Fatty Acyls	Fatty acid esters	5.1374	5.6072	5.044	5.483	5.6095	4.5169	5.3556	5.7153	5.8841	5.8898	5.7257	5.761	5.8098	5.9407	5.8763	5.9598	5.7415	5.9266	5.8023	6.0085	5.8928	6.117	5.9171	5.85	5.5872	6.0151	5.7962
neg_255	Xanthosine	metab_5580	C01762	HMDB0000299	283.068	neg	M-H, 2M-H	C10H12N4O6	0.9614	0.0021	98.2	-	-0.509863	146-80-5	-	-	map01100;map00230;map00232	Metabolism;Metabolism;Metabolism	Global and overview maps;Nucleotide metabolism;Biosynthesis of other secondary metabolites	Nucleosides, nucleotides, and analogues	Purine nucleosides	-	4.8817	4.9475	4.7489	4.6154	4.887	4.55	4.904	4.9299	4.9298	4.9187	5.0466	4.7725	4.751	5.2847	5.1696	5.2791	4.9563	5.0154	5.1195	5.0483	5.1056	5.537	4.9505	5.1261	5.0426	5.4226	5.0778
neg_262	2,8-Dihydroxyquinoline-beta-D-glucuronide	metab_5587	-	HMDB0011658	336.072	neg	M-H, 2M-H	C15H15NO8	1.0264	0.0016	-	65.4	-0.106405	-	-	-	-	-	-	Organic oxygen compounds	Organooxygen compounds	Carbohydrates and carbohydrate conjugates	5.1625	5.3714	5.1549	5.0234	5.1271	5.0527	5.2713	5.3136	5.2304	5.4726	5.3607	5.1697	5.3266	5.4319	5.453	5.5069	5.2927	5.5519	5.2706	5.4377	5.5313	2.1209	5.3838	5.4534	5.1983	5.3954	5.111
neg_272	2-Methylguanosine	metab_5597	-	HMDB0005862;HMDB0001107	296.1	neg	M-H, M+Cl	C11H15N5O5	1.071	0.0012	92	-	-0.623144	2140-77-4	-	-	-	-	-	Nucleosides, nucleotides, and analogues	Purine nucleosides	-	4.9092	5.066	4.9278	4.7253	4.9695	4.6389	4.9897	5.0635	5.0303	5.0617	5.1302	4.9059	4.9029	5.1518	5.1219	5.2208	5.0671	5.1909	5.1274	5.2498	5.2804	4.239	5.0607	5.2424	5.0991	5.3899	5.0591
neg_357	3-Indole carboxylic acid glucuronide	metab_5680	-	HMDB0013189	336.072	neg	M-H, 2M-H	C15H15NO8	1.4789	0.003	-	57	-0.145123	-	-	-	-	-	-	Organic oxygen compounds	Organooxygen compounds	Carbohydrates and carbohydrate conjugates	5.217	5.173	5.2846	4.796	5.0075	4.6405	5.3478	5.3019	5.1738	5.2043	5.3648	4.8951	5.0588	5.2064	5.243	5.1862	5.2969	5.3588	5.1185	5.5579	5.3911	2.9215	5.1556	5.3456	4.9264	5.0313	5.0582
neg_375	Feruloyl C1-glucuronide	metab_5698	-	HMDB0041734	369.082	neg	M-H, 2M-H	C16H18O10	1.5394	0.0023	-	63.4	-0.824818	-	-	-	-	-	-	Phenylpropanoids and polyketides	Cinnamic acids and derivatives	Hydroxycinnamic acids and derivatives	5.8789	5.9433	5.7564	5.5085	5.974	5.4097	5.965	5.9268	5.7165	5.7658	5.9523	5.5188	5.5465	5.371	5.6405	5.4625	5.8848	5.0124	5.8559	5.503	5.7913	4.8799	5.8524	5.7741	5.8109	6.1996	5.9831
neg_421	5-[2H-Pyrrol-4-(3H)-ylidenemethyl]-2-furanmethanol	metab_5744	-	HMDB0040045	222.077	neg	M+K-2H, M+FA-H	C10H11NO2	1.5573	0.003	-	55.5	-5.85217	-	-	-	-	-	-	Organoheterocyclic compounds	Heteroaromatic compounds	-	4.9717	5.1106	4.9063	4.796	5.0877	4.7563	4.9624	5.0561	5.1321	5.0068	5.1821	4.9202	4.8225	4.961	5.0272	4.991	5.0698	5.0841	5.0926	5.0533	5.0829	5.0505	5.1002	5.0725	4.9782	4.9786	5.0972
neg_426	6-(1-benzofuran-4-yloxy)-3,4,5-trihydroxyoxane-2-carboxylic acid	metab_5749	-	HMDB0129414	355.067	neg	M-H2O-H, M+FA-H	C14H14O8	1.7186	0.0047	-	52.7	9.88546	-	-	-	-	-	-	Organic oxygen compounds	Organooxygen compounds	Carbohydrates and carbohydrate conjugates	4.581	4.6905	4.3352	4.0609	4.3155	3.9355	4.5385	4.6049	4.4831	4.4574	4.8112	4.171	3.9893	4.1197	4.4776	4.2625	4.5318	3.8342	4.6119	4.2564	4.4631	4.0558	4.4756	4.4652	4.8397	5.2181	4.9313
neg_427	Diphenol glucuronide	metab_5750	-	HMDB0059998	285.061	neg	M-H, M+Na-2H	C12H14O8	1.7186	0.0023	-	74.5	-0.674175	-	-	-	-	-	-	Organic oxygen compounds	Organooxygen compounds	Carbohydrates and carbohydrate conjugates	5.9927	6.216	6.2485	5.6986	6.2954	5.598	6.1	6.2385	5.7276	6.0058	6.2375	6.0921	6.3568	6.5232	6.4448	6.4632	5.7625	5.8725	6.1965	6.3681	6.4222	3.7987	6.0232	6.3437	6.7464	6.7048	6.4983
neg_443	4-(2-Aminophenyl)-2,4-dioxobutanoic acid	metab_5766	C01252	HMDB0000978	206.045	neg	M-H, 2M-H	C10H9NO4	1.8005	0.0027	-	62.1	-3.86544	-	-	-	map01100;map00380	Metabolism;Metabolism	Global and overview maps;Amino acid metabolism	Organic oxygen compounds	Organooxygen compounds	Carbonyl compounds	6.1182	5.9966	5.8637	5.948	6.0895	5.7713	6.048	5.9188	6.1062	6.0426	5.8736	5.9037	5.7471	5.6528	5.8178	5.731	5.9976	5.619	6.0409	6.0337	5.8045	6.0085	6.129	5.8754	6.0572	5.9323	6.048
neg_473	Indoxyl	metab_5796	C05658	HMDB0004094	178.05	neg	M-H, M+FA-H	C8H7NO	1.9216	0.0016	-	72.9	-9.40754	480-93-3	-	-	map00380	Metabolism	Amino acid metabolism	Organoheterocyclic compounds	Indoles and derivatives	Hydroxyindoles	7.4122	7.39	7.4745	7.3377	7.3314	7.135	7.3293	7.3938	7.4782	7.4886	7.5121	7.4249	7.4694	7.3426	7.3687	7.3841	7.4357	7.3532	7.4091	7.3496	7.4117	7.4148	7.4389	7.3806	7.4332	7.3064	7.334
neg_481	4-Hydroxy-3-methoxy-cinnamoylglycine	metab_5804	C02564	HMDB0059747	250.072	neg	M-H, 2M-H	C12H13NO5	1.9577	0.0016	-	63.3	-1.90043	-	-	-	-	-	-	Organic acids and derivatives	Carboxylic acids and derivatives	Amino acids, peptides, and analogues	5.478	5.7296	5.2557	5.4271	5.1601	5.4253	5.5545	5.5978	5.7509	5.6946	5.709	5.4889	5.4717	5.5768	5.6362	5.5732	5.5276	5.0354	5.6348	5.3715	5.4439	5.6873	5.7783	5.4779	5.7543	5.8721	6.0412
neg_537	3-[4-hydroxy-3-(sulfooxy)phenyl]-2-oxopropanoic acid	metab_5860	-	HMDB0125450	256.976	neg	M-H2O-H, M-H	C9H8O8S	2.1443	0.0039	-	53.5	-1.44874	-	-	-	-	-	-	Benzenoids	Benzene and substituted derivatives	Phenylpyruvic acid derivatives	4.3825	3.9164	4.3459	4.6159	4.4751	4.6165	4.3591	4.0024	4.3824	4.3152	3.8053	4.5969	4.5766	3.8618	3.7608	3.9204	4.092	3.8827	3.7508	3.7705	3.8433	4.4432	4.2173	3.7885	4.8959	5.4575	5.4162
neg_545	CMPF	metab_5868	-	HMDB0061112	239.092	neg	M-H, M+Na-2H	C12H16O5	2.2045	0.0022	61.1	-	-2.18834	-	-	-	-	-	-	Lipids and lipid-like molecules	Fatty Acyls	Fatty acids and conjugates	5.3332	5.3803	5.1525	4.8279	5.2301	4.6467	5.236	5.3687	5.2157	5.1641	5.4159	4.8414	4.8012	5.0866	5.1877	5.0713	5.2216	4.8397	5.4286	4.9718	5.1986	5.5153	5.3311	5.2918	5.2496	5.4853	5.521
neg_555	5-Hydroxyindoleacetic acid	metab_5878	C05635	HMDB0000763	190.05	neg	M-H, M+FA-H	C10H9NO3	2.2252	0.0012	85.2	-	-3.91686	54-16-0	-	-	map01100;map04726;map00380	Metabolism;Organismal Systems;Metabolism	Global and overview maps;Nervous system;Amino acid metabolism	Organoheterocyclic compounds	Indoles and derivatives	Indolyl carboxylic acids and derivatives	5.1923	5.2583	5.0473	4.8664	5.1747	4.6607	5.0477	5.1243	5.0345	5.0712	5.0693	4.9404	4.8982	5.2067	5.2428	5.1985	5.134	4.929	5.2366	5.076	5.1678	5.1579	5.1797	5.1893	5.1573	5.3191	5.2765
neg_572	Methylnoradrenaline	metab_5895	C17925	HMDB0002832	164.071	neg	M-H2O-H, 2M-H	C9H13NO3	2.309	0.0029	-	53.9	-5.66407	6539-57-7	-	-	-	-	-	Benzenoids	Benzene and substituted derivatives	Phenylpropanes	3.4459	3.852	3.3992	2.8	3.4139	2.8478	3.4368	3.7674	3.6081	3.4778	3.7478	2.9301	3.154	3.9613	3.9233	3.7636	3.5804	4.0052	3.9249	3.7411	3.796	4.1201	3.5749	3.8944	4.5547	4.8029	4.5849
neg_611	2,3-Dihydroxybenzoic acid	metab_5933	C00196	HMDB0000397	153.018	neg	M-H2O-H, M-H	C7H6O4	2.4727	0.0023	81.2	-	-8.05448	303-38-8	-	-	-	-	-	Benzenoids	Benzene and substituted derivatives	Benzoic acids and derivatives	5.3439	5.5296	5.4025	5.0265	5.3664	4.9449	5.4468	5.4804	5.4114	5.5031	5.6014	5.2187	5.4371	5.5763	5.6173	5.5616	5.454	5.4351	5.516	5.5977	5.6634	5.4473	5.4139	5.62	6.1952	6.309	6.2623
neg_618	P-Tolyl Sulfate	metab_5940	-	-	187.006	neg	M-H, 2M-H	C7H8O4S	2.4727	0.0013	76	-	-5.00107	-	-	-	-	-	-	-	-	-	7.2281	7.1166	7.1252	6.3249	6.8251	6.5377	7.0021	7.2281	7.1001	6.8882	7.1983	6.8138	6.7469	7.2622	7.221	7.1965	7.1652	7.5059	7.3354	7.3165	7.0818	7.5114	6.934	7.2634	6.2965	6.9372	6.9531
neg_629	Atrolactic acid	metab_5951	C05584	HMDB0000291	165.055	neg	M-H2O-H, M-H	C9H10O3	2.5982	0.0026	68.7	-	-6.85506	-	-	-	map01100;map00350	Metabolism;Metabolism	Global and overview maps;Amino acid metabolism	Benzenoids	Phenols	Methoxyphenols	5.4243	5.9378	5.3974	5.8595	5.0983	4.9844	5.5016	5.5958	5.1369	4.9008	5.8745	5.3922	6.013	6.2757	6.0987	6.1755	5.1828	5.107	5.3553	5.5061	5.2948	6.152	4.9572	5.323	5.5211	5.0627	5.8877
neg_692	6-(3-ethenylphenoxy)-3,4,5-trihydroxyoxane-2-carboxylic acid	metab_6012	-	HMDB0124987	295.082	neg	M-H, 2M-H	C14H16O7	2.8819	0.0035	-	53.5	-0.608883	-	-	-	-	-	-	Organic oxygen compounds	Organooxygen compounds	Carbohydrates and carbohydrate conjugates	4.823	5.0319	4.7156	4.6487	4.8778	4.4703	4.9482	4.9678	4.8452	4.8882	5.0476	4.6118	4.57	5.055	5.0508	5.01	4.9977	4.6126	5.1488	4.8751	5.1771	4.3567	5.1082	5.1316	5.3523	5.7525	6.04
neg_733	18-Hydroxycortisol	metab_6053	-	LMST02030193;HMDB0000418	423.202	neg	M-H, M+FA-H	C21H30O6	3.0534	0.0101	-	78.7	-0.687957	86002-90-6	-	-	-	-	-	Lipids and lipid-like molecules	Steroids and steroid derivatives	Hydroxysteroids	3.8999	4.1958	3.7277	3.724	3.9553	3.5507	4.3373	4.1972	3.6914	4.5409	4.3057	3.8523	3.6586	4.4027	4.4555	4.3855	4.0612	4.2803	4.0221	4.1689	4.2118	5.1415	4.4409	4.131	3.7339	4.0333	3.4409
neg_858	6-(4-ethyl-2-methoxyphenoxy)-3,4,5-trihydroxyoxane-2-carboxylic acid	metab_6171	-	HMDB0127987	327.108	neg	M-H, M+Na-2H	C15H20O8	3.6594	0.0028	-	69.6	-0.146086	-	-	-	-	-	-	Organic oxygen compounds	Organooxygen compounds	Carbohydrates and carbohydrate conjugates	4.8905	5.1502	4.9524	4.4855	4.926	4.2392	4.9849	5.0595	5.0177	5.0856	4.9463	5.0309	4.9683	5.3	5.2901	5.2578	4.9325	5.1568	5.2711	5.044	5.076	1.577	5.0538	5.1683	5.2569	5.5632	5.2463
neg_946	2-Methoxy-estradiol-17b 3-glucuronide	metab_6251	C11131	HMDB0006765	513.187	neg	M+Cl, M+K-2H	C25H34O9	3.1645	0.0137	-	51.4	-4.77849	-	-	-	map00140	Metabolism	Lipid metabolism	Lipids and lipid-like molecules	Steroids and steroid derivatives	Steroidal glycosides	3.2797	4.9306	2.164	4.6414	2.2659	2.2991	4.4641	4.3549	2.2296	2.2593	4.8112	3.3183	2.2243	4.0343	3.9773	4.0263	2.7572	2.7278	2.5925	2.2224	2.6161	2.2223	2.2393	2.7144	3.7938	4.0337	4.4074
neg_987	Prostaglandin F2a	metab_6291	C00639	HMDB0001139;LMFA03010002	391.197	neg	M-H, M+K-2H	C20H34O5	4.57	0.0045	-	73	-0.00785734	551-11-1	Lipids	Eicosanoids	map01100;map00590;map04976;map04921;map04080;map04726;map04072;map04913	Metabolism;Metabolism;Organismal Systems;Organismal Systems;Environmental Information Processing;Organismal Systems;Environmental Information Processing;Organismal Systems	Global and overview maps;Lipid metabolism;Digestive system;Endocrine system;Signaling molecules and interaction;Nervous system;Signal transduction;Endocrine system	Lipids and lipid-like molecules	Fatty Acyls	Eicosanoids	5.0631	5.4066	4.8735	4.6562	4.8713	4.5673	5.2592	5.2359	5.2437	4.6965	5.6464	4.9153	4.7766	5.7035	5.6034	5.6903	4.8867	5.1207	5.4003	5.0043	5.3269	5.2382	4.8309	5.3347	5.0842	5.3996	5.7457
neg_1043	Deoxycholic acid 3-glucuronide	metab_6345	C03033	HMDB0002596;LMST05010046	567.317	neg	M-H, M+Na-2H	C30H48O10	5.1496	0.0034	-	88.7	-0.143781	72504-58-6	-	-	map01100;map00040;map04976	Metabolism;Metabolism;Organismal Systems	Global and overview maps;Carbohydrate metabolism;Digestive system	Lipids and lipid-like molecules	Steroids and steroid derivatives	Steroidal glycosides	4.9836	5.6452	4.736	5.194	4.0024	4.285	5.1056	5.2114	4.7058	5.0314	5.3618	5.065	5.2349	6.0093	5.8553	5.9254	5.0157	4.8635	5.2148	5.3343	4.9089	6.6755	5.3721	5.1031	5.0442	5.2755	5.6082
neg_1064	Pregnanediol-3-glucuronide	metab_6364	C03033	LMST05010049;HMDB0010318;HMDB0010352	495.297	neg	M-H, 2M-H	C27H44O8	5.6443	0.0028	-	91.5	0.36682	-	-	-	map01100;map00040;map04976	Metabolism;Metabolism;Organismal Systems	Global and overview maps;Carbohydrate metabolism;Digestive system	Lipids and lipid-like molecules	Steroids and steroid derivatives	Steroidal glycosides	5.7538	5.8991	5.286	5.6677	5.4564	5.4632	5.3472	5.6676	5.8515	5.9523	5.6296	5.8151	5.6472	6.2581	6.2061	6.1925	5.6068	5.4403	5.68	5.392	3.57	6.1177	5.9566	5.2862	3.5375	4.247	3.6937
neg_1067	Deoxycholic acid glycine conjugate	metab_6367	C05464	HMDB0000631;LMST05030006	430.296	neg	M-H2O-H, M-H	C26H43NO5	5.9805	0.0097	-	68.8	-0.768528	360-65-6	-	-	-	-	-	Lipids and lipid-like molecules	Steroids and steroid derivatives	Bile acids, alcohols and derivatives	2.8926	3.2758	2.3233	2.6852	2.2373	3.0082	2.6472	3.1191	3.2829	2.2307	3.6355	2.4557	2.1957	3.4514	3.3795	3.4336	2.7746	2.9812	3.0563	2.8732	2.8615	4.7657	2.8832	2.9261	2.293	2.9861	3.5505
neg_1072	9-Hydroxy-10-O-D-glucuronoside-12Z-octadecenoate	metab_6371	-	HMDB0060121	489.27	neg	M-H, M+FA-H	C24H42O10	5.9353	0.0036	-	84	-0.198475	-	-	-	-	-	-	Lipids and lipid-like molecules	Saccharolipids	-	4.8869	5.0171	4.0717	4.6487	4.3967	4.3768	4.64	4.7611	4.8288	4.37	4.4879	4.1141	3.5092	4.6923	4.7186	4.708	4.7706	4.2505	5.0084	4.4145	4.4612	4.3068	4.5531	4.749	4.512	4.6336	5.1215
neg_1114	Hydroxyisonobilin	metab_6413	-	HMDB0034475	361.167	neg	M-H, M+Na-2H	C20H26O6	9.3668	0.0138	-	80.6	2.66741	-	-	-	-	-	-	Lipids and lipid-like molecules	Prenol lipids	Terpene lactones	5.1702	4.8403	5.0773	5.5218	5.3317	5.5341	5.1933	4.9139	5.0628	5.0635	4.8452	5.3603	5.2285	4.6278	4.7178	4.7322	5.1827	4.8369	4.7778	4.9549	4.8878	4.6984	5.1902	4.788	5.424	4.8557	4.9832
neg_1260	Cappariloside A	metab_6559	-	HMDB0034937	369.084	neg	M+Na-2H, M+Cl	C16H18N2O6	0.6024	0.0041	-	53.9	-9.45487	229483-41-4	-	-	-	-	-	Organic oxygen compounds	Organooxygen compounds	Carbohydrates and carbohydrate conjugates	5.5503	5.2769	5.5313	5.8851	5.543	5.5412	5.4564	5.3056	5.6684	5.7014	4.6751	5.7934	5.6919	5.2833	5.1405	5.3962	5.4409	4.7599	5.201	5.1886	5.2386	5.1766	5.7352	5.0722	5.5011	5.1933	5.2357
neg_1267	Ribonolactone	metab_6566	C02674	HMDB0001900	193.035	neg	M+Cl, M+FA-H	C5H8O5	0.6202	0.0025	-	54.1	3.9525	5336-08-3	-	-	-	-	-	Organic oxygen compounds	Organooxygen compounds	Carbohydrates and carbohydrate conjugates	5.378	5.2447	5.3748	5.4751	5.4582	5.4655	5.3983	5.4196	5.256	5.4079	5.2668	5.4262	5.4162	5.3064	5.2229	5.3192	5.4621	5.3187	5.1355	5.3429	5.3027	5.2084	5.4059	5.1813	5.424	5.281	5.2695
neg_1308	1-[(5-Amino-5-carboxypentyl)amino]-1-deoxyfructose	metab_6607	-	HMDB0034879	307.151	neg	M-H, M+Na-2H	C12H24N2O7	0.5207	0.0132	-	66.5	-0.18234	21291-40-7	-	-	-	-	-	Organic oxygen compounds	Organooxygen compounds	Carbohydrates and carbohydrate conjugates	4.1349	4.5518	4.3434	4.8038	4.0734	4.0948	4.2746	4.3376	4.2376	4.2612	4.4068	4.5267	4.8087	5.0527	4.8595	5.01	4.2625	3.9886	4.3633	4.4764	4.2896	4.9561	4.1114	4.2532	4.6942	4.7883	4.4958
neg_1564	L-Histidine	metab_6852	C00135	HMDB0000177	154.061	neg	M-H	C6H9N3O2	0.6024	0.0117	70.1	-	-7.21356	71-00-1	Peptides	Amino acids	map01100;map00340;map02010;map04974;map01230;map00970;map05230;map00410	Metabolism;Metabolism;Environmental Information Processing;Organismal Systems;Metabolism;Genetic Information Processing;Human Diseases;Metabolism	Global and overview maps;Amino acid metabolism;Membrane transport;Digestive system;Global and overview maps;Translation;Cancers: Overview;Metabolism of other amino acids	Organic acids and derivatives	Carboxylic acids and derivatives	Amino acids, peptides, and analogues	3.324	3.4198	3.3378	3.7849	3.2405	3.6748	3.3461	3.5279	3.7111	3.6841	3.5231	3.9504	3.6709	3.8821	3.625	3.7781	3.5208	3.5241	3.5879	3.5503	3.723	3.633	3.8178	3.8167	3.4729	4.0972	3.6158
neg_1591	Trans-o-Coumaric acid 2-glucoside	metab_6876	-	HMDB0033581	307.084	neg	M-H2O-H	C15H18O8	0.6382	0.0057	-	79.2	5.07417	-	-	-	-	-	-	Organic oxygen compounds	Organooxygen compounds	Carbohydrates and carbohydrate conjugates	4.3442	4.4374	4.4416	3.9828	4.6662	3.6355	4.4454	4.5613	4.4161	4.545	4.756	4.2121	4.5073	4.8969	4.8944	4.8479	4.5119	4.4419	4.6083	4.7269	4.7788	5.5911	4.3603	4.8519	4.9845	5.3929	4.836
neg_1859	N4-Acetylcytidine	metab_7129	-	HMDB0005923	284.089	neg	M-H	C11H15N3O6	1.1814	0.0014	-	62.5	-0.400757	3768-18-1	-	-	-	-	-	Nucleosides, nucleotides, and analogues	Pyrimidine nucleosides	-	4.3866	4.5222	4.4048	4.1238	4.4248	4.0377	4.4231	4.4896	4.5009	4.4861	4.5377	4.3852	4.41	4.7228	4.5814	4.7251	4.64	4.5893	4.6593	4.7181	4.7714	3.0714	4.514	4.7156	4.5896	4.858	4.6237
neg_1898	O-methoxycatechol-O-sulphate	metab_7164	-	HMDB0060013	203.001	neg	M-H	C7H8O5S	1.2461	0.0023	-	53.3	-3.54058	-	-	-	-	-	-	Organic acids and derivatives	Organic sulfuric acids and derivatives	Arylsulfates	5.2645	5.0546	4.7894	4.4846	4.6512	4.4815	4.8222	5.2109	5.0918	4.9437	5.3861	4.5936	4.3611	5.3852	5.3828	5.3356	5.3819	5.6058	5.505	5.0869	5.2802	5.9443	5.0612	5.384	4.6881	5.2305	5.1173
neg_1946	6-(2,4-dihydroxybenzoyloxy)-3,4,5-trihydroxyoxane-2-carboxylic acid	metab_7210	-	HMDB0126446	329.051	neg	M-H	C13H14O10	1.3109	0.0058	-	75.3	0.104462	-	-	-	-	-	-	Organic oxygen compounds	Organooxygen compounds	Carbohydrates and carbohydrate conjugates	3.6382	3.695	3.4728	3.111	3.5416	2.6115	3.6363	3.529	3.8108	3.6937	4.1078	3.4024	3.5326	3.6668	3.7612	3.6922	3.4576	3.2602	3.7384	3.5015	3.638	3.3922	3.513	3.5895	4.2276	4.5952	4.492
neg_1981	Glutaric acid	metab_7243	C00489	HMDB0000661	131.034	neg	M-H	C5H8O4	1.3528	0.0014	76.6	-	-9.55021	110-94-1	Organic acids	Carboxylic acids	map00310;map00071	Metabolism;Metabolism	Amino acid metabolism;Lipid metabolism	Organic acids and derivatives	Carboxylic acids and derivatives	Dicarboxylic acids and derivatives	4.9484	5.0059	4.9404	4.8269	5.0059	4.7853	4.9892	5.0135	4.9282	4.9461	5.1411	4.8892	4.9223	5.0269	5.0791	5.0164	4.9227	4.9238	5.0294	5.0816	5.1841	5.2084	4.9156	5.1312	5.0466	5.2955	5.0795
neg_1983	6-Hydroxymelatonin glucuronide	metab_7245	-	HMDB0060786	461.094	neg	M+K-2H	C19H24N2O9	1.3528	0.0019	-	81	-7.37263	-	-	-	-	-	-	Organic oxygen compounds	Organooxygen compounds	Carbohydrates and carbohydrate conjugates	4.7643	5.081	5.0116	4.3729	5.0854	4.3663	4.8673	5.0183	4.5699	4.8833	5.0637	4.9148	5.0649	5.0744	5.1074	5.0766	4.6124	4.6442	4.8512	5.1636	5.1925	5.197	4.7498	5.1235	5.1668	5.296	5.0273
neg_1997	3,4,5-trihydroxy-6-(3-hydroxybenzoyloxy)oxane-2-carboxylic acid	metab_7259	-	HMDB0124995	313.056	neg	M-H	C13H14O9	1.3749	0.0007	-	68.6	-0.139102	-	-	-	-	-	-	Organic oxygen compounds	Organooxygen compounds	Carbohydrates and carbohydrate conjugates	4.874	5.0517	4.7374	4.8823	4.7945	4.8296	4.9946	5.1017	5.2195	5.0435	5.2137	4.785	4.6514	4.8557	5.0212	4.9038	5.1518	5.1827	5.0519	4.9095	5.0655	4.4652	5.0729	5.0652	5.0979	5.2862	5.276
neg_2063	1-Hexanol arabinosylglucoside	metab_7315	-	HMDB0031689	417.176	neg	M+Na-2H	C17H32O10	1.4593	0.0059	-	79.1	5.47756	124044-06-0	-	-	-	-	-	Lipids and lipid-like molecules	Fatty Acyls	Fatty acyl glycosides	4.2168	4.4171	4.4433	4.0522	4.4901	3.8594	4.4934	4.4694	4.3398	4.4285	4.6423	4.3486	4.4357	4.6464	4.6393	4.6076	4.4628	4.5985	4.4701	4.5434	4.725	4.6684	4.3664	4.658	4.4556	4.6072	4.6276
neg_2152	Gentisic acid	metab_7395	C00628	HMDB0000152	153.018	neg	M-H	C7H6O4	1.5573	0.0081	77.6	-	-7.18904	490-79-9	-	-	map01100;map00350	Metabolism;Metabolism	Global and overview maps;Amino acid metabolism	Benzenoids	Benzene and substituted derivatives	Benzoic acids and derivatives	3.8771	3.8634	3.7746	3.9425	3.7787	3.8786	3.7492	3.8285	3.7625	3.7977	3.8082	3.8509	3.7612	3.9293	3.9295	3.9013	3.8973	3.7917	3.9107	3.8376	3.8675	4.048	3.7652	3.8872	4.1804	4.6724	4.4461
neg_2232	3,4,5-trihydroxy-6-[(3-hydroxybutanoyl)oxy]oxane-2-carboxylic acid	metab_7468	-	HMDB0130130	301.056	neg	M+Na-2H	C10H16O9	1.6571	0.011	-	67.8	7.9164	-	-	-	-	-	-	Organic oxygen compounds	Organooxygen compounds	Carbohydrates and carbohydrate conjugates	2.719	3.6299	2.6628	3.2529	2.7651	2.7984	3.2845	3.1323	3.2036	2.9086	2.7368	2.9018	2.8912	3.9674	3.8053	3.9325	2.755	2.6249	3.3727	3.2798	3.4574	2.7213	2.8922	3.4025	4.0388	3.9602	4.3351
neg_2244	5-(3',5'-Dihydroxyphenyl)-gamma-valerolactone 3-O-glucuronide	metab_7479	-	HMDB0041693	429.104	neg	M+FA-H	C17H20O10	1.6781	0.0036	-	69.4	-0.849331	-	-	-	-	-	-	Organic oxygen compounds	Organooxygen compounds	Carbohydrates and carbohydrate conjugates	5.4002	5.4854	4.8975	4.7723	5.2205	4.8012	5.3405	5.3177	5.3189	5.3052	5.3653	4.9679	4.4443	4.8535	5.1635	4.9073	5.3062	4.6667	5.4757	4.764	5.2672	3.6534	5.3374	5.3241	5.2023	5.4626	5.4061
neg_2294	Suberylglycine	metab_7520	-	HMDB0000953	252.087	neg	M+Na-2H	C10H17NO5	1.7398	0.0033	-	60.4	8.88594	60317-54-6	-	-	-	-	-	Organic acids and derivatives	Carboxylic acids and derivatives	Amino acids, peptides, and analogues	4.6665	4.7232	4.4142	4.4458	4.3375	4.3544	4.6017	4.6701	4.7515	4.6535	4.8503	4.4268	4.6942	4.9891	4.9123	4.9497	4.6143	4.4597	4.7064	4.5693	4.4845	5.0134	4.6944	4.533	4.8771	4.8957	5.2766
neg_2295	Dhurrin	metab_7521	C05143	HMDB0060471	356.099	neg	M+FA-H	C14H17NO7	1.7398	0.003	-	56.5	-0.38676	-	-	-	-	-	-	Organic oxygen compounds	Organooxygen compounds	Carbohydrates and carbohydrate conjugates	4.1823	4.434	4.4014	4.0665	3.9459	3.6022	4.4572	4.4284	4.4304	4.4774	4.9557	4.6412	5.0304	5.2217	5.0569	5.0953	3.7628	4.5456	4.2917	4.6431	4.7299	3.0389	4.2756	4.6307	5.4529	5.2855	5.5059
neg_2299	4-Hydroxy-5-(3',4'-dihydroxyphenyl)-valeric acid-O-glucuronide	metab_7525	-	HMDB0059971	401.109	neg	M-H	C17H22O11	1.7398	0.0041	-	57.9	-0.262653	-	-	-	-	-	-	Organic oxygen compounds	Organooxygen compounds	Carbohydrates and carbohydrate conjugates	4.0962	4.2755	3.8728	3.8895	3.8735	3.5669	4.1521	4.0758	3.9913	3.967	4.4604	3.956	4.269	4.625	4.5469	4.6079	3.9458	2.9049	4.0884	3.8209	3.9332	4.5619	3.8959	3.8574	4.3279	4.2842	4.8042
neg_2309	8-Hydroxy-5,6-octadienoic acid	metab_7535	-	LMFA01031076;HMDB0031101	201.076	neg	M+FA-H	C8H12O3	1.7596	0.0048	-	50.6	-5.28704	-	-	-	-	-	-	Organic acids and derivatives	Hydroxy acids and derivatives	Medium-chain hydroxy acids and derivatives	3.7068	3.7115	3.4324	3.7707	3.73	3.6701	3.6916	3.6016	3.5872	3.7152	3.6249	3.6148	3.6198	3.6119	3.6321	3.6429	3.5409	3.5777	3.6633	3.5012	3.7254	4.2609	3.4313	3.7457	3.8784	4.2454	3.9659
neg_2321	Gamma-Glutamylphenylalanine	metab_7545	-	HMDB0000594	293.114	neg	M-H	C14H18N2O5	1.7806	0.0019	-	82.1	0.50943	7432-24-8	-	-	-	-	-	Organic acids and derivatives	Carboxylic acids and derivatives	Amino acids, peptides, and analogues	4.4897	4.3521	3.7725	4.0948	4.4645	4.5355	3.9931	4.5242	4.7646	4.0062	4.5965	4.1201	3.9328	4.5655	4.389	4.5216	4.0687	4.3499	4.4221	4.2405	4.2795	4.5698	3.843	4.374	5.2954	4.5769	4.7365
neg_2332	Phenyl glucuronide	metab_7554	-	HMDB0060014	269.067	neg	M-H	C12H14O7	1.8005	0.0029	54.6	-	-0.580171	-	-	-	-	-	-	Organic oxygen compounds	Organooxygen compounds	Carbohydrates and carbohydrate conjugates	5.4747	5.4742	5.4961	5.2461	5.7606	5.3738	5.6467	5.5593	5.1552	5.3634	5.4445	5.4352	5.5503	5.7707	5.6516	5.7347	5.2184	5.3344	5.5735	5.5107	5.8547	3.0499	5.6282	5.7454	6.4481	6.2608	6.1559
neg_2427	Isovalerylglucuronide	metab_7643	-	HMDB0002091	299.077	neg	M+Na-2H	C11H18O8	1.9398	0.0052	-	67.6	7.69799	88070-93-3	-	-	-	-	-	Organic oxygen compounds	Organooxygen compounds	Carbohydrates and carbohydrate conjugates	4.6014	4.7854	4.9131	4.5187	4.8637	4.221	4.8644	4.9056	4.5849	4.8852	5.0523	4.7912	5.0174	5.6452	5.4915	5.5497	4.532	4.7544	4.9224	5.0119	5.2626	3.4711	4.7363	5.1584	5.5989	5.4973	5.5128
neg_2434	3-Methyladipic acid	metab_7650	-	HMDB0000555	159.065	neg	M-H	C7H12O4	1.9577	0.0022	74.5	-	-7.25855	3058-01-3	-	-	-	-	-	Lipids and lipid-like molecules	Fatty Acyls	Fatty acids and conjugates	5.0179	5.0449	4.9752	4.7098	4.9394	4.7351	4.8986	5.0046	4.9426	5.0363	4.9438	4.9427	5.0312	5.0134	5.0244	5.0327	4.9444	4.9187	4.9725	5.0587	4.9589	5.1941	4.9686	4.9732	4.9329	4.9441	4.9524
neg_2437	(5-ethyl-2-hydroxyphenyl)oxidanesulfonic acid	metab_7653	-	HMDB0124986	217.017	neg	M-H	C8H10O5S	1.9577	0.0066	-	57.2	-4.28222	-	-	-	-	-	-	Organic acids and derivatives	Organic sulfuric acids and derivatives	Arylsulfates	4.3383	4.5586	4.3554	3.5108	4.1247	3.2226	4.279	4.6017	4.2736	4.277	4.5552	3.8437	4.0968	4.558	4.616	4.5937	4.5423	4.262	4.5819	4.3639	4.4742	4.5239	4.5088	4.5014	4.2025	4.559	4.6057
neg_2448	Propofol glucuronide	metab_7662	-	HMDB0060933	399.166	neg	M+FA-H	C18H26O7	1.979	0.0042	-	60.5	-0.93009	-	-	-	-	-	-	Organic oxygen compounds	Organooxygen compounds	Carbohydrates and carbohydrate conjugates	5.1153	5.3479	5.1333	4.9377	5.261	4.8082	5.2171	5.3408	5.2875	5.2976	5.5176	5.1399	5.2555	5.6189	5.5557	5.5502	5.071	5.0186	5.3049	5.2402	5.3458	5.5961	5.1784	5.2986	5.7852	5.9282	5.9487
neg_2476	Solerol	metab_7687	-	HMDB0002173	127.039	neg	M-H2O-H	C6H10O4	2.0197	0.007	-	61.5	-8.8907	27610-27-1	-	-	-	-	-	Organoheterocyclic compounds	Lactones	-	3.4597	3.0016	2.9686	3.4167	3.6667	3.3284	3.2282	4.2182	4.2318	4.3604	4.3388	4.1132	4.4655	4.1795	4.1209	4.1732	3.6187	4.0547	4.0968	4.1817	4.0858	3.0889	4.1162	4.0997	3.3253	4.3335	4.281
neg_2494	3,4,5-trihydroxy-6-[4-(3-hydroxybutyl)-2-methoxyphenoxy]oxane-2-carboxylic acid	metab_7703	-	HMDB0135716	371.134	neg	M-H	C17H24O9	2.0629	0.0026	-	90.4	-0.848913	-	-	-	-	-	-	Organic oxygen compounds	Organooxygen compounds	Carbohydrates and carbohydrate conjugates	4.5683	4.791	4.5013	4.112	4.4972	4.1117	4.5326	4.6723	4.8424	4.9633	4.9131	4.616	4.4494	4.774	4.9306	4.7638	4.6224	4.1624	4.7524	4.4863	4.5648	4.6123	4.775	4.594	5.3484	5.5264	5.5693
neg_2563	D-Linalool 3-(6''-malonylglucoside)	metab_7762	-	HMDB0040729	401.181	neg	M-H	C19H30O9	2.1251	0.0035	-	75.2	-0.699046	-	-	-	-	-	-	Lipids and lipid-like molecules	Fatty Acyls	Fatty acyl glycosides	5.1015	5.2905	5.1576	4.9468	5.2835	4.8126	5.2381	5.3277	5.2474	5.242	5.5764	5.1864	5.3309	5.7015	5.6184	5.6387	5.1048	5.1516	5.3147	5.2753	5.4184	5.635	5.1384	5.3633	5.9076	6.0651	6.0946
neg_2581	N-Phenylacetylaspartic acid	metab_7779	-	HMDB0029355	250.072	neg	M-H	C12H13NO5	2.1443	0.0027	-	50.1	-1.84043	2752-32-1	-	-	-	-	-	Organic acids and derivatives	Carboxylic acids and derivatives	Amino acids, peptides, and analogues	5.4176	5.3604	5.2099	4.5288	5.2318	4.5657	5.38	5.3897	5.3835	5.2161	5.6149	5.0601	5.0562	5.313	5.3606	5.3584	5.0581	4.7603	5.3232	4.9271	5.1312	5.4305	5.2518	5.1941	5.537	5.745	5.7312
neg_2604	{[4-(4-hydroxy-3-methoxyphenyl)-2-oxobut-3-en-1-yl]oxy}sulfonic acid	metab_7801	-	HMDB0135696	269.012	neg	M-H2O-H	C11H12O7S	2.1855	0.0025	-	63.5	-0.54407	-	-	-	-	-	-	Phenylpropanoids and polyketides	Cinnamic acids and derivatives	Hydroxycinnamic acids and derivatives	4.673	5.1633	4.8422	3.3178	4.6041	3.3317	4.1894	5.0309	4.1089	4.8889	5.2302	4.2716	4.6366	5.0407	5.1483	4.9934	5.0126	5.3952	5.1374	5.2595	4.8122	4.8189	4.7879	5.0621	4.5463	4.6924	4.5876
neg_2668	2-(2-Phenylacetoxy)propionylglycine	metab_7855	-	HMDB0059732	264.088	neg	M-H	C13H15NO5	2.2672	0.0011	-	74.6	-0.864348	-	-	-	-	-	-	Organic acids and derivatives	Carboxylic acids and derivatives	Amino acids, peptides, and analogues	4.6877	5.0806	4.9612	4.202	4.492	4.5368	5.0872	5.1234	4.7633	4.7765	4.9913	4.6177	4.8141	5.3058	5.1985	5.2161	4.993	5.1442	5.2768	5.1238	5.1914	5.7922	4.7634	5.2297	4.8251	5.1703	5.1336
neg_2871	Suberic acid	metab_8038	C08278	LMFA01170001;HMDB0000893	173.081	neg	M-H	C8H14O4	2.5982	0.0037	72.4	-	-5.7206	505-48-6	Organic acids	Carboxylic acids	-	-	-	Lipids and lipid-like molecules	Fatty Acyls	Fatty acids and conjugates	5.1919	5.2773	5.0516	5.0037	5.2305	5.0203	5.0996	5.1747	5.2495	5.347	5.3766	5.2109	5.145	5.1969	5.308	5.2084	5.0935	5.0795	5.2194	5.1416	5.3996	5.4051	5.2011	5.3068	5.2587	5.5317	5.499
neg_2874	N1-(5-Phospho-a-D-ribosyl)-5,6-dimethylbenzimidazole	metab_8041	C04778	HMDB0003882	393.065	neg	M+Cl	C14H19N2O7P	2.5982	0.006	-	55.4	7.20728	-	-	-	map01100;map00860	Metabolism;Metabolism	Global and overview maps;Metabolism of cofactors and vitamins	Nucleosides, nucleotides, and analogues	Benzimidazole ribonucleosides and ribonucleotides	-	4.1134	4.3546	3.9647	2.9709	3.6072	2.9848	3.6977	4.3045	4.1911	4.3246	4.3736	3.605	3.8559	4.647	4.6555	4.5941	4.198	4.7085	4.5233	4.4121	4.4385	4.5541	4.2029	4.4854	3.8325	4.425	4.4676
neg_2899	Octanoylglucuronide	metab_8062	C03033	HMDB0010347	341.124	neg	M+Na-2H	C14H24O8	2.6409	0.0057	-	64.7	6.76631	99910-55-1	-	-	map01100;map00040;map04976	Metabolism;Metabolism;Organismal Systems	Global and overview maps;Carbohydrate metabolism;Digestive system	Organic oxygen compounds	Organooxygen compounds	Carbohydrates and carbohydrate conjugates	3.9688	4.4219	3.9559	4.1362	4.5171	2.6368	3.8222	4.0596	4.1489	4.4107	4.6878	4.2	4.6182	4.7763	4.6949	4.6352	3.6094	4.0981	4.2214	4.3279	4.3589	4.5031	4.3199	4.2754	4.6085	4.3804	4.4543
neg_2919	Glucosyl 6-hydroxy-2,6-dimethyl-2E,7-octadienoate	metab_8082	-	HMDB0035822	345.155	neg	M-H	C16H26O8	2.6848	0.0025	-	53.5	-0.399821	191548-38-6	-	-	-	-	-	Organic oxygen compounds	Organooxygen compounds	Carbohydrates and carbohydrate conjugates	3.8632	4.3349	3.9826	3.556	3.9734	3.3911	4.0902	4.2733	4.3943	4.4215	4.4372	3.8586	3.865	4.6321	4.6395	4.5426	4.2948	4.1648	4.4522	4.0992	4.4179	4.1759	4.4315	4.3763	5.3176	5.5069	5.4972
neg_2936	N-formylanthranilic acid	metab_8098	-	-	164.034	neg	M-H	C8H7NO3	2.7066	0.0019	84.9	-	-6.19643	-	-	-	-	-	-	-	-	-	4.5502	4.6978	4.6098	4.3659	4.6106	4.4412	4.4755	4.5746	4.3473	4.3404	4.3521	4.3182	4.2937	4.5225	4.4822	4.4525	4.5025	4.7595	4.6687	4.7886	4.3707	4.9231	4.3756	4.602	4.7441	4.6633	4.6817
neg_2976	N-(1-Deoxy-1-fructosyl)valine	metab_8130	-	HMDB0037844	557.26	neg	2M-H	C11H21NO7	2.751	0.0031	-	82.6	7.08153	-	-	-	-	-	-	Organic acids and derivatives	Carboxylic acids and derivatives	Amino acids, peptides, and analogues	4.4437	4.6743	4.1675	4.3014	4.3713	3.8002	4.7055	4.5554	4.1379	4.7873	4.4977	4.3287	4.0288	4.6927	4.7474	4.6153	4.4826	4.7423	4.6462	4.4639	4.5776	5.2228	4.6825	4.5968	4.1578	4.3215	3.9917
neg_2997	Hexyl glucoside	metab_8148	-	HMDB0031688	263.15	neg	M-H	C12H24O6	2.7732	0.0041	-	52.8	-0.367569	59080-45-4	-	-	-	-	-	Lipids and lipid-like molecules	Fatty Acyls	Fatty acyl glycosides	4.0334	4.1856	3.8911	3.5524	3.9879	3.3847	3.9599	4.0981	3.9541	4.0366	4.2478	3.8573	3.9264	4.1029	4.1603	4.0571	3.9668	3.6518	4.0388	3.9575	4.0513	4.127	3.9199	3.9829	4.2208	4.4824	4.3801
neg_3025	(5-ethenyl-2-hydroxyphenyl)oxidanesulfonic acid	metab_8175	-	HMDB0124978	215.001	neg	M-H	C8H8O5S	2.8172	0.0042	-	57.9	-2.75508	-	-	-	-	-	-	Organic acids and derivatives	Organic sulfuric acids and derivatives	Arylsulfates	3.2534	3.9967	3.1359	2.8288	2.992	2.8427	3.3131	3.7835	2.7728	3.3501	3.7268	2.9423	2.9348	4.0813	4.1411	3.9703	3.4429	3.87	4.1045	3.841	4.1612	4.5197	3.384	4.1853	3.8479	4.4334	4.3351
neg_3044	Ketoprofen glucuronide	metab_8194	-	HMDB0010334	475.124	neg	M+FA-H	C22H22O9	2.8393	0.0049	-	53.1	-0.200823	76690-94-3	-	-	-	-	-	Benzenoids	Benzene and substituted derivatives	Benzophenones	4.9959	5.1107	4.7144	4.3275	5.0314	4.2849	4.4842	4.8635	4.8072	4.7261	4.9317	4.7004	4.6981	4.8398	4.906	4.7961	4.9048	4.9506	4.8749	4.8453	4.7986	5.1565	4.8062	4.8648	4.2193	4.6507	4.7626
neg_3140	5-(2-Methylpropyl)tetrahydro-2-oxo-3-furancarboxylic acid	metab_8284	-	HMDB0030988	185.081	neg	M-H	C9H14O4	2.9682	0.0032	-	61.1	-4.51561	-	-	-	-	-	-	Organoheterocyclic compounds	Lactones	Gamma butyrolactones	4.6192	4.6072	4.4692	4.5331	4.6776	4.5574	4.4682	4.5733	4.4976	4.5674	4.5803	4.556	4.5409	4.5627	4.5924	4.5751	4.4555	4.7047	4.518	4.6255	4.7698	4.7846	4.5128	4.6765	4.8373	5.0451	4.9913
neg_3163	5beta-1,3,7(11)-Eudesmatrien-8-one	metab_8306	-	HMDB0035965	237.124	neg	M+Na-2H	C15H20O	2.9893	0.0057	-	63.9	-9.76688	120216-95-7	-	-	-	-	-	Lipids and lipid-like molecules	Prenol lipids	Sesquiterpenoids	5.0815	5.2235	5.1869	4.7778	5.3009	4.6602	5.2378	5.295	4.735	5.0349	5.2972	4.9891	5.0542	5.224	5.1803	5.1384	5.2849	5.4323	5.342	5.3335	5.4597	5.4363	5.2729	5.2024	4.9732	5.3354	5.241
neg_3233	3-hydroxyundecanoic acid	metab_8367	-	HMDB0061654	247.155	neg	M+FA-H	C11H22O3	3.0977	0.0043	-	51.7	-1.76499	-	-	-	-	-	-	Organic acids and derivatives	Hydroxy acids and derivatives	Medium-chain hydroxy acids and derivatives	4.4175	4.6256	4.1637	3.9006	4.3881	3.9541	4.4177	4.487	4.8482	4.9175	5.0367	4.7412	4.6366	4.6428	4.8396	4.7046	4.4461	4.0254	4.527	4.222	4.4374	4.5053	4.5099	4.4463	4.3696	4.6359	4.6802
neg_3275	Glucosamine 6-phosphate	metab_8407	C00352	HMDB0001254	294.015	neg	M+Cl	C6H14NO8P	3.1645	0.009	-	80.2	-0.401504	3616-42-0	-	-	map01100;map00520;map00250;map04931	Metabolism;Metabolism;Metabolism;Human Diseases	Global and overview maps;Carbohydrate metabolism;Amino acid metabolism;Endocrine and metabolic diseases	Organic oxygen compounds	Organooxygen compounds	Carbohydrates and carbohydrate conjugates	4.6049	3.6602	4.4364	4.1877	4.7138	5.0509	4.3411	3.7168	4.2489	4.4112	3.4689	4.5073	4.5918	1.9448	3.1807	1.9725	4.08	3.0241	2.5443	3.5776	3.638	1.951	3.7954	3.0527	4.4225	2.0136	2.4878
neg_3326	Androsterone sulfate	metab_8454	-	HMDB0002759	415.18	neg	M+FA-H	C19H30O5S	3.2295	0.0044	-	53.5	-0.0738276	2479-86-9	-	-	-	-	-	Lipids and lipid-like molecules	Steroids and steroid derivatives	Sulfated steroids	4.3048	4.722	4.4338	3.641	4.1965	3.4769	4.3629	4.5618	4.2879	4.3445	4.5773	3.9221	4.1074	4.584	4.5503	4.5544	4.5743	4.5706	4.682	4.8493	4.6908	4.7474	4.3472	4.7974	4.162	4.7744	4.7258
neg_3441	Gibberellin A43	metab_8552	-	HMDB0035046	439.161	neg	M+FA-H	C20H26O8	3.4196	0.0032	-	56.9	-0.478498	54605-43-5	-	-	-	-	-	Lipids and lipid-like molecules	Prenol lipids	Diterpenoids	5.1987	5.4249	5.2509	4.9968	5.2581	4.714	5.1823	5.3988	5.2228	5.2912	5.436	5.1498	5.1841	5.4335	5.446	5.3979	5.3166	5.6472	5.6076	5.6536	5.5626	5.5959	5.4342	5.601	5.1714	5.4164	5.4074
neg_3452	P-Salicylic acid	metab_8560	C00156	HMDB0000500	137.023	neg	M-H	C7H6O3	3.4406	0.0031	83.7	-	-8.45398	-	-	-	map01100;map00130;map00360	Metabolism;Metabolism;Metabolism	Global and overview maps;Metabolism of cofactors and vitamins;Amino acid metabolism	Benzenoids	Benzene and substituted derivatives	Benzoic acids and derivatives	4.2351	4.0338	4.1435	4.5075	4.3453	4.4775	4.1223	4.0144	4.283	4.1592	4.1797	4.3488	4.3048	3.8709	3.9719	3.9164	4.0958	3.9531	3.9428	3.9886	3.9268	4.0418	4.1372	3.9122	4.8338	4.3782	4.7947
neg_3510	Neomenthol-glucuronide	metab_8605	-	HMDB0060012	377.182	neg	M+FA-H	C16H28O7	3.5275	0.0029	-	62	-0.138424	-	-	-	-	-	-	Lipids and lipid-like molecules	Prenol lipids	Terpene glycosides	3.2935	3.9262	3.5373	2.6437	3.5065	2.8282	3.4599	3.7582	3.7537	3.0606	3.9974	3.4925	3.549	4.0399	3.9104	3.9877	3.4746	3.8906	3.873	3.7969	3.9621	3.8016	2.5976	3.8982	4.3682	4.7707	4.7007
neg_3531	1,2,3,4,5,6-Hexahydro-7H-cyclopenta[b]pyridin-7-one	metab_8625	-	HMDB0039657	319.166	neg	2M+FA-H	C8H11NO	3.5716	0.0029	-	53.6	-0.514327	104704-30-5	-	-	-	-	-	Organoheterocyclic compounds	Pyridines and derivatives	Hydropyridines	4.8424	4.6611	4.6182	3.8912	4.4035	4.2269	4.55	4.5527	4.3665	4.6805	4.3442	4.2836	4.1047	5.0163	4.9601	4.8938	4.5151	4.5444	4.8043	4.5671	4.3403	5.0737	4.3774	4.6715	4.1298	4.3143	4.3694
neg_3567	Menthyl pyrrolidone carboxylate	metab_8655	C03962	HMDB0032368	363.204	neg	M+FA-H	C16H30O6	3.6372	0.0065	-	65.4	4.2485	52528-10-6	-	-	-	-	-	Lipids and lipid-like molecules	Prenol lipids	Terpene glycosides	4.0764	4.0739	3.5214	2.9921	3.443	2.3948	4.1059	3.5691	2.9966	3.9036	3.6222	4.0005	3.1816	4.7696	4.4874	4.5527	3.8942	3.7069	4.1449	3.608	3.6267	4.9489	3.7871	3.5465	2.8801	2.7674	2.8523
neg_3568	3,4,5-trihydroxy-6-[3-(3-phenylpropanoyl)phenoxy]oxane-2-carboxylic acid	metab_8656	-	HMDB0135219	447.13	neg	M+FA-H	C21H22O8	3.6372	0.0038	-	52.9	0.13113	-	-	-	-	-	-	Phenylpropanoids and polyketides	Flavonoids	Flavonoid glycosides	1.7011	2.5106	1.646	2.524	1.7464	1.7792	1.6979	1.7209	1.7105	1.7399	3.143	1.7288	2.3148	3.1244	2.8547	1.7246	1.7146	1.9441	1.6685	1.8322	1.7058	1.7034	1.7202	2.097	4.2225	4.5393	4.41
neg_3629	Armexifolin	metab_8714	-	HMDB0035596	283.097	neg	M+Na-2H	C15H18O4	3.7712	0.0069	-	61.7	8.56631	64929-15-3	-	-	-	-	-	Lipids and lipid-like molecules	Prenol lipids	Terpene lactones	1.9797	2.0115	1.9241	2.0448	2.0255	2.0586	2.5726	1.9997	3.5171	3.6773	3.8135	2.2651	3.325	4.257	4.1617	4.231	3.2707	3.6442	3.9295	1.9868	3.4147	4.0874	3.3921	3.6728	2.081	2.3827	2.1391
neg_3840	Coumestrol	metab_8896	C10205	HMDB0002326;LMPK12090018	267.03	neg	M-H	C15H8O5	4.2135	0.0149	66.4	-	0.0549679	-	-	-	-	-	-	Phenylpropanoids and polyketides	Isoflavonoids	Coumestans	2.0423	1.946	1.4656	1.584	2.6688	1.5975	2.8404	2.971	2.762	2.4377	2.4064	1.5476	1.5243	1.5163	1.5376	1.5434	2.8335	1.9494	1.4879	2.6369	2.8416	4.3873	2.4763	2.7959	1.6196	1.5839	2.635
neg_3849	Erinacine P	metab_8903	-	HMDB0036313	537.271	neg	M+FA-H	C27H40O8	4.2363	0.0052	-	89.1	0.029413	291532-17-7	-	-	-	-	-	Lipids and lipid-like molecules	Prenol lipids	Diterpenoids	4.6574	4.6706	4.52	5.1241	4.4055	4.7073	4.3652	5.0348	4.438	4.624	4.5753	4.4191	4.2863	5.6792	5.5241	5.6285	5.1198	5.4701	5.1659	4.7218	4.3653	5.8484	4.8156	4.9398	4.3815	5.0966	5.5699
neg_3859	Butyl (S)-3-hydroxybutyrate glucoside	metab_8911	-	HMDB0031694	303.145	neg	M-H2O-H	C14H26O8	4.2589	0.0021	-	62.7	-1.21317	-	-	-	-	-	-	Lipids and lipid-like molecules	Fatty Acyls	Fatty acyl glycosides	5.1699	5.5393	5.4798	5.0117	5.2557	4.8527	5.2884	5.5431	5.5529	5.6788	5.6205	5.4596	5.4268	5.5157	5.6789	5.5345	5.331	5.0151	5.3762	5.3016	5.3461	4.9462	5.3697	5.3504	5.5564	5.6973	5.7448
neg_3871	(S)-Nerolidol 3-O-[a-L-rhamnopyranosyl-(1->2)-b-D-glucopyranoside]	metab_8921	-	HMDB0040844	511.291	neg	M-H2O-H	C27H46O10	4.28	0.003	-	84.7	-0.207275	130466-30-7	-	-	-	-	-	Lipids and lipid-like molecules	Fatty Acyls	Fatty acyl glycosides	4.4919	4.7785	4.0599	4.2073	4.0439	3.4611	4.1745	4.5435	4.5494	4.8643	4.6476	4.4336	4.1641	4.9874	5.0212	4.9783	4.4807	4.5696	4.6162	4.3756	4.1667	4.9613	4.7398	4.3957	3.5779	4.0103	3.7536
neg_3891	2,2'-(3-methylcyclohexane-1,1-diyl)diacetic acid	metab_8938	-	-	213.113	neg	M-H	C11H18O4	4.3247	0.0027	75.5	-	-3.10448	-	-	-	-	-	-	-	-	-	4.3976	4.3665	4.0891	4.0676	4.3213	4.0452	4.2634	4.3467	4.7193	4.7116	4.8579	4.3905	4.2804	4.4178	4.6739	4.4848	4.2962	4.1779	4.5116	4.1637	4.4325	4.2081	4.344	4.4329	4.5307	4.8243	4.8758
neg_3908	Glycochenodeoxycholic acid 3-glucuronide	metab_8953	C03033	LMST05010048;HMDB0002579	624.339	neg	M-H	C32H51NO11	4.3694	0.0039	-	91.1	0.0962234	79254-98-1	-	-	map01100;map00040;map04976	Metabolism;Metabolism;Organismal Systems	Global and overview maps;Carbohydrate metabolism;Digestive system	Lipids and lipid-like molecules	Steroids and steroid derivatives	Steroidal glycosides	4.1678	4.4933	3.9649	4.5494	3.7661	4.0954	3.655	4.353	4.3876	4.7032	3.9711	4.0828	3.5403	4.9011	4.8807	4.8965	4.2683	4.2927	4.5651	4.3831	3.8748	5.1845	4.7431	4.3088	4.187	4.7336	5.0109
neg_3931	Phytocassane B	metab_8975	-	HMDB0041055	379.213	neg	M+FA-H	C20H30O4	4.4367	0.0046	-	81.2	-0.0891286	166547-22-4	-	-	-	-	-	Lipids and lipid-like molecules	Prenol lipids	Diterpenoids	3.361	3.6857	3.3145	3.0726	3.6041	3.0865	3.7501	4.0225	3.1958	3.5545	3.8162	3.4414	3.5404	3.7014	3.7675	3.7538	3.5213	3.889	3.8377	4.0365	3.6394	4.6471	3.5106	3.7956	3.1091	3.7125	3.0896
neg_3948	PSOROMIC ACID	metab_8991	-	-	357.062	neg	M-H	C18H14O8	4.4809	0.0041	61	-	-0.0907852	-	-	-	-	-	-	-	-	-	4.7066	4.411	4.6592	5.0664	4.8333	5.0821	4.6772	4.464	4.6551	4.6274	4.4043	4.9228	4.8886	4.1822	4.211	4.3656	4.5552	4.2938	4.2647	4.4115	4.341	4.1908	4.6053	4.3183	4.737	4.2124	4.2088
neg_3958	N-[(3a,5b,7b)-7-hydroxy-24-oxo-3-(sulfooxy)cholan-24-yl]-Glycine	metab_8998	-	HMDB0002409	528.264	neg	M-H	C26H43NO8S	4.5027	0.0042	-	84.3	0.749573	133429-88-6	-	-	-	-	-	Lipids and lipid-like molecules	Steroids and steroid derivatives	Bile acids, alcohols and derivatives	4.0696	3.9796	3.5546	4.2441	2.4533	4.0494	3.5495	4.5138	4.1105	3.9264	3.7601	2.9336	3.5223	4.8278	4.7537	4.825	4.2059	4.2369	4.1628	3.9406	3.7375	5.1576	4.1362	3.9689	3.8424	4.5407	4.8144
neg_3964	Rishitin	metab_9004	C09715	HMDB0035593	267.16	neg	M+FA-H	C14H22O2	4.5254	0.0047	-	64.3	-0.583405	18178-54-6	-	-	-	-	-	Organooxygen compounds	Alcohols and polyols	Polyols	4.3853	4.4449	4.148	3.9333	4.2373	3.8652	4.2169	4.3618	4.1059	4.0867	4.3285	3.9795	4.0392	4.1792	4.2406	4.1957	4.1978	4.3235	4.2598	4.284	4.4861	4.5925	4.1169	4.4248	4.3612	4.6256	4.3746
neg_3989	Kiwiionoside	metab_9025	-	HMDB0038691	427.197	neg	M+Na-2H	C19H34O9	4.615	0.0044	-	59	5.48805	141897-12-3	-	-	-	-	-	-	-	-	5.3746	5.6149	5.2137	5.0881	5.205	4.9482	5.347	5.4886	5.3696	5.4783	5.481	5.2701	5.253	5.5159	5.5852	5.5167	5.4392	5.1678	5.504	5.39	5.4437	5.6374	5.4987	5.4907	5.4076	5.6718	5.6427
neg_3990	11b-Hydroxyprogesterone	metab_9026	C05498	HMDB0004031	377.197	neg	M+FA-H	C20H28O4	4.615	0.0057	-	89.8	-0.122609	600-57-7	-	-	map00140	Metabolism	Lipid metabolism	Lipids and lipid-like molecules	Steroids and steroid derivatives	Androstane steroids	3.4008	3.2027	2.5212	2.4807	3.81	2.4945	3.8054	4.3178	3.8989	3.9104	4.335	3.6055	3.9879	4.1156	4.1084	4.1803	3.8914	4.1565	4.216	4.3722	4.3193	4.8777	4.0547	4.3208	2.5171	4.2061	3.5594
neg_4014	N-Desmethylvenlafaxine	metab_9048	-	HMDB0013892	308.187	neg	M+FA-H	C16H25NO2	4.6821	0.0098	-	63.1	-0.618677	-	-	-	-	-	-	Benzenoids	Phenol ethers	Anisoles	3.4518	3.5687	3.3128	3.4003	3.2978	2.8002	3.4108	3.5822	3.5175	3.1904	3.8844	3.152	3.2982	3.7599	3.7176	3.7485	3.472	3.3667	3.554	3.6134	3.6241	4.238	3.4741	3.6477	3.762	3.8049	3.7335
neg_4016	Ent-16b,19-Kauranediol 19-acetate	metab_9050	-	HMDB0036801	393.265	neg	M+FA-H	C22H36O3	4.6821	0.008	-	60.1	0.156234	30320-70-8	-	-	-	-	-	Lipids and lipid-like molecules	Prenol lipids	Diterpenoids	3.5325	3.5039	2.8917	3.3293	2.5175	2.8243	2.9511	3.7477	3.0182	2.7844	3.3751	3.0949	2.4758	3.653	3.6118	3.6237	3.2762	3.9593	3.5809	3.4123	2.7017	4.309	3.0316	3.3703	2.7943	3.3131	3.5749
neg_4035	Tetranor-PGFM	metab_9067	-	LMFA03010139	329.16	neg	M-H	C16H26O7	4.7486	0.0056	59.2	-	-0.281915	-	-	-	-	-	-	-	-	-	4.2111	4.6827	4.6214	4.1295	4.3081	3.8486	4.5772	4.7095	4.7678	4.5757	4.8607	4.3797	4.5035	4.9721	4.9151	4.9127	4.6798	4.5254	4.7319	4.7027	4.6687	3.534	4.6423	4.699	4.9694	4.7417	4.9143
neg_4037	(3b,4b,11b,14b)-11-Ethoxy-3,4-epoxy-14-hydroxy-12-cyathen-15-al 14-xyloside	metab_9069	-	HMDB0034617	539.286	neg	M+FA-H	C27H42O8	4.7486	0.0054	-	73.6	0.143063	178120-49-5	-	-	-	-	-	Lipids and lipid-like molecules	Prenol lipids	Diterpenoids	4.02	4.4678	4.07	4.1576	3.6088	3.7048	3.5844	4.4086	3.6056	4.2657	3.9183	4.1139	3.7008	4.8312	4.7406	4.7858	4.6583	4.7597	4.5104	4.4765	3.6324	5.3431	4.5508	4.3002	3.4602	4.2079	4.6947
neg_4044	Traumatic Acid	metab_9076	C16308	HMDB0000933;LMFA01170002	227.128	neg	M-H	C12H20O4	4.7713	0.0034	58.7	-	-2.47913	6402-36-4	-	-	map00592	Metabolism	Lipid metabolism	Lipids and lipid-like molecules	Fatty Acyls	Fatty acids and conjugates	4.9024	4.8451	4.7053	4.5602	4.7712	4.5635	4.7414	4.8818	4.9082	5.0224	5.1531	4.8418	4.7878	4.8509	5.0328	4.9095	4.7258	4.8983	4.8634	4.8318	5.102	5.0037	4.793	5.0126	4.9584	5.1839	5.1489
neg_4065	(S)-10,16-Dihydroxyhexadecanoic acid	metab_9095	C08285	HMDB0037798	287.223	neg	M-H	C16H32O4	4.8607	0.007	-	62.9	-0.396329	69232-67-3	-	-	-	-	-	Lipids and lipid-like molecules	Fatty Acyls	Fatty acids and conjugates	2.1574	2.7556	2.2398	2.2227	2.2033	2.2365	2.1542	2.8186	3.7828	4.0378	4.1315	3.6577	3.8445	3.7324	3.9721	3.8397	2.8076	2.7319	2.7644	2.8429	3.0375	3.2636	2.5166	2.9486	4.0208	4.2234	4.1978
neg_4080	Frangulanine	metab_9109	C10003	HMDB0030199	537.289	neg	M+K-2H	C28H44N4O4	4.9053	0.0062	-	85.5	8.09519	25350-22-5	-	-	-	-	-	Organic acids and derivatives	Carboxylic acids and derivatives	Amino acids, peptides, and analogues	4.4189	4.6193	4.027	4.3382	3.984	4.2855	4.1236	4.5736	4.5948	4.0056	4.5021	4.2926	4.1138	4.3266	4.39	4.3905	4.1668	4.2383	4.2649	4.0922	3.8543	4.8031	3.977	4.0264	3.828	4.0418	4.2284
neg_4086	Xi-7-Hydroxyhexadecanedioic acid	metab_9114	-	HMDB0037830	301.202	neg	M-H	C16H30O5	4.9277	0.0038	-	63.8	-0.533918	-	-	-	-	-	-	Lipids and lipid-like molecules	Fatty Acyls	Fatty acids and conjugates	4.1421	4.0196	3.5654	2.8131	3.7999	3.4643	3.7896	4.0727	3.9955	4.1411	4.1982	3.6	3.748	3.9297	4.1162	3.9602	3.9224	3.9345	4.0251	3.9268	4.1256	4.1297	4.0338	4.106	4.1517	4.6561	4.7928
neg_4133	Cholic acid glucuronide	metab_9158	-	HMDB0002577;LMST05010044	565.302	neg	M-H2O-H	C30H48O11	5.1273	0.0048	-	95.6	-0.352871	76060-22-5	-	-	-	-	-	Lipids and lipid-like molecules	Steroids and steroid derivatives	Steroidal glycosides	2.9008	4.1011	3.4899	3.0454	2.3387	2.372	2.2895	3.6295	2.3207	4.3322	3.6737	3.7858	3.8169	4.5673	4.5916	4.4607	4.2648	3.6442	3.8456	4.2207	3.6889	5.5609	4.7074	3.8287	3.5369	4.1054	4.3505
neg_4134	Hexylresorcinol	metab_9159	-	HMDB0032567	239.128	neg	M+FA-H	C12H18O2	5.1273	0.0065	-	59	-2.35358	136-77-6	-	-	-	-	-	Benzenoids	Benzene and substituted derivatives	Phenols and derivatives	3.2986	2.8409	3.0173	3.0604	3.2342	3.3001	3.0379	3.0998	4.1518	4.2533	4.412	3.8148	3.7527	3.422	4.0991	3.6912	3.0088	2.9247	2.911	2.983	3.1275	2.7371	3.1372	2.9775	3.4005	3.5781	3.8232
neg_4149	Dehydroisoandrosterone 3-glucuronide	metab_9173	C03033	LMST05010064;HMDB0010327	509.239	neg	M+FA-H	C25H36O8	5.1952	0.0031	-	91.1	-0.485065	-	-	-	map01100;map00040;map04976	Metabolism;Metabolism;Organismal Systems	Global and overview maps;Carbohydrate metabolism;Digestive system	Lipids and lipid-like molecules	Steroids and steroid derivatives	Steroidal glycosides	4.6454	5.1636	4.7737	4.4951	4.4358	3.9738	4.6893	4.9138	4.8734	5.0438	4.9091	4.8212	4.6984	4.9801	5.0777	4.9689	5.0878	5.0343	5.0475	5.1928	4.9655	5.3756	5.171	5.0612	4.7256	4.9717	5.0457
neg_4197	Prostaglandin lactone-diol	metab_9214	-	HMDB0240213	267.16	neg	M-H	C15H24O4	5.4197	0.002	-	73.2	-0.700256	26054-67-1	-	-	-	-	-	Lipids and lipid-like molecules	Fatty Acyls	Fatty alcohols	4.6713	4.3898	4.5201	4.8588	4.7088	4.8767	4.5387	4.4735	4.5373	4.5482	4.4597	4.7067	4.715	4.3019	4.3374	4.3558	4.487	4.3966	4.354	4.4252	4.4763	4.372	4.5206	4.4426	4.6471	4.4553	4.4462
neg_4251	2,6-Dimethyl-7-octene-1,6-diol 8-O-glucoside	metab_9256	-	HMDB0033218	333.192	neg	M-H	C16H30O7	5.8226	0.0055	-	52.4	-0.253238	219814-33-2	-	-	-	-	-	Lipids and lipid-like molecules	Fatty Acyls	Fatty acyl glycosides	2.7748	3.7102	3.8512	2.1781	2.1587	2.1919	3.7547	3.8115	4.0564	3.5265	4.4547	3.7134	3.899	3.9967	3.9892	3.9555	3.9886	2.7419	4.0348	4.1122	3.1493	2.1152	3.3285	3.8073	3.4087	3.6629	3.9594
neg_4308	9,10-DiHOME	metab_9309	C14828	HMDB0031679;HMDB0004704;LMFA02000229	313.238	neg	M-H	C18H34O4	6.4969	0.0015	78.4	-	-0.151896	-	-	-	map00591	Metabolism	Lipid metabolism	Lipids and lipid-like molecules	Fatty Acyls	Fatty acids and conjugates	3.7166	3.4066	3.6484	4.1161	3.922	4.1489	3.7208	3.5001	3.7465	3.7157	3.4744	3.938	3.9525	3.3683	3.3571	3.3968	3.6827	3.3797	3.3308	3.4712	3.4708	4.685	3.7064	3.3964	3.807	3.3638	3.4301
neg_4387	N-Undecylbenzenesulfonic acid	metab_9387	-	HMDB0032549	311.169	neg	M-H	C17H28O3S	8.4364	0.0071	-	62	-0.0997869	50854-94-9	-	-	-	-	-	Benzenoids	Benzene and substituted derivatives	Benzenesulfonic acids and derivatives	6.2464	5.78	6.0987	6.522	6.5619	6.696	6.4635	6.1526	6.1533	6.1558	6.0911	6.6103	6.2675	5.709	5.9057	5.8723	6.3889	5.7956	5.7903	6.0238	5.9652	5.6746	6.371	5.8483	6.7177	6.0906	6.2645
neg_4388	Prednisone	metab_9388	C07370	LMST02030180;HMDB0014773	379.156	neg	M+Na-2H	C21H26O5	8.459	0.0086	-	72.7	9.12313	53-03-2	-	-	-	-	-	Lipids and lipid-like molecules	Steroids and steroid derivatives	Hydroxysteroids	4.704	4.2138	4.5571	4.9835	5.0383	5.1615	4.96	4.62	4.6174	4.6346	4.5606	5.0922	4.7309	4.167	4.3748	4.3519	4.8608	4.2566	4.262	4.4758	4.4343	4.1363	4.8455	4.3249	5.1827	4.5694	4.7411
neg_4472	Tiglylcarnitine	metab_9471	-	LMFA07070108;HMDB0002366	485.283	neg	2M-H	C12H21NO4	10.1153	0.0043	-	52.6	-8.82889	64681-36-3	-	-	-	-	-	Lipids and lipid-like molecules	Fatty Acyls	Fatty acid esters	5.9209	5.7809	5.9042	6.2477	6.1402	6.3319	5.878	5.7667	5.9131	5.8519	5.6316	6.0654	6.0671	5.3892	5.545	5.4644	5.8574	5.5973	5.4966	5.7102	5.6562	5.4237	5.8746	5.5997	6.247	5.4196	5.5676
neg_4482	PE(16:0/16:1(9Z))	metab_9481	-	HMDB0008924;LMGP02011228	688.492	neg	M-H	C37H72NO8P	10.4781	0.0238	-	95.2	-0.0859839	-	-	-	-	-	-	Lipids and lipid-like molecules	Glycerophospholipids	Glycerophosphoethanolamines	2.6142	2.638	1.9377	2.7887	2.6736	2.8696	2.6211	2.3777	2.9007	2.8165	2.9013	2.5848	3.0463	1.9895	2.4546	2.0172	2.8497	2.6122	2.2314	1.9958	2.2162	4.552	3.4643	2.6901	2.4801	2.0584	2.1449
neg_5129	PE-NMe(16:1(9Z)/16:0)	metab_10118	-	HMDB0113064	702.508	neg	M-H	C38H74NO8P	10.7498	0.0092	-	54.1	0.104151	-	-	-	-	-	-	Lipids and lipid-like molecules	Glycerophospholipids	Glycerophosphoethanolamines	3.3588	2.8662	3.3094	3.7473	3.4879	3.5252	2.7995	2.5077	3.0606	3.1686	3.0867	3.4467	3.3718	2.8175	2.6843	2.8164	3.806	2.9709	2.857	2.9927	2.8421	5.2926	3.9792	3.2937	3.0361	2.7334	2.7782
neg_5134	17-phenyl-18,19,20-trinor-prostaglandin E2	metab_10123	-	HMDB0062612	407.187	neg	M+Na-2H	C23H30O5	10.7048	0.0015	-	79.7	8.5439	-	-	-	-	-	-	Lipids and lipid-like molecules	Fatty Acyls	Eicosanoids	5.5484	5.1278	5.427	5.8545	5.7934	5.9888	5.6906	5.3961	5.4689	5.4603	5.3461	5.8563	5.588	5.0504	5.1578	5.1515	5.592	5.0498	5.1036	5.3044	5.2222	4.9362	5.6327	5.1218	5.8976	5.244	5.4458
neg_5178	Citreoviridin A	metab_10166	-	HMDB0030868	383.19	neg	M-H2O-H	C23H30O6	9.639	0.008	-	74.6	7.74854	25425-12-1	-	-	-	-	-	Organoheterocyclic compounds	Pyrans	Pyranones and derivatives	4.7675	4.2558	4.5215	4.9285	5.3557	5.1552	5.3062	4.7776	4.7824	4.796	5.016	5.1811	4.6105	4.1085	4.6449	4.1108	4.9966	4.1685	4.0727	4.6232	4.532	4.3026	4.9026	4.5032	5.1906	3.4587	4.5946
neg_5198	2-Dodecylbenzenesulfonic acid	metab_10186	-	HMDB0031031	325.184	neg	M-H	C18H30O3S	9.2089	0.0033	-	67.6	-0.315653	-	-	-	-	-	-	Benzenoids	Benzene and substituted derivatives	Benzenesulfonic acids and derivatives	6.3889	5.9598	6.2612	6.6868	6.6699	6.8318	6.5887	6.2658	6.2941	6.2967	6.2209	6.7201	6.4053	5.8658	6.0342	6.0087	6.4842	5.9239	5.9336	6.1686	6.0944	5.8182	6.5	5.9839	6.8046	6.1647	6.3314
neg_5207	Sonchifolin	metab_10195	-	HMDB0041139	355.158	neg	M-H2O-H	C21H26O6	9.1862	0.0117	-	62.3	8.33193	-	-	-	-	-	-	Lipids and lipid-like molecules	Prenol lipids	Terpene lactones	4.7658	4.3473	4.6305	5.0397	5.2068	5.2036	5.1005	4.7889	4.7548	4.7389	4.8387	5.2006	4.8011	4.2923	4.5384	4.4974	4.9252	4.2721	4.2459	4.5667	4.5007	4.279	4.8191	4.4346	5.1134	4.2631	4.5656
neg_5235	1,1'-[1,13-Tridecanediylbis(oxy)]bisbenzene	metab_10223	-	HMDB0039761	367.264	neg	M-H	C25H36O2	8.731	0.0019	-	73.7	-0.643123	141620-05-5	-	-	-	-	-	Benzenoids	Phenol ethers	-	4.965	4.6873	4.9122	5.3742	5.1519	5.372	4.9757	4.7771	4.9562	4.9437	4.6903	5.2176	5.1683	4.5582	4.5558	4.6671	4.8939	4.5298	4.576	4.7142	4.668	4.4552	4.9044	4.5991	5.0556	4.5368	4.5894
neg_5239	2-hydroxyhexadecanoic acid	metab_10227	-	HMDB0031057	271.228	neg	M-H	C16H32O3	8.6401	0.0046	74.9	-	-0.357854	16452-51-0	-	-	-	-	-	Lipids and lipid-like molecules	Fatty Acyls	Fatty acids and conjugates	4.5729	4.2454	4.5148	4.9584	4.7279	4.9767	4.5895	4.3387	4.5618	4.5424	4.2745	4.7789	4.7188	4.1418	4.1446	4.2241	4.4733	4.2087	4.1912	4.323	4.2873	4.0837	4.5169	4.3105	4.6799	4.1636	4.2248
neg_5289	Ethisterone	metab_10276	C14487	HMDB0060580	311.202	neg	M-H	C21H28O2	7.602	0.0056	79.9	-	-0.402468	-	-	-	-	-	-	Lipids and lipid-like molecules	Steroids and steroid derivatives	Androstane steroids	4.4164	4.0833	4.3463	4.7778	4.543	4.7729	4.4083	4.1374	4.3897	4.3983	4.1216	4.5985	4.5731	3.9697	4.0124	4.0751	4.274	4.0316	3.9954	4.1054	4.0933	3.8846	4.3634	4.0028	4.4294	3.9585	4.0203
neg_5361	12-Hydroxy-13-O-D-glucuronoside-octadec-9Z-enoate	metab_10342	-	HMDB0060118	471.259	neg	M-H2O-H	C24H42O10	6.2269	0.0045	-	62.7	-0.935624	-	-	-	-	-	-	Lipids and lipid-like molecules	Saccharolipids	-	4.1623	4.3909	3.4995	3.8062	3.6424	3.739	4.0977	4.2747	4.4099	4.0114	4.2013	3.5447	3.4434	4.4233	4.3659	4.3343	4.1629	3.6905	4.3292	3.7919	4.0949	3.7323	3.8776	4.2588	4.0509	4.4662	4.7665
neg_5365	Cholestane-3,7,12,25-tetrol-3-glucuronide	metab_10345	C03033	HMDB0010355;LMST05010042;LMST05010063	611.38	neg	M-H	C33H56O10	6.1373	0.0036	-	72.4	-0.20723	77172-80-6	-	-	map01100;map00040;map04976	Metabolism;Metabolism;Organismal Systems	Global and overview maps;Carbohydrate metabolism;Digestive system	Lipids and lipid-like molecules	Steroids and steroid derivatives	Steroidal glycosides	2.6459	4.3847	4.0021	3.7939	2.692	2.7253	3.6329	3.9457	4.0029	4.5707	3.9411	4.2841	4.647	4.3761	4.4804	4.3314	4.4552	2.8795	3.6189	4.5091	4.1787	4.9446	4.616	4.2855	3.5182	3.8569	3.5206
neg_5369	Prostaglandin E3	metab_10349	C06439	HMDB0002664;LMFA03010135	395.207	neg	M+FA-H	C20H30O5	6.1145	0.0037	-	54.5	-0.640056	802-31-3	Lipids	Eicosanoids	-	-	-	Lipids and lipid-like molecules	Fatty Acyls	Eicosanoids	2.6479	3.6959	2.5917	2.7135	2.694	2.7273	2.7595	3.3699	3.0139	2.6874	3.5608	2.6761	2.6522	3.6103	3.5601	3.3362	3.079	2.5538	3.433	2.7736	3.0395	3.242	2.6673	3.2644	4.5076	4.787	4.8258
neg_5406	Furanofukinin	metab_10382	-	HMDB0036640	293.176	neg	M+FA-H	C16H24O2	5.8226	0.0024	-	82.6	0.41046	34335-93-8	-	-	-	-	-	Lipids and lipid-like molecules	Prenol lipids	Sesquiterpenoids	4.7399	4.4382	4.6889	5.1265	4.9015	5.1081	4.7409	4.4901	4.6835	4.7109	4.4588	4.9458	4.8947	4.3154	4.3195	4.4033	4.612	4.3805	4.3304	4.4739	4.4072	4.2553	4.6707	4.3525	4.7812	4.2668	4.3136
neg_5413	Tsangane L 3-glucoside	metab_10389	-	HMDB0040824	419.229	neg	M+FA-H	C19H34O7	5.7779	0.0021	-	56.6	-0.0229548	143775-68-2	-	-	-	-	-	Lipids and lipid-like molecules	Prenol lipids	Terpene glycosides	4.8402	4.9345	4.6743	4.7157	4.2469	3.5663	5.05	4.8453	4.9529	4.6994	5.4073	4.4923	4.7088	5.4468	5.3453	5.3712	4.7678	4.4653	5.0521	4.9508	4.8902	5.0688	4.5972	4.9696	4.7679	4.8489	5.1583
neg_5428	Oxymesterone	metab_10402	C14665	HMDB0006027	363.218	neg	M+FA-H	C20H30O3	5.6879	0.0111	-	93	-0.105784	145-12-0	-	-	-	-	-	Lipids and lipid-like molecules	Steroids and steroid derivatives	Androstane steroids	3.0754	3.3848	2.5004	2.4249	3.3593	2.4387	3.0867	3.7795	3.5517	3.3736	3.5287	3.158	3.4403	3.6691	3.6894	3.6344	3.4077	3.4371	3.473	3.6952	2.9799	4.2879	3.4488	3.3295	2.4613	3.123	2.8007
neg_5444	Neocnidilide	metab_10413	C17002	HMDB0034450	239.128	neg	M+FA-H	C12H18O2	5.6443	0.0025	-	67.2	-2.43166	4567-33-3	-	-	-	-	-	Organoheterocyclic compounds	Lactones	Gamma butyrolactones	4.621	4.3325	4.5502	5.0179	4.7666	5.0277	4.6065	4.3873	4.595	4.5695	4.335	4.8235	4.7815	4.1908	4.2251	4.2977	4.5241	4.264	4.2038	4.3381	4.2965	4.1653	4.5567	4.2115	4.6656	4.164	4.229
neg_5455	(9R,10S,12Z)-9,10-Dihydroxy-8-oxo-12-octadecenoic acid	metab_10422	-	HMDB0040611	327.218	neg	M-H	C18H32O5	5.5773	0.0037	-	61.9	-0.480448	142036-13-3	-	-	-	-	-	Lipids and lipid-like molecules	Fatty Acyls	Lineolic acids and derivatives	3.6125	3.6021	2.9615	3.0002	3.4818	2.3932	3.7187	3.5711	3.6515	3.3279	3.5217	3.362	3.0093	3.4989	3.5542	3.4443	3.3775	3.5109	3.453	3.1489	4.0148	3.7184	3.2645	3.8341	4.6422	4.4122	3.8132
neg_5510	3''-O-Caffeoylcosmosiin	metab_10471	-	HMDB0037345	593.13	neg	M-H	C30H26O13	5.2848	0.0054	-	66.7	0.231208	79366-62-4	-	-	-	-	-	Phenylpropanoids and polyketides	Flavonoids	Flavonoid glycosides	5.0781	4.7535	5.0387	5.4495	5.23	5.4746	5.0659	4.8322	5.0065	5.0521	4.7748	5.3166	5.2647	4.587	4.6024	4.7529	4.9103	4.704	4.6536	4.8184	4.7585	4.5257	5.0297	4.6722	5.0652	4.5334	4.6143
neg_5553	N-Palmitoyl phenylalanine	metab_10506	-	HMDB0062339;LMFA08020091	448.307	neg	M+FA-H	C25H41NO3	5.1496	0.0049	-	61.8	-0.23993	-	-	-	-	-	-	Organic acids and derivatives	Carboxylic acids and derivatives	Amino acids, peptides, and analogues	4.4567	4.2181	3.5643	4.8074	4.04	4.1658	3.9351	4.3262	5.5606	3.8897	4.7663	3.9907	3.6519	4.8014	4.6671	4.7254	3.7086	4.3249	4.5606	4.1077	3.5558	4.4222	3.8707	4.2478	3.9083	3.9703	4.8464
neg_5578	C75	metab_10528	-	-	253.144	neg	M-H	C14H22O4	5.0614	0.0031	58.2	-	-1.31157	-	-	-	-	-	-	-	-	-	4.3867	4.1788	4.2695	4.5366	4.4846	4.5103	4.3056	4.2717	4.2361	4.3194	4.3859	4.4438	4.3911	4.0898	4.2327	4.1343	4.2687	4.2287	4.1799	4.2841	4.5213	4.2973	4.3056	4.3943	4.5532	4.5078	4.526
neg_5585	13,14-Dihydro PGE1	metab_10535	-	HMDB0002689	355.249	neg	M-H	C20H36O5	5.0388	0.0051	-	68.7	-0.358355	19313-28-1	-	-	-	-	-	Lipids and lipid-like molecules	Fatty Acyls	Eicosanoids	2.7216	3.1274	2.3482	2.4698	2.4503	2.4836	2.4011	3.1851	4.0751	4.2337	4.3228	3.8971	4.0829	4.1347	4.2739	4.1332	2.8319	3.2592	2.9717	2.8732	3.2461	3.6098	2.4979	3.1112	4.3129	4.4315	4.4257
neg_5592	9,10,13-TriHOME	metab_10542	C14835	HMDB0004710	329.233	neg	M-H	C18H34O5	5.017	0.0048	-	55	-0.448692	29907-57-1	-	-	map00591	Metabolism	Lipid metabolism	Lipids and lipid-like molecules	Fatty Acyls	Fatty acids and conjugates	3.9105	3.8363	3.7303	4.1355	4.0072	4.0802	3.7917	3.8183	3.9629	3.9609	4.0457	3.9363	3.959	3.5604	3.8026	3.6581	3.9585	3.7382	3.697	3.7265	3.8831	4.4382	3.9721	4.0403	4.0318	4.2064	4.3715
neg_5610	13,14-Dihydro PGF-1a	metab_10559	-	HMDB0005076	357.265	neg	M-H	C20H38O5	4.9725	0.0028	-	66.7	-0.277912	-	-	-	-	-	-	Lipids and lipid-like molecules	Fatty Acyls	Eicosanoids	2.3616	2.9934	2.4594	2.427	2.6086	2.4408	2.4588	2.8873	4.1558	4.2814	4.4025	3.9573	4.3	4.383	4.4116	4.3617	2.838	2.9741	2.7933	2.9568	3.1543	3.6199	2.381	3.2326	4.4659	4.6717	4.6045
neg_5611	Cholic acid	metab_10560	C00695	LMST04010001;HMDB0000619	407.28	neg	M-H	C24H40O5	4.9725	0.0038	60.5	-	-0.323647	81-25-4	Steroids	24-Carbon atoms	map01100;map04976;map00120	Metabolism;Organismal Systems;Metabolism	Global and overview maps;Digestive system;Lipid metabolism	Lipids and lipid-like molecules	Steroids and steroid derivatives	Bile acids, alcohols and derivatives	4.8764	4.9295	4.5551	5.044	4.3094	4.7129	4.5105	5.0392	4.9329	4.1714	5.057	4.5827	4.8243	5.3913	5.2326	5.3516	4.4352	4.9835	5.0659	4.8723	4.0717	5.5897	4.6224	4.7741	4.8638	4.8862	5.0146
neg_5626	All-trans-Carophyll yellow	metab_10574	-	HMDB0032879	505.328	neg	M+FA-H	C32H44O2	4.9053	0.0099	-	78.6	-8.49996	1109-11-1	-	-	-	-	-	Lipids and lipid-like molecules	Prenol lipids	Triterpenoids	4.2171	3.8428	3.7863	4.4206	3.6001	4.4054	3.8352	4.4134	4.3058	3.9809	4.2036	3.7562	3.9985	4.4406	4.4002	4.4649	4.2092	3.8882	4.2289	3.8483	2.9589	4.8095	4.1483	3.7906	3.5762	3.8044	4.1156
neg_5672	N-[(3a,5b,7a)-3-hydroxy-24-oxo-7-(sulfooxy)cholan-24-yl]-Glycine	metab_10617	C15559	HMDB0002496	528.264	neg	M-H	C26H43NO8S	4.7713	0.0048	-	85.4	-0.0858948	67030-55-1	-	-	-	-	-	Lipids and lipid-like molecules	Steroids and steroid derivatives	Bile acids, alcohols and derivatives	4.5181	4.3052	4.0792	4.4664	3.5976	4.6119	3.9344	4.7791	4.1695	4.3363	4.1152	3.9969	4.125	5.0044	4.8901	4.9492	4.4386	4.2683	4.3093	4.1732	3.4589	5.419	4.375	4.024	3.7489	4.5101	4.8662
neg_5674	Asteltoxin	metab_10619	-	HMDB0029464	399.185	neg	M-H2O-H	C23H30O7	4.7713	0.0045	-	65.9	7.71819	79663-49-3	-	-	-	-	-	Organoheterocyclic compounds	Furofurans	-	4.6388	5.0356	4.8163	4.4139	4.7161	3.7818	4.7106	4.9002	4.5291	4.8226	5.0592	4.5788	4.7202	4.9999	5.0307	5.0048	4.9446	5.0576	5.075	5.2481	5.0448	5.2434	4.7663	5.0787	4.6686	5.0238	4.7253
neg_5705	1-(beta-D-Glucopyranosyloxy)-3-octanone	metab_10649	-	HMDB0031315	305.16	neg	M-H	C14H26O7	4.7047	0.0027	-	66.1	-0.447263	194919-40-9	-	-	-	-	-	Lipids and lipid-like molecules	Fatty Acyls	Fatty acyl glycosides	5.0045	5.6542	5.2214	4.8838	4.9544	4.7323	5.2288	5.4233	5.6876	5.656	5.7335	5.4837	5.4507	5.4806	5.6546	5.5354	5.4944	4.8638	5.4431	5.2216	5.1754	4.7256	5.4923	5.2772	5.3619	5.5692	5.753
neg_5717	11,12,13-Trinor-1(10)-spirovetivene-2,7-dione	metab_10661	-	HMDB0036734	237.113	neg	M+FA-H	C12H16O2	4.6601	0.0027	-	58.9	-2.15797	84413-75-2	-	-	-	-	-	Organic oxygen compounds	Organooxygen compounds	Carbonyl compounds	3.1447	3.3258	2.8834	2.9323	3.0572	2.9958	3.2069	3.2662	3.2276	3.3089	3.5476	3.1184	3.325	3.3312	3.4572	3.3849	3.2293	2.9196	3.2659	2.9794	3.1623	3.1907	3.2234	3.1305	3.5859	3.771	3.816
neg_5735	Aflatoxin GM1	metab_10677	-	HMDB0030477	343.049	neg	M-H	C17H12O8	4.615	0.0179	-	54.7	8.66868	23532-00-5	-	-	-	-	-	Phenylpropanoids and polyketides	Coumarins and derivatives	Furanocoumarins	3.5909	2.7838	3.838	0.532	3.9736	0.5419	3.8634	4.2392	2.3167	3.6436	3.9444	2.4503	3.1745	0.484	2.8123	0.503	3.7426	4.4945	2.79	4.0964	3.652	0.4882	3.6628	3.819	3.0111	0.532	2.8444
neg_5743	11-Oxo-androsterone glucuronide	metab_10685	-	HMDB0010338;LMST05010032	461.218	neg	M-H2O-H	C25H36O9	4.5927	0.0041	-	83.9	-0.557856	-	-	-	-	-	-	Lipids and lipid-like molecules	Steroids and steroid derivatives	Steroidal glycosides	4.2361	5.0927	3.6581	4.4561	4.384	4.2765	4.3997	4.7513	4.4065	4.9052	4.3535	4.7802	4.2731	4.7776	5.0069	4.7066	3.998	3.8763	3.6509	3.8858	3.673	4.0589	3.7353	4.0126	3.5424	3.4452	4.159
neg_5751	4-oxo-Retinoic acid	metab_10691	C16678	HMDB0006285	359.186	neg	M+FA-H	C20H26O3	4.57	0.0058	-	85.7	-0.043413	38030-57-8	-	-	map01100;map00830	Metabolism;Metabolism	Global and overview maps;Metabolism of cofactors and vitamins	Lipids and lipid-like molecules	Prenol lipids	Retinoids	3.2286	3.8153	3.3646	2.8849	3.8481	2.8988	3.9581	4.2718	4.0616	4.1345	4.278	3.6362	3.953	4.2487	4.2949	4.3068	4.1543	4.1856	4.1222	4.4654	4.1233	4.7134	4.1006	4.2241	2.9214	3.9833	3.6748
neg_5802	(5alpha,6beta,14alpha,20R,22R)-5,6,14,20,27-Pentahydroxy-1-oxowith-24-enolide	metab_10734	-	HMDB0033198	551.286	neg	M+FA-H	C28H42O8	4.4594	0.0058	-	54.1	-0.0635515	222609-97-4	-	-	-	-	-	Lipids and lipid-like molecules	Steroids and steroid derivatives	Steroid lactones	3.7551	4.321	3.7437	4.1519	3.2115	3.6736	3.2968	4.2622	3.523	4.4733	3.7947	3.8667	3.5255	4.6969	4.7523	4.7153	4.2436	4.6321	4.1912	4.0965	3.915	4.6587	4.5955	4.2106	3.7972	4.5399	4.8128
neg_5809	2,3-Dinor-6-keto-prostaglandin F1 a	metab_10741	-	HMDB0002277	323.186	neg	M-H2O-H	C18H30O6	4.4367	0.0064	-	75.3	-0.371128	-	-	-	-	-	-	Lipids and lipid-like molecules	Fatty Acyls	Eicosanoids	3.1845	3.627	2.2821	3.1241	2.1222	3.1126	3.8832	3.9169	4.3367	4.294	4.4802	3.3719	3.5024	3.939	4.2863	4.0184	2.959	3.6884	3.9958	3.5887	3.5659	4.31	3.508	3.7748	4.153	4.2529	4.2914
neg_5832	Dodecanedioic acid	metab_10764	C02678;C16308	HMDB0000933;HMDB0000623;LMFA01170009	229.144	neg	M-H	C12H22O4	4.3921	0.0041	-	52.2	-2.38154	693-23-2	-	-	map00592	Metabolism	Lipid metabolism	Lipids and lipid-like molecules	Fatty Acyls	Fatty acids and conjugates	4.7545	5.2889	4.6529	4.4231	4.8913	4.4289	4.7689	4.9536	4.3556	4.6538	4.9242	4.664	4.4886	4.8656	4.8817	4.863	4.7211	4.5403	5.1377	4.7487	4.5971	4.829	4.876	4.8817	4.7368	4.8917	5.1966
neg_5853	(4S,6S)-3,4,5,6-Tetrahydro-4-hydroxy-6-methyl-2H-pyran-2-one	metab_10784	-	HMDB0033302	389.182	neg	3M-H	C6H10O3	4.3469	0.0041	-	63.1	0.106691	33275-54-6	-	-	-	-	-	Organoheterocyclic compounds	Lactones	Delta valerolactones	5.0129	5.3508	4.7421	5.3027	4.4961	4.3312	5.3094	5.1518	5.1349	4.6922	5.5434	4.6287	4.8719	5.4358	5.3571	5.4349	4.8251	4.6282	5.1528	5.0173	4.9467	5.1676	4.7961	5.0456	5.0067	5.1932	5.2751
neg_5865	5,7-dihydroxy-2-(4-hydroxyphenyl)-8-(3,4,5-trihydroxyoxan-2-yl)-4H-chromen-4-one	metab_10794	-	HMDB0127225	401.088	neg	M-H	C20H18O9	4.3247	0.0035	-	74.2	-0.32894	-	-	-	-	-	-	Phenylpropanoids and polyketides	Flavonoids	Flavonoid glycosides	5.5249	5.2014	5.4597	5.8925	5.6629	5.878	5.4905	5.2452	5.4655	5.4178	5.1835	5.7367	5.6788	4.983	5.0151	5.1305	5.348	5.1028	5.0189	5.2041	5.1632	4.897	5.3984	5.0608	5.5245	4.9462	4.9985
neg_5875	Panaquinquecol 2	metab_10803	-	HMDB0038938;LMFA05000687	321.171	neg	M+FA-H	C17H24O3	4.3023	0.0066	-	68.8	-0.0352645	133921-58-1	-	-	-	-	-	Lipids and lipid-like molecules	Fatty Acyls	Fatty alcohols	3.0225	3.0816	3.0199	2.6895	2.67	2.7034	3.3652	3.2839	4.2804	4.0697	4.3957	3.2586	3.2813	3.8507	4.1507	3.8926	3.5773	3.1597	3.9145	3.4166	2.752	4.2545	3.1229	3.5584	3.8199	3.8126	4.4386
neg_5950	11-Hydroxy-9-tridecenoic acid	metab_10867	-	LMFA01050437;HMDB0035881	273.171	neg	M+FA-H	C13H24O3	4.1688	0.0032	-	71.1	-0.278698	105798-56-9	-	-	-	-	-	Lipids and lipid-like molecules	Fatty Acyls	Fatty acids and conjugates	5.2469	5.4287	5.0173	4.837	5.1557	4.6597	5.3153	5.3147	5.2666	5.4324	5.4513	5.1043	5.0441	5.0904	5.3526	5.1868	5.4505	4.9857	5.4189	5.1847	5.3189	5.2663	5.4406	5.3434	5.2213	5.5929	5.6551
neg_5962	13,14-dihydro-15-keto-tetranor PGF1beta	metab_10878	-	-	299.186	neg	M-H	C16H28O5	4.1464	0.0032	53.6	-	-0.50655	-	-	-	-	-	-	-	-	-	4.563	4.4975	4.3061	4.1686	4.635	4.0519	4.9357	4.7127	4.4585	4.5902	4.6428	4.2976	4.5855	4.7137	4.747	4.743	4.5693	4.4332	4.5346	4.5628	4.6994	4.9131	4.4513	4.6497	4.4405	4.6779	4.6027
neg_6057	L-Linalool 3-[xylosyl-(1->6)-glucoside]	metab_10954	-	HMDB0030421	429.213	neg	M-H2O-H	C21H36O10	3.9918	0.0043	-	58.2	-0.588468	84543-11-3	-	-	-	-	-	Lipids and lipid-like molecules	Fatty Acyls	Fatty acyl glycosides	4.2564	4.3486	3.8592	3.3921	3.9887	3.1334	4.0678	4.1827	4.07	3.9744	4.0567	3.6285	3.4658	4.0325	4.155	4.0816	4.1725	4.0457	4.3269	4.0666	4.4207	4.1844	4.2676	4.3123	4.9386	5.1486	5.0794
neg_6058	3,4,5-trihydroxy-6-(3-phenylpropoxy)oxane-2-carboxylic acid	metab_10955	-	HMDB0135312	311.114	neg	M-H	C15H20O7	3.9918	0.0046	-	60.5	-0.175224	-	-	-	-	-	-	Lipids and lipid-like molecules	Fatty Acyls	Fatty acyl glycosides	3.6261	4.0528	3.7614	3.0834	3.8487	3.0958	3.8238	3.9209	4.0165	4.0019	4.0102	3.855	3.9959	4.2083	4.2179	4.2309	3.9203	3.9116	4.1179	3.9863	3.9106	3.0187	3.8597	4.0121	3.9639	4.3673	3.9829
neg_6111	Seselin	metab_11004	C09312	HMDB0034257	455.154	neg	2M-H	C14H12O3	3.9032	0.003	-	71.1	7.72526	523-59-1	-	-	-	-	-	Phenylpropanoids and polyketides	Coumarins and derivatives	Pyranocoumarins	4.6096	4.7165	4.5137	4.2697	4.4934	4.2984	4.6607	4.6978	4.4202	4.3393	4.1494	3.9682	4.2073	4.2798	4.3657	4.3417	4.6969	4.1028	4.6055	4.4794	4.6103	4.4569	4.6972	4.5865	4.7205	4.8663	4.8407
neg_6114	Glucosyl (2E,6E,10x)-10,11-dihydroxy-2,6-farnesadienoate	metab_11007	-	HMDB0037823	477.234	neg	M+FA-H	C21H36O9	3.9032	0.0018	-	63.9	-0.445262	204927-92-4	-	-	-	-	-	Lipids and lipid-like molecules	Prenol lipids	Terpene glycosides	5.0552	5.3196	4.5019	4.3808	4.7512	4.2567	5.0665	5.0776	5.2971	4.6856	5.1964	4.6111	4.2139	4.8741	4.9139	4.9098	5.0126	4.4408	5.3445	4.6242	5.1353	4.7538	4.7871	5.1893	5.3566	5.6032	5.8101
neg_6126	Pisumionoside	metab_11017	-	HMDB0039947	449.203	neg	M+FA-H	C19H32O9	3.8809	0.0011	-	58.9	-0.112378	371113-06-3	-	-	-	-	-	Lipids and lipid-like molecules	Prenol lipids	Terpene glycosides	5.1407	5.312	4.8266	4.1596	4.9609	4.4346	5.2175	5.3671	4.9384	5.0489	5.4113	4.7595	4.6496	4.6584	4.9197	4.7683	5.1494	4.7117	5.0186	4.9462	5.1431	4.8497	5.167	5.0653	5.0632	5.3692	5.5389
neg_6140	7(14)-Bisabolene-2,3,10,11-tetrol	metab_11029	-	HMDB0035918	317.197	neg	M+FA-H	C15H28O4	3.8594	0.0044	-	70.2	-0.639602	122470-42-2	-	-	-	-	-	Lipids and lipid-like molecules	Prenol lipids	Sesquiterpenoids	3.8902	4.0291	3.3049	2.7393	3.5013	2.7532	3.5468	3.8517	3.9655	3.9434	4.252	3.6544	3.5697	4.0213	4.1213	4.0577	3.8291	3.6331	3.9436	3.6065	3.8987	4.0585	3.8614	3.9028	3.8893	4.7075	4.7737
neg_6142	Isorhamnetin 4'-O-glucuronide	metab_11031	-	HMDB0041757	537.092	neg	M+FA-H	C22H20O13	3.8594	0.0014	-	74.6	6.30432	-	-	-	-	-	-	Phenylpropanoids and polyketides	Flavonoids	Flavonoid glycosides	6.0563	5.5155	6.2126	4.0268	6.2028	4.8737	6.1945	6.5131	5.2152	6.1016	5.8752	5.3739	5.7627	3.5102	5.4159	4.4905	6.1718	6.4837	5.3283	6.4038	6.1141	4.3569	6.1149	6.1895	5.6165	3.1939	5.6293
neg_6144	Jasmolone glucoside	metab_11033	-	HMDB0032870	387.166	neg	M+FA-H	C17H26O7	3.8594	0.0011	-	55.4	0.0341718	-	-	-	-	-	-	Organic oxygen compounds	Organooxygen compounds	Carbohydrates and carbohydrate conjugates	6.4987	6.6676	6.4451	6.2314	6.3663	6.2074	6.56	6.6504	6.3826	6.3307	6.2506	6.0403	6.1979	6.355	6.4217	6.3781	6.5957	6.1782	6.5921	6.5314	6.5819	6.5212	6.6323	6.5888	6.6169	6.96	6.8753
neg_6181	E-3174	metab_11063	C15554	HMDB0060553	457.117	neg	M+Na-2H	C22H21ClN6O2	3.7934	0.005	-	69.6	2.69993	-	-	-	-	-	-	Benzenoids	Benzene and substituted derivatives	Biphenyls and derivatives	2.5933	3.0064	2.3176	2.4391	2.4197	2.453	2.3705	2.7409	3.8262	3.947	4.3189	3.5737	4.168	4.4145	4.3337	4.3555	2.3875	2.818	3.0352	2.6845	3.0489	2.376	2.3931	2.589	4.4482	4.8886	4.6342
neg_6196	Annuionone C	metab_11074	-	HMDB0032689	269.139	neg	M+FA-H	C13H20O3	3.7712	0.0017	-	54.9	-0.256832	155418-97-6	-	-	-	-	-	Organoheterocyclic compounds	Oxepanes	-	4.545	4.7491	4.3523	4.322	4.5506	4.2021	4.5078	4.6229	4.592	4.6156	4.7012	4.4546	4.4434	4.6742	4.7228	4.6499	4.4901	4.6913	4.6449	4.5233	4.8959	5.224	4.5444	4.7935	4.6878	5.1488	5.0357
neg_6197	Tetrahydroaldosterone-3-glucuronide	metab_11075	C03033	HMDB0010357;LMST05010067	539.25	neg	M-H	C27H40O11	3.7712	0.0032	-	95.3	-0.0100691	20605-81-6	-	-	map01100;map00040;map04976	Metabolism;Metabolism;Organismal Systems	Global and overview maps;Carbohydrate metabolism;Digestive system	Lipids and lipid-like molecules	Steroids and steroid derivatives	Steroidal glycosides	5.1231	5.4787	4.9277	5.1169	5.2368	4.8555	5.3673	5.3727	5.3313	5.2584	5.1107	5.1602	4.984	5.353	5.3651	5.3368	5.2994	5.3953	5.3674	5.2615	5.4843	5.9746	5.3454	5.4608	4.9881	5.4056	5.0396
neg_6234	(S)-5,7-Dihydroxy-6,8-dimethylflavanone	metab_11110	-	HMDB0030694	329.104	neg	M+FA-H	C17H16O4	3.7042	0.0067	-	69.5	1.69046	56297-79-1	-	-	-	-	-	Phenylpropanoids and polyketides	Flavonoids	Flavans	3.9134	4.0943	3.0842	3.05	4.6239	3.0639	3.3161	3.5808	3.0364	3.4837	3.8379	3.6496	3.9659	3.5236	3.6935	3.6048	3.1523	2.8902	3.9213	3.2272	3.7842	3.795	3.6311	3.8053	3.7909	4.3318	4.1346
neg_6297	Carboxy-ibuprofen	metab_11171	-	HMDB0060564	281.103	neg	M+FA-H	C13H16O4	3.5932	0.0057	-	54.7	-0.353828	-	-	-	-	-	-	Phenylpropanoids and polyketides	Phenylpropanoic acids	-	2.9867	3.1572	2.5735	2.5604	2.5409	2.5742	3.0798	3.0574	2.9307	3.0235	3.3924	2.5482	3.0064	3.5457	3.4091	3.3906	2.9118	2.822	3.2421	2.8881	2.9186	3.446	2.8735	2.9951	3.2705	4.0796	4.0106
neg_6314	Cynaroside A	metab_11188	-	HMDB0040532	443.192	neg	M-H	C21H32O10	3.5716	0.0024	-	50.8	-0.665686	117804-06-5	-	-	-	-	-	Lipids and lipid-like molecules	Prenol lipids	Terpene lactones	4.7027	5.0231	4.6354	4.25	4.6228	4.1221	4.7396	4.903	4.8786	4.7821	4.8891	4.6106	4.55	4.7771	4.8355	4.7687	4.84	4.6412	4.9408	4.764	4.8964	4.7708	4.8352	4.9068	4.9658	5.2617	5.2288
neg_6316	Cortolone-3-glucuronide	metab_11190	-	HMDB0010320	541.265	neg	M-H	C27H42O11	3.5716	0.0019	-	88.3	-0.130264	56162-46-0	-	-	-	-	-	Lipids and lipid-like molecules	Steroids and steroid derivatives	Steroidal glycosides	5.5666	5.8514	5.5969	5.6927	5.8271	5.3992	6.0147	5.8974	5.6784	5.7509	5.7601	5.6607	5.727	5.8391	5.8782	5.7924	5.8091	6.0042	6.007	5.9433	5.8556	6.3777	5.7295	5.9265	5.3371	5.7055	5.2429
neg_6341	Tetranor-PGAM	metab_11214	-	-	309.134	neg	M-H	C16H22O6	3.5275	0.0075	59.9	-	0.000479014	-	-	-	-	-	-	-	-	-	2.0085	3.1136	1.9528	2.0736	2.0543	2.0874	2.0053	2.8506	3.4019	3.3535	3.5047	3.1264	2.5391	3.2633	3.4824	3.2001	2.0222	3.2024	3.1995	2.5817	3.1775	3.4104	2.2362	3.2109	3.5597	4.3468	4.1432
neg_6422	Estrone glucuronide	metab_11282	C11133	HMDB0004483	481.161	neg	M+Cl	C24H30O8	3.4406	0.0084	-	57.3	-4.56939	2479-90-5	-	-	map00140	Metabolism	Lipid metabolism	Lipids and lipid-like molecules	Steroids and steroid derivatives	Steroidal glycosides	5.0559	5.287	4.8289	4.596	4.9248	4.5654	4.843	5.1195	4.8957	4.7888	5.0246	4.7209	4.9426	5.1307	5.0892	5.0745	5.0131	4.8256	5.137	5.1126	5.2274	3.2409	5.0256	5.1739	4.7653	5.3783	5.292
neg_6437	Polyethylene, oxidized	metab_11295	-	HMDB0032472	243.123	neg	M-H	C12H20O5	3.4196	0.0016	-	61	-1.65373	68441-17-8	-	-	-	-	-	Lipids and lipid-like molecules	Fatty Acyls	Fatty acids and conjugates	4.8715	5.0296	4.6213	4.5948	4.7672	4.5023	4.7666	4.9351	5.1086	5.17	5.2855	4.8448	4.8996	5.0126	5.1638	5.0437	4.8026	4.7882	4.8502	4.792	5.0106	5.1581	4.8878	4.941	5.0426	5.4162	5.3612
neg_6502	2beta,9xi-Dihydroxy-8-oxo-1(10),4,11(13)-germacratrien-12,6alpha-olide	metab_11356	-	HMDB0036662	259.097	neg	M-H2O-H	C15H18O5	3.3365	0.002	-	50.8	-0.680582	-	-	-	-	-	-	Lipids and lipid-like molecules	Prenol lipids	Terpene lactones	4.3725	4.5425	4.1962	3.8234	4.3936	3.65	4.4923	4.4209	4.3376	4.2038	4.484	3.8975	3.9939	4.2492	4.2741	4.2887	4.3012	3.9989	4.5573	4.0934	4.3396	4.3745	4.3725	4.3922	4.3248	4.5825	4.5467
neg_6503	(S)-9-Hydroxy-10-undecenoic acid	metab_11357	-	HMDB0032662;LMFA01050436	245.139	neg	M+FA-H	C11H20O3	3.3365	0.0018	-	65.3	-1.92033	-	-	-	-	-	-	Organic acids and derivatives	Hydroxy acids and derivatives	Medium-chain hydroxy acids and derivatives	5.221	5.3664	5.0016	4.7626	5.107	4.758	5.1474	5.2636	5.2768	5.4093	5.4526	5.0906	5.0808	5.1867	5.3639	5.2265	5.1482	5.0358	5.2023	5.1367	5.3076	5.3605	5.2815	5.2539	5.2127	5.6117	5.598
neg_6542	Neuromedin N (1-4)	metab_11394	-	HMDB0013021	525.271	neg	M+Na-2H	C26H40N4O6	3.2924	0.0061	-	52.5	2.11489	-	-	-	-	-	-	Organic acids and derivatives	Carboxylic acids and derivatives	Amino acids, peptides, and analogues	5.1924	5.4094	4.9933	4.9603	4.9385	4.5959	4.9088	5.2141	5.4464	5.2959	5.2187	5.0523	4.9235	5.1331	5.2902	5.1721	5.0046	5.466	5.1786	5.1533	4.0094	5.3332	5.1654	4.9313	3.82	4.1731	3.8414
neg_6575	4-Nitrophenol	metab_11423	C06813;C00870	HMDB0001232;HMDB0062627;HMDB0041950	138.018	neg	M-H	C6H5NO3	3.2503	0.0053	63.4	-	-8.45518	100-02-7	-	-	-	-	-	Benzenoids	Phenols	Nitrophenols	4.9479	4.635	4.891	5.3527	5.0945	5.3618	4.931	4.6786	4.8945	4.902	4.6383	5.1701	5.1213	4.4778	4.5175	4.5903	4.862	4.5764	4.5319	4.6785	4.6292	4.4945	4.9018	4.5409	5.001	4.4819	4.5513
neg_6576	Gamma-CEHC	metab_11424	-	HMDB0001931	263.129	neg	M-H	C15H20O4	3.2503	0.0019	66.4	-	-0.359802	178167-75-4	-	-	-	-	-	Organoheterocyclic compounds	Benzopyrans	1-benzopyrans	4.7589	4.7649	4.4543	4.1385	4.673	3.869	4.652	4.6731	4.6053	4.5784	4.7279	4.0968	4.1653	4.3808	4.5475	4.4126	4.5577	4.1257	4.7414	4.24	4.5171	4.602	4.6682	4.568	4.7041	4.8324	4.8545
neg_6577	[4-(7-hydroxy-3,4-dihydro-2H-1-benzopyran-3-yl)phenyl]oxidanesulfonic acid	metab_11425	-	HMDB0141213	321.044	neg	M-H	C15H14O6S	3.2503	0.0029	-	75.5	-0.966064	-	-	-	-	-	-	Phenylpropanoids and polyketides	Isoflavonoids	Isoflavans	4.6447	5.6274	4.9861	4.2394	4.9426	3.9613	4.9843	5.2865	4.4867	5.0108	5.2233	5.0136	5.1602	5.7233	5.6534	5.6253	5.1938	5.3381	5.2302	5.6943	5.2843	5.7091	5.2445	5.478	4.5327	5.212	4.9484
neg_6602	[3-(3,7-dihydroxy-3,4-dihydro-2H-1-benzopyran-2-yl)phenyl]oxidanesulfonic acid	metab_11447	-	HMDB0135131	337.039	neg	M-H	C15H14O7S	3.2295	0.0016	-	55.9	-0.185502	-	-	-	-	-	-	Phenylpropanoids and polyketides	Flavonoids	Flavans	4.71	5.0349	4.4674	3.7219	4.4732	4.5994	4.5691	4.8483	4.4077	4.5455	5.0998	4.3506	4.3295	5.4954	5.4032	5.3814	4.7095	5.4242	5.3174	4.9414	5.3245	5.3202	4.4565	5.3833	4.6672	5.5027	5.1978
neg_6640	17-beta-Estradiol-3-glucuronide	metab_11478	C05503;C03033	HMDB0006224;LMST05010058	483.177	neg	M+Cl	C24H32O8	3.1857	0.0103	-	87.1	-4.62566	-	-	-	map01100;map00040;map00140;map04976	Metabolism;Metabolism;Metabolism;Organismal Systems	Global and overview maps;Carbohydrate metabolism;Lipid metabolism;Digestive system	Lipids and lipid-like molecules	Steroids and steroid derivatives	Steroidal glycosides	4.3224	5.1183	4.0028	4.1629	4.3173	3.524	4.7091	4.5783	4.1173	4.3014	4.6203	4.3448	3.8842	4.8885	4.7734	4.7701	3.9187	4.5093	4.5683	4.3235	4.5156	3.4468	4.3896	4.523	4.86	4.8318	4.7699
neg_6674	Tavulin	metab_11510	-	HMDB0036773	285.113	neg	M+Na-2H	C15H20O4	3.1645	0.0052	-	85	8.84991	71030-09-6	-	-	-	-	-	Lipids and lipid-like molecules	Prenol lipids	Terpene lactones	4.9799	4.8242	4.9336	3.8088	4.3292	4.2961	4.3561	4.9037	4.7435	5.0887	4.836	4.5214	4.6582	5.2168	5.1989	5.1948	4.7131	4.9783	5.2798	4.7475	4.7996	5.5148	4.9243	5.0277	3.9113	4.3556	4.8399
neg_6695	(3S,5R,6R,7E)-3,5,6-Trihydroxy-7-megastigmen-9-one	metab_11529	-	HMDB0038736	287.15	neg	M+FA-H	C13H22O4	3.1423	0.0041	-	78.2	-0.304731	-	-	-	-	-	-	-	-	-	4.3588	4.604	4.2296	3.8339	4.2773	3.8322	4.1635	4.473	4.2222	4.3727	4.4664	4.1562	4.1972	4.4087	4.4758	4.4057	4.1681	4.2103	4.3242	4.4138	4.4334	4.6062	4.313	4.4109	4.4263	4.8672	4.9175
neg_6717	3-Oxodecanoic acid	metab_11549	-	HMDB0010724	231.123	neg	M+FA-H	C10H18O3	3.1202	0.0045	-	68.1	-2.6855	-	-	-	-	-	-	Organic acids and derivatives	Keto acids and derivatives	Medium-chain keto acids and derivatives	3.7308	3.9156	3.503	3.4364	3.6549	3.2478	3.589	3.8026	3.9658	3.9845	4.1799	3.6131	3.6692	3.8923	4.0104	3.9182	3.7042	3.6231	3.8522	3.5805	3.911	3.9381	3.7904	3.8696	4.041	4.408	4.3575
neg_6736	[6]-Gingerdiol 3,5-diacetate	metab_11566	-	HMDB0040568	425.218	neg	M+FA-H	C21H32O6	3.0977	0.0116	-	69.6	0.290798	143615-75-2	-	-	-	-	-	Lipids and lipid-like molecules	Fatty Acyls	Fatty alcohol esters	3.6586	4.0277	3.5317	3.5912	3.9379	3.2242	3.7457	3.9271	3.8549	4.009	3.8087	3.6625	3.5921	3.6666	3.8919	3.7405	3.6791	4.049	4.0012	3.9081	3.7446	4.5041	4.1022	3.9468	3.3226	3.4965	3.3653
neg_6738	4,5-Dihydrovomifoliol	metab_11568	-	HMDB0040615	271.155	neg	M+FA-H	C13H22O3	3.0977	0.0009	-	57.6	-0.148525	142173-08-8	-	-	-	-	-	Lipids and lipid-like molecules	Prenol lipids	Sesquiterpenoids	4.9004	4.963	4.5927	4.5529	4.8174	4.4557	4.8567	4.8857	5.2008	5.3207	5.3448	4.9597	4.8751	5.0422	5.235	5.0767	4.9086	4.6406	4.9293	4.6954	4.9173	5.027	4.9491	4.9059	5.0254	5.3183	5.3706
neg_6782	Tanacetol B	metab_11612	-	HMDB0035075	317.176	neg	M+Na-2H	C17H28O4	3.0534	0.0059	-	63	7.30207	86787-28-2	-	-	-	-	-	Lipids and lipid-like molecules	Prenol lipids	Sesquiterpenoids	2.9413	3.3331	2.4297	2.3617	2.9866	2.3756	3.4057	3.2666	2.7239	3.6445	3.351	2.6449	2.4639	3.4011	3.5499	3.3823	3.0981	3.3859	3.0657	3.2035	3.3387	4.2213	3.571	3.2031	2.7249	2.9253	2.3787
neg_6871	Glucosyl (E)-2,6-Dimethyl-2,5-heptadienoate	metab_11696	-	HMDB0035136	361.15	neg	M+FA-H	C15H24O7	2.9682	0.0039	-	69.5	-0.0129198	261949-43-3	-	-	-	-	-	Organic oxygen compounds	Organooxygen compounds	Carbohydrates and carbohydrate conjugates	4.4942	4.9547	4.6193	4.2109	4.5757	4.1781	4.668	4.7781	4.8888	4.5136	5.153	4.5259	4.4936	5.1175	5.0184	4.9851	4.7163	4.8316	4.9428	4.8223	5.0749	4.8317	4.4779	5.0273	5.1919	5.7009	5.6516
neg_6908	5-(3',4'-Dihydroxyphenyl)-gamma-valerolactone	metab_11730	-	HMDB0029185	253.071	neg	M+FA-H	C11H12O4	2.9251	0.0076	-	52.9	-2.06993	-	-	-	-	-	-	Benzenoids	Phenols	Benzenediols	3.5606	4.0532	3.2269	3.3725	3.6337	3.0577	3.6067	3.6887	3.4128	3.2945	3.7139	3.6608	3.3696	3.8456	3.6777	3.7156	3.6672	3.6746	3.8309	3.3869	4.0566	3.9775	3.2721	3.7984	3.5885	4.3651	4.1078
neg_6909	N(6)-(1,2-dicarboxyethyl)AMP	metab_11731	C03794	HMDB0059653	508.073	neg	M+FA-H	C14H18N5O11P	2.9251	0.0078	-	61.5	1.73507	-	-	-	map01100;map00250;map00230	Metabolism;Metabolism;Metabolism	Global and overview maps;Amino acid metabolism;Nucleotide metabolism	Nucleosides, nucleotides, and analogues	Purine nucleotides	Purine ribonucleotides	4.4066	4.7069	4.2256	3.9453	4.4723	3.9614	3.9685	4.6926	4.6808	4.379	4.27	4.3824	4.4995	4.5498	4.4742	4.5214	4.4829	4.5761	4.7601	4.6382	4.7778	3.9205	4.6907	4.7	4.6069	4.9169	4.8438
neg_6911	NNAL-N-glucuronide	metab_11733	C19606	HMDB0060498	385.151	neg	M-H	C16H24N3O8+	2.9251	0.0031	-	73.7	4.2351	-	-	-	map05204;map00980	Human Diseases;Metabolism	Cancers: Overview;Xenobiotics biodegradation and metabolism	Organic oxygen compounds	Organooxygen compounds	Carbohydrates and carbohydrate conjugates	4.1655	4.6684	4.5173	3.786	4.1045	3.8118	4.2581	4.5691	4.4854	4.3151	4.5528	4.2005	4.3128	4.8062	4.6688	4.7158	4.2695	4.4962	4.6064	4.735	4.6747	4.5153	4.3593	4.6456	4.3921	4.7915	4.6162
neg_6913	{[3-(2-hydroxyphenyl)prop-2-en-1-yl]oxy}sulfonic acid	metab_11735	-	HMDB0134048	229.017	neg	M-H	C9H10O5S	2.9251	0.003	-	53.2	-2.54652	-	-	-	-	-	-	Benzenoids	Benzene and substituted derivatives	Styrenes	4.4418	5.0402	4.3648	3.8433	4.4624	3.6692	4.4334	4.7602	4.5034	4.606	5.0575	4.353	4.4844	5.3433	5.2577	5.2512	4.762	4.9713	5.28	4.8225	5.1577	5.2226	4.6288	5.1825	4.6338	5.3133	5.369
neg_6961	9-Oxo-nonanoic acid	metab_11774	-	HMDB0094711;LMFA01060160	217.108	neg	M+FA-H	C9H16O3	2.8819	0.0027	-	71.5	-3.65919	-	-	-	-	-	-	Lipids and lipid-like molecules	Fatty Acyls	Fatty acids and conjugates	4.8728	5.1468	4.5999	4.6064	4.8035	4.3935	4.7725	4.9195	4.6669	4.7752	4.9301	4.6593	4.524	4.8328	4.9101	4.8167	4.8558	4.5622	4.9798	4.687	5.0826	5.0082	4.8863	5.0336	4.9434	5.4872	5.4774
neg_7027	(2-benzyl-3-oxobutoxy)sulfonic acid	metab_11835	-	HMDB0133706	303.054	neg	M+FA-H	C11H14O5S	2.8172	0.0031	-	59	-0.458467	-	-	-	-	-	-	Benzenoids	Benzene and substituted derivatives	-	3.9953	4.2949	4.4028	3.6951	3.7233	3.4724	3.8749	4.4052	3.9431	3.8626	4.4255	3.7338	4.1279	4.1519	4.2124	4.0732	4.3435	4.5485	4.5383	4.797	4.2267	4.4486	3.9733	4.5143	4.07	4.3776	4.2805
neg_7031	Indolylacryloylglycine	metab_11839	-	HMDB0006005	243.077	neg	M-H	C13H12N2O3	2.8172	0.0021	-	59.5	-1.43388	3475-68-1	-	-	-	-	-	Organic acids and derivatives	Carboxylic acids and derivatives	Amino acids, peptides, and analogues	5.6955	5.9945	5.4575	5.4921	5.6	5.266	5.8498	5.798	5.7578	5.7056	5.8392	5.7	5.5396	5.9508	5.9159	5.8955	5.6698	5.5686	5.7585	5.5729	5.8366	6.0021	5.4817	5.7944	5.8529	5.6308	5.5194
neg_7091	Trandolaprilat	metab_11893	C21515	HMDB0060583	423.187	neg	M+Na-2H	C22H30N2O5	2.751	0.006	-	51.6	-6.62814	-	-	-	-	-	-	Organic acids and derivatives	Carboxylic acids and derivatives	Amino acids, peptides, and analogues	4.3637	4.2502	4.0501	3.0934	4.424	3.7106	4.3788	4.6215	4.3622	4.3435	4.947	3.9761	4.1949	4.3431	4.2468	4.2295	4.0632	4.1657	4.198	4.1983	4.4421	4.2206	4.0275	4.3521	4.1303	4.5963	4.6151
neg_7093	Dihydronaringenin-O-sulphate	metab_11895	-	HMDB0059996	335.023	neg	M-H2O-H	C15H14O8S	2.751	0.0051	-	66.8	-0.251806	-	-	-	-	-	-	Phenylpropanoids and polyketides	Linear 1,3-diarylpropanoids	Chalcones and dihydrochalcones	3.6062	4.5181	3.7323	3.5555	2.9248	2.9581	3.9002	4.1666	2.894	3.1627	4.5184	3.1201	3.3655	4.8419	4.7024	4.6792	3.5201	3.4446	3.9703	4.1488	3.7929	4.6881	3.2051	3.9807	3.8385	4.4565	4.5239
neg_7139	6-(5-ethyl-2,3-dihydroxyphenoxy)-3,4,5-trihydroxyoxane-2-carboxylic acid	metab_11937	-	HMDB0128028	311.077	neg	M-H2O-H	C14H18O9	2.7066	0.0049	-	56.7	0.0863461	-	-	-	-	-	-	Organic oxygen compounds	Organooxygen compounds	Carbohydrates and carbohydrate conjugates	3.7423	3.9837	3.6476	3.4698	3.5583	3.2389	3.792	3.827	3.8778	3.8685	3.9489	3.6867	3.6612	4.2417	4.1366	4.1513	3.7028	3.559	4.0709	3.628	3.9572	2.076	3.8261	3.9377	4.2554	4.7349	5.0493
neg_7162	Undecanedioic acid	metab_11960	-	LMFA01170007;HMDB0000888	261.134	neg	M+FA-H	C11H20O4	2.6848	0.0009	-	59.7	-0.966171	1852-04-6	-	-	-	-	-	Lipids and lipid-like molecules	Fatty Acyls	Fatty acids and conjugates	4.0729	4.3435	3.7878	3.6375	4.0017	3.5949	3.9937	4.1312	4.312	4.2791	4.5271	4.0766	4.0394	4.2173	4.3449	4.191	3.8984	3.696	4.1813	3.7976	4.1581	4.0958	4.0618	4.1239	4.2523	4.7171	4.7097
neg_7231	L-Phenylalanine	metab_12022	C00079	HMDB0000159	164.071	neg	M-H	C9H11NO2	2.5982	0.0032	79.2	-	-6.25175	63-91-2	Peptides	Amino acids	map01100;map04978;map01210;map02010;map01230;map00360;map04974;map00970;map00400;map05230	Metabolism;Organismal Systems;Metabolism;Environmental Information Processing;Metabolism;Metabolism;Organismal Systems;Genetic Information Processing;Metabolism;Human Diseases	Global and overview maps;Digestive system;Global and overview maps;Membrane transport;Global and overview maps;Amino acid metabolism;Digestive system;Translation;Amino acid metabolism;Cancers: Overview	Organic acids and derivatives	Carboxylic acids and derivatives	Amino acids, peptides, and analogues	3.936	4.2121	3.8401	3.4997	4.0799	3.6495	3.9033	4.072	4.0932	4.0393	4.1311	3.8864	3.7164	4.0632	4.104	4.0173	4.1457	4.0345	4.1802	4.066	4.1072	4.2655	4.0979	4.1246	4.1625	4.3032	4.3028
neg_7273	6-(4-ethyl-2-hydroxyphenoxy)-3,4,5-trihydroxyoxane-2-carboxylic acid	metab_12060	-	HMDB0124984	313.093	neg	M-H	C14H18O8	2.535	0.0046	-	65.9	-0.526215	-	-	-	-	-	-	Organic oxygen compounds	Organooxygen compounds	Carbohydrates and carbohydrate conjugates	3.9664	4.2949	4.4557	4.1762	3.8232	3.9004	4.659	4.496	4.2012	4.0307	4.5356	4.0122	4.2253	4.2188	4.228	4.2233	3.9055	4.1968	4.3663	4.168	4.3682	3.5247	4.0446	4.2776	4.0188	4.1975	4.8324
neg_7281	1,4-Ipomeadiol	metab_12068	-	HMDB0030471	215.092	neg	M+FA-H	C9H14O3	2.514	0.0018	-	56.8	-4.24221	53011-73-7	-	-	-	-	-	Organoheterocyclic compounds	Heteroaromatic compounds	-	4.544	4.8962	4.4116	4.5658	4.5298	4.2041	4.7993	4.6934	4.2393	4.4204	4.6028	4.4883	4.4615	4.6678	4.5951	4.5762	4.4613	4.3907	4.5379	4.5334	4.8123	4.8141	4.5383	4.703	4.5174	5.1496	5.0356
neg_7287	(Z)-2-Methyl-2-butene-1,4-diol 4-O-beta-D-Glucopyranoside	metab_12073	-	HMDB0041187	263.114	neg	M-H	C11H20O7	2.4932	0.0133	-	62.1	-0.223313	-	-	-	-	-	-	Lipids and lipid-like molecules	Fatty Acyls	Fatty acyl glycosides	2.6778	3.2596	3.5674	3.7168	2.7239	2.7572	3.0412	3.4368	3.3161	4.2097	3.5536	3.6196	4.2696	4.4737	4.4185	4.4746	3.6201	2.9729	3.4743	3.9422	3.5271	2.6802	3.9532	3.1797	4.5662	3.5309	3.2163
neg_7296	Phenylalanyl-Gamma-glutamate	metab_12082	-	HMDB0029009	314.114	neg	M+Na-2H	C14H19N3O4	2.4727	0.0073	-	51.6	7.52991	-	-	-	-	-	-	Organic acids and derivatives	Carboxylic acids and derivatives	Amino acids, peptides, and analogues	3.7184	2.8384	2.7501	2.8719	2.8524	2.8858	2.8031	2.8265	2.8159	3.3243	2.8241	2.8346	2.8106	4.23	4.0308	4.2798	2.8201	2.7121	2.7731	2.8088	2.8111	4.8109	2.8257	2.7811	4.1809	3.1157	3.4919
neg_7300	Thiamine	metab_12086	C00378	HMDB0000235	286.089	neg	M+Na-2H	C12H17N4OS+	2.4727	0.0019	-	62.5	9.40457	59-43-8	Vitamins and Cofactors	Vitamins	map00730;map01100;map02010;map04122;map04977	Metabolism;Metabolism;Environmental Information Processing;Genetic Information Processing;Organismal Systems	Metabolism of cofactors and vitamins;Global and overview maps;Membrane transport;Folding, sorting and degradation;Digestive system	Organoheterocyclic compounds	Diazines	Pyrimidines and pyrimidine derivatives	4.8995	4.6611	4.7915	4.4334	4.6761	4.6401	4.8371	4.7666	4.9121	4.7965	4.7995	4.6961	4.6396	4.6488	4.7075	4.6482	4.7612	4.8364	4.709	4.8619	4.7853	4.3133	4.8175	4.7861	4.452	4.4791	4.5801
neg_7321	6-(4-ethyl-5-hydroxy-2-methoxyphenoxy)-3,4,5-trihydroxyoxane-2-carboxylic acid	metab_12105	-	HMDB0128044	325.093	neg	M-H2O-H	C15H20O9	2.4523	0.0033	-	82.5	-0.652615	-	-	-	-	-	-	Organic oxygen compounds	Organooxygen compounds	Carbohydrates and carbohydrate conjugates	5.1057	5.3329	5.1106	4.7559	5.3173	4.7243	5.1602	5.1695	5.1574	5.3065	5.4368	5.2554	5.3823	5.5043	5.4415	5.4566	5.0662	5.0509	5.2129	5.157	5.4592	4.6901	5.1897	5.3264	5.5514	5.5945	5.3124
neg_7333	3,3-Dimethylglutaric acid	metab_12116	-	HMDB0002441	159.065	neg	M-H	C7H12O4	2.4335	0.0025	66.4	-	-7.11553	4839-46-7	-	-	-	-	-	Lipids and lipid-like molecules	Fatty Acyls	Fatty acids and conjugates	3.8435	4.3704	3.6008	3.9208	4.442	3.8961	4.1644	3.9697	3.8253	4.0413	4.0169	3.8112	3.8439	3.8977	3.9918	3.8663	3.6673	3.6008	3.8418	3.8675	3.8235	3.982	3.9852	3.8136	4.5765	4.7413	4.5991
neg_7352	Perilloside B	metab_12135	-	HMDB0040465	373.15	neg	M+FA-H	C16H24O7	2.4121	0.0021	-	59.8	-0.327689	-	-	-	-	-	-	Lipids and lipid-like molecules	Prenol lipids	Terpene glycosides	3.6246	4.6219	3.7717	3.6008	3.4156	3.2045	3.8354	4.1224	4.0533	4.1767	4.0969	4.3101	3.5351	4.6672	4.5944	4.5779	3.7497	3.8975	4.5089	3.9262	3.92	2.381	3.7708	4.1802	4.2502	4.4564	4.6098
neg_7477	Acetyl-DL-Leucine	metab_12252	C02710	HMDB0011756	172.097	neg	M-H	C8H15NO3	2.309	0.0006	81.4	-	-5.6707	-	-	-	-	-	-	Organic acids and derivatives	Carboxylic acids and derivatives	Amino acids, peptides, and analogues	5.2556	5.5392	5.2431	4.8576	5.449	5.1075	5.3034	5.4963	5.5874	5.3926	5.607	5.3116	5.0897	5.5144	5.5379	5.5003	5.4898	5.5763	5.5756	5.5026	5.4776	5.5956	5.4823	5.5276	5.4009	5.4627	5.5655
neg_7494	1-Octen-3-yl primeveroside	metab_12267	-	HMDB0032960;LMFA13010064	403.197	neg	M-H2O-H	C19H34O10	2.2887	0.0032	-	83.5	-0.35272	209863-01-4	-	-	-	-	-	Lipids and lipid-like molecules	Fatty Acyls	Fatty acyl glycosides	4.3733	4.7239	4.6235	4.2565	4.7335	3.9147	4.6382	4.7601	4.4648	4.5816	4.9535	4.4897	4.9343	4.9623	4.9176	4.8916	4.5003	4.7528	4.6998	4.961	4.8748	4.9997	4.4705	4.8591	5.1507	5.3854	5.1714
neg_7495	Panaquinquecol 4	metab_12268	-	HMDB0038939	295.13	neg	M+Na-2H	C17H22O3	2.2887	0.0015	-	53.7	-6.81524	145427-82-3	-	-	-	-	-	Organooxygen compounds	Carbonyl compounds	Alpha,beta-unsaturated carbonyl compounds	5.0076	5.2555	4.8604	4.6875	4.9304	4.5037	5.0044	5.1124	4.9617	4.9012	5.0318	4.8791	4.8524	5.1676	5.1262	5.1228	4.9927	4.738	5.2355	4.9422	5.1413	5.3366	5.1182	5.1506	4.8934	5.2384	5.285
neg_7581	3,4,5-trihydroxy-6-{[1-(4-methoxyphenyl)pentan-3-yl]oxy}oxane-2-carboxylic acid	metab_12339	-	HMDB0133009	415.161	neg	M+FA-H	C18H26O8	2.2045	0.0033	-	78.9	-0.144555	-	-	-	-	-	-	Lipids and lipid-like molecules	Fatty Acyls	Fatty acyl glycosides	4.5246	4.7406	4.7088	3.9739	4.652	4.0204	4.4918	4.8346	4.5046	4.8377	4.9562	4.5423	4.8297	5.1455	5.0828	5.0213	4.5514	4.6542	4.7174	4.941	5.0041	5.1141	4.5587	4.9338	5.4734	5.7961	5.6584
neg_7599	4-phenylbutanic acid-O-sulphate	metab_12356	-	HMDB0059983	289.039	neg	M+FA-H	C10H12O5S	2.1855	0.0027	-	65.3	-0.653918	-	-	-	-	-	-	Benzenoids	Benzene and substituted derivatives	-	4.0611	4.3677	4.2045	3.2297	4.1789	3.5778	4.022	4.4099	4.4839	4.5774	5.2575	4.2766	4.4237	5.1028	5.0919	4.9934	4.3157	4.7065	4.5519	4.6206	4.7183	4.6863	4.3094	4.742	4.3158	5.4392	5.3061
neg_7600	Seryltyrosine	metab_12357	-	HMDB0029051	249.088	neg	M-H2O-H	C12H16N2O5	2.1855	0.0021	-	55.6	-1.81957	-	-	-	-	-	-	Organic acids and derivatives	Carboxylic acids and derivatives	Amino acids, peptides, and analogues	4.442	4.8378	4.5733	3.6961	4.7844	4.0185	4.555	4.8438	4.4264	4.736	5.0929	4.7046	4.5106	5.6158	5.4545	5.5298	4.9501	4.8147	5.1741	4.966	4.9641	5.3011	4.6365	5.041	4.6178	4.9581	5.0408
neg_7608	Marmelolactone A	metab_12361	-	HMDB0036042	211.097	neg	M+FA-H	C10H14O2	2.1654	0.008	-	58.8	-3.17441	74133-35-0	-	-	-	-	-	Organoheterocyclic compounds	Lactones	Gamma butyrolactones	3.5554	3.4225	2.5382	3.2638	3.2386	2.1571	3.5895	2.8432	3.8135	3.6753	3.8156	3.1963	3.4492	2.0742	3.1146	3.52	3.0711	1.9846	2.96	2.9817	2.9336	2.0804	3.182	2.4326	4.3125	4.5215	4.4252
neg_7715	Acetaminophen glucuronide	metab_12458	-	HMDB0010316	308.077	neg	M-H2O-H	C14H17NO8	2.083	0.0022	-	72.1	-0.520796	16110-10-4	-	-	-	-	-	Organic oxygen compounds	Organooxygen compounds	Carbohydrates and carbohydrate conjugates	4.9435	5.1243	5.1143	4.6147	4.8332	4.5412	5.0011	5.1328	5.0076	5.0286	5.2294	4.7777	4.6668	4.8092	4.96	4.782	5.1463	5.3022	5.1345	5.4617	5.1217	2.5967	5.1291	5.2008	5.3631	5.2587	5.2057
neg_7742	Alpha-D-Galacturonic acid	metab_12483	-	-	193.035	neg	M-H	C6H10O7	2.0629	0.0048	56.1	-	-4.10955	-	-	-	-	-	-	-	-	-	4.096	3.9299	4.1338	3.9803	4.2492	3.8854	4.6134	4.2803	4.0654	4.319	4.1105	4.0064	4.6123	4.8513	4.7764	4.8	4.1528	4.817	4.8348	4.1446	4.7473	3.1058	4.5411	4.7415	4.4053	4.2454	4.4131
neg_7743	Indoxyl glucuronide	metab_12484	-	HMDB0010319	354.083	neg	M+FA-H	C14H15NO7	2.0629	0.0018	-	82.6	-0.516197	35804-66-1	-	-	-	-	-	Organic oxygen compounds	Organooxygen compounds	Carbohydrates and carbohydrate conjugates	5.0205	4.8237	5.3006	4.5305	4.94	4.4552	5.118	5.1705	4.9151	4.725	5.3577	4.5729	4.5199	5.0182	5.0043	5.0072	5.121	5.2816	5.6194	4.8743	5.5104	3.2781	4.8236	5.5264	4.7558	5.0378	5.0332
neg_7768	3,4,5-trihydroxy-6-[3-(4-methoxyphenyl)propoxy]oxane-2-carboxylic acid	metab_12504	-	HMDB0135749	387.129	neg	M+FA-H	C16H22O8	2.0197	0.0036	-	68.3	-0.529564	-	-	-	-	-	-	Lipids and lipid-like molecules	Fatty Acyls	Fatty acyl glycosides	4.1254	4.3228	4.1043	3.9059	4.257	3.8864	4.3339	4.2042	4.4572	4.2489	4.6113	4.1335	4.3343	4.3562	4.3691	4.3251	4.0187	3.7746	4.2406	4.2364	4.2244	4.2093	4.0264	4.2065	4.8998	5.0168	4.9686
neg_7817	3alpha,4,5,7alpha-Tetrahydro-5-hydroxy-1H-isoindole-1,3(2H)-dione	metab_12548	-	HMDB0034887	148.039	neg	M-H2O-H	C8H9NO3	1.9577	0.0093	-	73.2	-7.06221	-	-	-	-	-	-	Organoheterocyclic compounds	Isoindoles and derivatives	Isoindolines	4.0344	3.848	3.8897	4.0444	3.9622	3.8878	4.0296	3.952	3.9539	3.9023	4.0513	4.0969	4.0766	3.6716	3.7532	3.9169	4.182	3.8626	3.6659	3.8745	3.8172	5.0636	3.8259	3.6195	3.8019	3.7775	3.6547
neg_7819	Xi-2,3-Dihydro-2-oxo-1H-indole-3-acetic acid	metab_12550	-	HMDB0035514	236.056	neg	M+FA-H	C10H9NO3	1.9577	0.0081	-	68.5	-3.61569	2971-31-5	-	-	-	-	-	Organoheterocyclic compounds	Indoles and derivatives	Indolyl carboxylic acids and derivatives	4.2826	4.223	4.0234	3.6039	4.1665	3.5258	4.2437	4.1663	4.4508	4.3465	4.6766	4.2359	4.1249	4.222	4.2713	4.2372	3.8864	2.7705	4.0371	3.5883	3.5931	3.9885	4.1039	3.8029	4.4828	4.6636	4.5961
neg_7849	Cassiaside	metab_12578	-	HMDB0033913	441.061	neg	M+K-2H	C20H20O9	1.9216	0.0105	-	61.4	4.77681	123914-49-8	-	-	-	-	-	Organoheterocyclic compounds	Naphthopyrans	Naphthopyranones	5.2167	4.8337	5.1877	5.3763	5.245	5.1315	5.1489	4.9835	5.1978	5.2642	5.0504	5.3446	5.3887	4.8002	4.7626	5.0074	5.1487	4.7426	4.6204	4.9409	4.899	4.579	5.1931	4.7934	5.1805	4.5994	4.6425
neg_7854	Indoxylsulfuric acid	metab_12583	-	HMDB0000682	212.001	neg	M-H	C8H7NO4S	1.9216	0.0013	92.6	-	-3.8306	-	-	-	-	-	-	Organic acids and derivatives	Organic sulfuric acids and derivatives	Arylsulfates	7.0575	7.3604	7.1506	6.4551	6.9401	6.1302	7.0686	7.285	7.0285	7.1669	7.2797	6.8102	6.8265	7.2858	7.3273	7.259	7.227	7.4026	7.4005	7.4298	7.3137	7.5615	7.1034	7.3888	7.2832	7.4341	7.3179
neg_7865	3,4,5-trihydroxy-6-(5-hydroxy-1H-indole-3-carbonyloxy)oxane-2-carboxylic acid	metab_12592	-	HMDB0134941	352.067	neg	M-H	C15H15NO9	1.901	0.0118	-	83.5	-0.501491	-	-	-	-	-	-	Organic oxygen compounds	Organooxygen compounds	Carbohydrates and carbohydrate conjugates	4.2609	4.5557	4.4615	4.0886	3.7519	3.7241	4.4761	4.6206	4.2499	4.0854	4.715	3.9779	3.2561	3.7677	3.8707	3.8564	4.8104	4.7112	4.7338	4.1267	4.7829	3.2542	4.5152	4.71	3.7417	4.312	4.1855
neg_7944	2-Isopropylmalic acid	metab_12663	C02504	HMDB0000402	175.06	neg	M-H	C7H12O5	1.8396	0.0027	56.3	-	-5.9129	3237-44-3	-	-	map01100;map01210;map00620;map01230;map00290	Metabolism;Metabolism;Metabolism;Metabolism;Metabolism	Global and overview maps;Global and overview maps;Carbohydrate metabolism;Global and overview maps;Amino acid metabolism	Lipids and lipid-like molecules	Fatty Acyls	Fatty acids and conjugates	4.6955	4.7635	4.4346	4.1673	4.5408	4.1038	4.5948	4.8012	5.2117	5.0887	5.4799	4.6776	4.4463	5.3796	5.4023	5.3297	4.5985	4.3824	4.8735	4.4278	4.6043	5.8981	4.6224	4.6538	5.1276	5.4382	5.3979
neg_7991	Diethyl tartrate	metab_12705	-	HMDB0033584	205.071	neg	M-H	C8H14O6	1.7806	0.0019	-	55.9	-3.62293	87-91-2	-	-	-	-	-	Organic acids and derivatives	Hydroxy acids and derivatives	Beta hydroxy acids and derivatives	4.4839	4.5426	4.2456	3.8639	4.2926	3.8049	4.3648	4.5661	4.6022	4.5219	4.7604	4.0902	4.0136	4.2761	4.5396	4.3441	4.387	4.0504	4.5912	4.2166	4.3037	4.1399	4.5748	4.4211	4.3381	4.6401	4.6078
neg_7992	(-)-trans-3,4-Dihydro-4,8-dihydroxy-3-methyl-1H-2-benzopyran-1-one	metab_12706	-	HMDB0030765	239.056	neg	M+FA-H	C10H10O4	1.7806	0.0065	-	66.2	-2.52822	70287-70-6	-	-	-	-	-	Organoheterocyclic compounds	Benzopyrans	2-benzopyrans	4.3885	4.3086	4.1485	3.8203	4.2737	3.8023	4.3001	4.326	5.0027	4.9759	5.0283	4.6041	4.4708	4.5817	4.8136	4.6146	4.289	3.8639	4.4451	4.1175	4.1141	4.0732	4.5248	4.2782	4.4478	4.5755	4.5547
neg_8049	DOPA sulfate	metab_12760	-	HMDB0002028	258.007	neg	M-H2O-H	C9H11NO7S	1.7186	0.0016	-	68.2	-1.06739	96253-55-3	-	-	-	-	-	Organic acids and derivatives	Carboxylic acids and derivatives	Amino acids, peptides, and analogues	6.2794	6.1923	6.433	5.6036	6.0804	5.4158	6.2731	6.4401	6.0551	5.8804	6.5004	5.9557	5.9624	6.4248	6.3826	6.4016	6.2791	6.5704	6.6504	6.1633	6.6009	6.323	5.8864	6.6009	6.0327	6.3323	6.3097
neg_8069	Noradrenochrome o-semiquinone	metab_12778	-	HMDB0013029	188.034	neg	M+Na-2H	C8H9NO3	1.6982	0.0073	-	53	9.15696	-	-	-	-	-	-	Organoheterocyclic compounds	Indoles and derivatives	Indolines	4.2194	4.167	4.0643	4.0769	4.3617	3.8746	4.2118	4.1419	4.2398	4.2805	4.25	4.1551	4.1239	4.5344	4.4906	4.5114	4.3056	4.1032	4.3518	4.2746	4.135	4.6308	4.2386	4.2151	4.1849	4.3584	4.3325
neg_8071	4-ethenyl-6-methoxybenzene-1,3-diol	metab_12780	-	HMDB0125519	211.06	neg	M+FA-H	C9H10O3	1.6982	0.007	-	79.2	-4.46597	-	-	-	-	-	-	Benzenoids	Phenols	Methoxyphenols	4.0515	4.2487	3.9101	3.9627	3.9263	3.8113	4.135	4.1178	4.2159	4.1148	4.2785	4.0879	4.1047	4.2979	4.3134	4.2977	4.0923	4.0714	4.1521	4.1116	4.2551	4.3454	4.0008	4.2221	4.4556	4.5659	4.5844
neg_8086	Prenyl glucoside	metab_12794	C09808	HMDB0031876	293.124	neg	M+FA-H	C11H20O6	1.6781	0.0034	-	66.5	-1.22733	117861-55-9	-	-	-	-	-	Lipids and lipid-like molecules	Fatty Acyls	Fatty acyl glycosides	4.3312	4.3359	3.8561	2.9618	3.9756	3.3684	4.5136	4.1188	4.6043	4.5498	4.7139	4.6851	4.5829	5.0334	4.9166	4.9842	3.9073	3.7524	4.2088	4.1505	4.1153	4.7655	4.0959	4.0736	4.4796	4.4778	4.6662
neg_8088	4-Hydroxy-5-(dihydroxyphenyl)-valeric acid-O-sulphate	metab_12796	-	HMDB0059978	305.033	neg	M-H	C11H14O8S	1.6781	0.0047	-	56.8	-1.05583	-	-	-	-	-	-	Benzenoids	Phenols	Benzenediols	4.0045	4.0058	3.8694	3.6736	3.8301	3.8366	3.9491	3.9022	3.8059	3.8785	3.9415	3.8909	4.1464	4.4137	4.2895	4.3748	3.9198	3.394	3.7398	3.7147	3.4399	4.2811	3.8587	3.7135	4.1479	4.0348	4.5871
neg_8089	2-n-Propyl-4-oxopentanoic acid	metab_12797	C16655	HMDB0060683	203.092	neg	M+FA-H	C8H14O3	1.6781	0.006	-	55.5	-5.73961	-	-	-	map00982	Metabolism	Xenobiotics biodegradation and metabolism	Organic acids and derivatives	Keto acids and derivatives	Gamma-keto acids and derivatives	3.9606	3.9249	3.6752	3.6436	3.8029	3.441	3.8933	3.871	3.6892	3.8567	3.934	3.6482	3.6192	3.7091	3.8556	3.7376	3.8556	3.6933	3.8845	3.7088	3.827	4.0975	3.8177	3.838	3.9589	4.1185	4.1165
neg_8113	2-Pyridylacetic acid	metab_12819	-	HMDB0060722	136.039	neg	M-H	C7H7NO2	1.6571	0.0024	63.9	-	-8.84094	-	-	-	-	-	-	Organoheterocyclic compounds	Pyridines and derivatives	-	3.8821	3.9085	4.0377	4.0552	3.9754	4.1699	3.8145	3.8543	3.8008	3.7547	3.5141	3.9422	3.9441	3.6172	3.7738	3.7777	3.8997	3.8497	3.9539	4.0686	3.7606	3.572	3.7355	3.8939	4.0101	3.6895	3.9267
neg_8120	Pyrocatechol sulfate	metab_12826	-	HMDB0059724	188.985	neg	M-H	C6H6O5S	1.6571	0.0014	-	68.3	-4.79284	4918-96-1	-	-	-	-	-	Organic acids and derivatives	Organic sulfuric acids and derivatives	Arylsulfates	6.3165	6.5416	6.4851	5.9048	6.4503	5.565	6.3345	6.5387	6.0759	6.2977	6.4897	6.2625	6.496	6.7489	6.6977	6.7321	6.3335	6.3916	6.5517	6.6203	6.6243	6.7375	6.2539	6.6049	6.6698	6.7693	6.5788
neg_8150	5Z-Caffeoylquinic acid	metab_12853	-	HMDB0040690	399.093	neg	M+FA-H	C16H18O9	1.6156	0.0047	-	75.4	-0.746539	-	-	-	-	-	-	Organic oxygen compounds	Organooxygen compounds	Alcohols and polyols	5.1683	5.1832	4.8694	4.5414	5.0421	4.5628	5.175	5.0864	5.2879	5.2854	5.3797	4.8482	4.5175	4.5922	5.0402	4.7631	5.0301	4.3527	5.2765	4.5267	4.9422	4.3548	5.1889	5.0378	4.9195	5.1988	5.0377
neg_8172	Blepharin	metab_12874	-	HMDB0029344	372.093	neg	M+FA-H	C14H17NO8	1.5961	0.0046	-	61.3	-1.07961	27625-86-1	-	-	-	-	-	Organic oxygen compounds	Organooxygen compounds	Carbohydrates and carbohydrate conjugates	4.0221	4.3084	4.0977	3.8721	3.8446	3.4748	4.225	4.2402	4.1111	4.0397	4.5401	3.9967	4.232	4.8296	4.6271	4.7488	3.7478	4.1027	4.2806	4.3892	4.5231	3.1941	3.9669	4.433	4.8381	4.6358	4.9833
neg_8267	Taraxacoside	metab_12967	-	HMDB0030055	443.119	neg	M+FA-H	C18H22O10	1.5394	0.004	-	63.9	-0.682133	98449-40-2	-	-	-	-	-	Organic oxygen compounds	Organooxygen compounds	Carbohydrates and carbohydrate conjugates	4.9842	5.1186	4.738	4.4633	4.9195	4.4622	4.9104	4.9045	4.9329	4.9174	4.7991	4.653	4.6091	4.6603	4.8256	4.7062	4.9666	4.3742	4.9815	4.6944	4.9521	3.5155	4.9761	4.925	4.8719	5.2286	5.2479
neg_8270	Erinapyrone A	metab_12970	-	HMDB0041426	187.06	neg	M+FA-H	C7H10O3	1.5394	0.0049	-	58	-5.87838	146064-66-6	-	-	-	-	-	Organoheterocyclic compounds	Pyrans	Pyranones and derivatives	4.816	4.8669	4.6795	4.813	4.8783	4.5996	4.8326	4.798	4.6811	4.7037	4.7636	4.7022	4.7762	4.717	4.7232	4.7115	4.7407	4.6265	4.664	4.6713	4.9512	4.8328	4.6837	4.8261	4.8735	5.2374	5.0275
neg_8272	Norepinephrine sulfate	metab_12972	-	HMDB0002062	230.012	neg	M-H2O-H	C8H11NO6S	1.5394	0.0047	-	66.1	-2.32857	77469-51-3	-	-	-	-	-	Organic acids and derivatives	Organic sulfuric acids and derivatives	Arylsulfates	5.7463	5.35	5.5078	5.1402	5.9747	5.0432	6.0046	5.7939	5.6412	5.7896	5.8281	5.4003	6.0168	6.3608	6.2956	6.3453	5.5929	6.1041	6.1507	5.613	6.117	5.9792	6.0263	6.1097	5.9074	5.8898	5.9828
neg_8294	2,3-Dihydroxycarbamazepine	metab_12992	C16603	HMDB0060673	305.034	neg	M+K-2H	C15H12N2O3	1.5198	0.0009	-	55.9	0.704046	-	-	-	map00982	Metabolism	Xenobiotics biodegradation and metabolism	Organoheterocyclic compounds	Benzazepines	Dibenzazepines	4.3838	4.1742	4.3334	3.8881	4.0514	4.1321	4.2261	4.3325	4.6152	4.7307	4.6968	4.4329	4.3554	4.4888	4.6515	4.5767	4.312	3.9839	4.2767	4.2449	4.0982	4.3383	4.3105	4.2085	4.7294	4.7906	4.9927
neg_8322	3,4,5-trihydroxy-6-(1H-indole-3-carbonyloxy)oxane-2-carboxylic acid	metab_13018	-	HMDB0134938	382.078	neg	M+FA-H	C15H15NO8	1.4988	0.0022	-	87.1	-0.450215	-	-	-	-	-	-	Organic oxygen compounds	Organooxygen compounds	Carbohydrates and carbohydrate conjugates	5.1183	5.4106	5.0228	4.8558	5.0555	4.7787	5.2077	5.3015	5.1093	4.9085	4.9721	4.8482	4.7312	4.9686	5.0565	4.9949	5.1247	4.9824	5.3329	5.2526	5.1953	4.5497	5.1315	5.2814	5.2448	5.502	5.4178
neg_8376	3,4,5-trihydroxy-6-(4-hydroxy-3-methoxybenzoyloxy)oxane-2-carboxylic acid	metab_13066	-	HMDB0127990	343.067	neg	M-H	C14H16O10	1.4593	0.005	-	78.1	-0.753661	-	-	-	-	-	-	Phenylpropanoids and polyketides	Tannins	Hydrolyzable tannins	4.0865	4.4015	3.9401	3.8253	4.0459	3.6788	4.223	4.2816	4.3008	4.263	4.4295	4.0869	3.999	4.1495	4.2584	4.1858	4.1639	3.5874	4.3002	3.8917	4.1513	2.9645	4.2998	4.1193	4.4824	4.7264	4.7701
neg_8411	Beta-D-Xylopyranosyl-(1->5)-alpha-L-arabinofuranosyl-(1->5)-L-arabinose	metab_13098	-	HMDB0038860	395.119	neg	M-H2O-H	C15H26O13	1.4162	0.005	-	62.6	-0.782775	79403-08-0	-	-	-	-	-	-	-	-	3.9791	4.1859	3.9926	3.0516	4.2545	3.8108	3.9776	4.1725	4.1458	4.0433	4.3667	3.8262	3.9097	4.8808	4.7828	4.8317	3.9549	4.4297	4.4748	4.3084	4.3592	4.8572	4.1716	4.3984	4.0194	4.3978	4.4322
neg_8414	N-acetyl-L-2-aminoadipate(2-)	metab_13101	-	HMDB0062715	184.061	neg	M-H2O-H	C8H13NO5	1.4162	0.0025	-	60.3	-4.3308	-	-	-	-	-	-	Organic acids and derivatives	Carboxylic acids and derivatives	Amino acids, peptides, and analogues	4.3978	4.2735	4.1577	4.087	4.3457	3.9454	4.25	4.2482	4.3605	4.3745	4.3468	4.1624	3.9701	3.8642	4.1539	4.0124	4.2933	3.8699	4.3699	3.9489	4.124	3.9184	4.4078	4.1446	4.2487	4.2487	4.3575
neg_8431	Lepidimoic acid	metab_13118	-	HMDB0041096	303.072	neg	M-H2O-H	C12H18O10	1.3965	0.0004	-	70.4	-0.598717	157676-09-0	-	-	-	-	-	Organooxygen compounds	Carbohydrates and carbohydrate conjugates	Sugar acids and derivatives	5.1442	5.8307	4.911	5.3843	4.5704	4.735	4.78	5.4093	5.7716	5.6672	4.6639	5.6345	5.6399	5.8961	5.8824	5.8839	5.5157	4.8832	5.907	5.3944	5.492	5.205	5.6543	5.5768	5.544	5.9689	5.9137
neg_8432	2-Pyrroloylglycine	metab_13119	-	HMDB0059778	167.045	neg	M-H	C7H8N2O3	1.3965	0.0032	-	69.8	-6.31539	-	-	-	-	-	-	Organic acids and derivatives	Carboxylic acids and derivatives	Amino acids, peptides, and analogues	4.1854	4.3048	4.3123	4.1239	4.4907	4.0975	4.088	4.3623	4.2526	4.3322	4.2497	4.1529	4.2012	4.3529	4.3675	4.3427	4.3888	4.4931	4.452	4.449	4.2951	4.4949	4.3308	4.3664	4.4827	4.4944	4.6136
neg_8434	2-Methoxyacetaminophen sulfate	metab_13121	-	HMDB0062550	242.012	neg	M-H2O-H	C9H11NO6S	1.3965	0.0008	-	56.2	-1.97726	53446-13-2	-	-	-	-	-	Organic acids and derivatives	Organic sulfuric acids and derivatives	Arylsulfates	6.0853	6.2638	6.1819	5.6803	5.8735	5.4401	6.275	6.325	6.0985	6.2348	6.2719	5.9007	6.2347	6.7146	6.6265	6.6785	6.1976	6.2628	6.4352	6.3778	6.4011	6.5112	6.2046	6.4021	6.0657	6.2289	6.2815
neg_8457	Indole-3-carboxilic acid-O-sulphate	metab_13141	-	HMDB0060002	239.997	neg	M-H	C9H7NO5S	1.3749	0.0011	-	53.8	-1.72212	-	-	-	-	-	-	Organoheterocyclic compounds	Indoles and derivatives	Indolecarboxylic acids and derivatives	6.2986	6.5456	6.156	5.9969	6.0836	5.6844	6.3151	6.3724	6.1389	6.237	6.5223	6.1486	6.153	6.4779	6.4785	6.4616	6.2369	6.4989	6.3364	6.2838	6.5235	6.7275	6.1293	6.4493	6.1557	6.3602	6.1704
neg_8474	6-(5-ethenyl-2,3-dihydroxyphenoxy)-3,4,5-trihydroxyoxane-2-carboxylic acid	metab_13158	-	HMDB0128008	373.077	neg	M+FA-H	C14H16O9	1.3528	0.0039	-	62.8	-0.454088	-	-	-	-	-	-	Organic oxygen compounds	Organooxygen compounds	Carbohydrates and carbohydrate conjugates	4.8003	4.7122	4.5342	4.3041	4.851	4.194	4.8595	4.6962	4.7674	4.7208	4.99	4.3641	4.362	4.2555	4.5968	4.3395	4.7013	3.7518	4.7948	4.1986	4.5584	4.1045	4.7589	4.6331	4.5018	4.7485	4.6789
neg_8564	Glucosylisomaltol	metab_13242	-	HMDB0038341	333.083	neg	M+FA-H	C12H16O8	1.2676	0.0049	-	52.6	-0.323823	85559-61-1	-	-	-	-	-	Organic oxygen compounds	Organooxygen compounds	Carbohydrates and carbohydrate conjugates	4.9804	3.8716	4.6781	1.9307	4.8165	1.9445	5.0508	3.6458	2.128	3.3369	4.8705	1.8938	3.0885	3.2449	3.3075	3.3651	4.5871	3.8338	1.8331	3.109	3.9432	2.0702	3.2833	1.841	3.9188	2.8659	2.334
neg_8580	Shikimic acid	metab_13257	C00493	HMDB0003070	173.045	neg	M-H	C7H10O5	1.2461	0.0028	52.4	-	-5.5952	138-59-0	-	-	map01100;map00400;map01230	Metabolism;Metabolism;Metabolism	Global and overview maps;Amino acid metabolism;Global and overview maps	Organic oxygen compounds	Organooxygen compounds	Alcohols and polyols	4.1728	4.2285	3.9994	4.079	4.1148	4.0407	4.0913	4.1074	4.2596	4.1927	4.321	4.115	4.1156	4.2062	4.2805	4.2149	4.0956	3.9001	4.2727	3.9932	4.106	4.2365	4.1177	4.1551	4.4216	4.7154	4.5686
neg_8602	2-Hydroxyacetaminophen sulfate	metab_13277	-	HMDB0062547	227.997	neg	M-H2O-H	C8H9NO6S	1.2249	0.0006	-	63	-2.17045	53446-14-3	-	-	-	-	-	Organic acids and derivatives	Organic sulfuric acids and derivatives	Arylsulfates	6.1965	6.5815	6.2686	5.9187	5.7699	5.7192	6.1768	6.4259	6.0775	6.0151	6.122	6.191	6.0208	6.3675	6.348	6.3372	6.3217	6.3941	6.4196	6.4112	6.2323	6.5327	6.0392	6.3406	6.0559	6.3852	6.3
neg_8621	4-Acetyl-2(3H)-benzoxazolone	metab_13295	-	HMDB0040612	222.04	neg	M+FA-H	C9H7NO3	1.2035	0.0006	-	50.5	-3.00405	70735-79-4	-	-	-	-	-	Organoheterocyclic compounds	Benzoxazoles	Benzoxazolones	4.9349	4.9231	4.6946	4.317	5.0593	4.0578	4.8815	5.2026	4.5671	4.5758	5.4319	4.3336	4.3432	4.4646	4.6641	4.4479	4.7979	5.2023	4.8721	4.8919	4.9478	4.9933	4.8034	5.0173	4.5858	5.0409	4.9541
neg_8635	Picrocrocin	metab_13309	C17055	HMDB0005796	365.135	neg	M+Cl	C16H26O7	1.1814	0.003	-	59.2	-6.30536	138-55-6	-	-	-	-	-	Organic oxygen compounds	Organooxygen compounds	Carbohydrates and carbohydrate conjugates	4.863	5.1097	4.9451	4.8235	4.9566	4.6547	4.9623	5.0213	4.9772	5.0703	5.0792	4.9601	4.976	5.254	5.1635	5.2209	5.1548	5.175	5.2072	5.2711	5.255	5.4023	5.1002	5.2239	5.1099	5.303	5.1264
neg_8657	3-Deoxyguanosine	metab_13328	-	-	266.089	neg	M-H	C10H13N5O4	1.1367	0.0046	85.1	-	-0.20006	-	-	-	-	-	-	-	-	-	3.4918	3.5456	3.3949	2.5735	3.9205	2.6934	3.4992	3.5118	3.49	3.6039	3.6521	3.4092	3.1435	4.5907	4.3043	4.6113	3.6444	3.6678	3.8001	3.7558	3.8294	5.0692	3.641	3.8124	3.8051	4.2431	3.7901
neg_8675	3,4,5-trihydroxy-6-(2-hydroxy-3-methoxyphenoxy)oxane-2-carboxylic acid	metab_13345	-	HMDB0128036	315.072	neg	M-H	C13H16O9	1.0926	0.001	-	55.9	0.301022	-	-	-	-	-	-	Organic oxygen compounds	Organooxygen compounds	Carbohydrates and carbohydrate conjugates	4.1056	4.3625	4.0518	3.8931	4.0475	3.8245	4.1001	4.2473	4.5168	4.5387	4.957	4.4417	4.7053	4.9926	4.9063	4.9318	3.9179	3.8563	4.295	4.0535	4.3095	3.4635	4.2083	4.3049	5.4236	5.4495	5.5736
neg_8705	S-aminomethyldihydrolipoamide	metab_13373	-	LMFA08010025;HMDB0006239	257.078	neg	M+Na-2H	C9H20N2OS2	1.0489	0.0027	-	66.1	5.54614	-	-	-	-	-	-	Lipids and lipid-like molecules	Fatty Acyls	Fatty amides	4.0847	4.2465	4.0759	3.6018	3.9708	3.5443	4.1717	4.1363	4.1807	3.9747	4.2864	4.0104	3.9156	3.9874	4.0465	4.0649	4.2121	4.2343	4.0805	4.2698	4.3627	4.481	3.9266	4.2941	4.3773	4.557	4.0808
neg_8759	4-Pyridoxic acid	metab_13423	C00847	HMDB0000017	182.045	neg	M-H	C8H9NO4	0.9614	0.0006	80.7	-	-5.0865	82-82-6	-	-	map01100;map00750	Metabolism;Metabolism	Global and overview maps;Metabolism of cofactors and vitamins	Organoheterocyclic compounds	Pyridines and derivatives	Pyridinecarboxylic acids and derivatives	5.6509	5.6968	5.6388	5.3302	5.6596	5.187	5.682	5.7249	5.6547	5.6667	5.754	5.4968	5.6748	5.7753	5.7437	5.8267	5.7718	5.7102	5.7893	5.8346	5.787	5.8607	5.6927	5.7743	5.8015	5.9585	5.7212
neg_8848	(3-Methoxy-4-hydroxyphenyl)ethylene glycol sulfate	metab_13505	-	HMDB0000559	263.023	neg	M-H	C9H12O7S	0.7293	0.006	61.3	-	-1.27427	-	-	-	-	-	-	Organic acids and derivatives	Organic sulfuric acids and derivatives	Arylsulfates	4.177	4.1033	4.0315	3.7528	4.1228	3.1591	4.2431	3.9394	4.1106	4.1676	4.1938	4.0257	3.7937	4.3778	4.3458	4.2766	4.1851	4.3001	4.234	4.2554	4.4845	4.499	4.0765	4.4268	4.0621	4.4393	4.1784
neg_8858	2,3-Pyridinedicarboxylic acid	metab_13515	C03722	HMDB0000232	166.014	neg	M-H	C7H5NO4	0.7293	0.0033	56.3	-	-5.92587	-	-	-	map01100;map00760;map00410;map00380	Metabolism;Metabolism;Metabolism;Metabolism	Global and overview maps;Metabolism of cofactors and vitamins;Metabolism of other amino acids;Amino acid metabolism	Organoheterocyclic compounds	Pyridines and derivatives	Pyridinecarboxylic acids and derivatives	4.4434	4.5702	4.5938	4.0822	4.8345	4.3255	4.603	4.5995	4.5149	4.7665	4.7258	4.6294	4.5818	5.2777	5.1886	5.1328	4.5931	4.8297	4.7514	4.8744	4.6339	5.2376	4.5737	4.7078	4.5771	4.6224	4.4294
neg_8859	Beta-D-Glucosamine	metab_13516	C08349	HMDB0030091	160.06	neg	M-H2O-H	C6H13NO5	0.7293	0.0077	-	56.2	-6.17068	14257-69-3	-	-	-	-	-	Organooxygen compounds	Carbohydrates and carbohydrate conjugates	Aminosaccharides	4.7397	4.7394	4.6472	4.4886	4.7917	4.3822	4.721	4.6065	4.7322	4.6727	4.7352	4.6626	4.655	4.6524	4.6228	4.6914	4.6981	4.6365	4.6913	4.6803	4.6577	4.7899	4.6712	4.629	4.7319	4.7883	4.6917
neg_8893	Ascorbic acid-2-sulfate	metab_13547	-	HMDB0060649	254.981	neg	M-H	C6H8O9S	0.7115	0.0019	-	80.8	-1.19619	-	-	-	-	-	-	Organoheterocyclic compounds	Dihydrofurans	Furanones	6.3906	6.4156	6.2503	6.1708	6.4234	6.0271	6.4192	6.3446	6.4575	6.5011	6.4284	6.4541	6.3679	6.4785	6.3828	6.4716	6.5552	6.5883	6.4747	6.5131	6.5862	6.3372	6.4154	6.4356	6.4675	6.5161	6.5109
neg_8988	N-Acetylglucosamine 6-sulfate	metab_13637	C04132	HMDB0000814	300.039	neg	M-H	C8H15NO9S	0.6382	0.0026	-	78.3	-0.875944	10356-99-7	-	-	-	-	-	Organic oxygen compounds	Organooxygen compounds	Carbohydrates and carbohydrate conjugates	5.0703	5.0592	5.1004	5.0197	5.0668	5.0465	5.0828	5.134	5.0718	5.1946	4.8924	5.0869	5.0544	5.15	5.1107	5.1482	5.1182	5.0304	4.9887	5.1589	5.2279	5.3003	5.1569	5.1436	5.0519	5.0226	5.029
neg_8991	3-Keto-b-D-galactose	metab_13640	C05394	HMDB0001385	223.045	neg	M+FA-H	C6H10O6	0.6382	0.0028	-	66.5	-4.05484	-	-	-	-	-	-	Organic oxygen compounds	Organooxygen compounds	Carbohydrates and carbohydrate conjugates	4.8664	4.7844	4.7216	4.5774	4.9569	4.7207	4.8564	4.9568	4.6344	4.8212	5.0576	4.9097	4.932	5.1191	5.0605	5.0698	4.5195	4.5951	4.575	4.7924	4.8443	5.1992	4.5651	4.7414	5.1114	5.4972	5.1532
neg_9032	N-Acetylneuraminic acid	metab_13677	C19910;C00270	HMDB0000230	308.098	neg	M-H	C11H19NO9	0.6202	0.002	-	54.2	-0.746338	131-48-6	-;Carbohydrates	-;Monosaccharides	map01100;map00520	Metabolism;Metabolism	Global and overview maps;Carbohydrate metabolism	Organic oxygen compounds	Organooxygen compounds	Carbohydrates and carbohydrate conjugates	4.7623	4.887	4.6294	5.0752	4.8558	3.9531	4.8216	4.9836	4.8893	4.9977	4.7605	5.1086	4.8896	5.0101	4.8631	5.0235	4.8917	4.9315	4.7949	4.9504	4.9797	4.7241	4.9297	4.8463	5.5505	5.3969	5.714
neg_9035	Allantoin	metab_13680	C01551	HMDB0000462	157.036	neg	M-H	C4H6N4O3	0.6202	0.0015	78.3	-	-7.3364	97-59-6	-	-	-	-	-	Organoheterocyclic compounds	Azoles	Imidazoles	5.1579	5.1786	5.0305	5.2782	5.2164	5.421	5.2975	5.1892	5.1057	5.2092	5.2213	5.415	5.0787	4.9681	5.0518	5.0541	5.2154	5.313	5.163	5.2028	5.2667	5.1257	5.1689	5.1682	5.0949	5.3811	5.2658
neg_9067	L-Glutamate	metab_13706	C00025;C00217;C00302	HMDB0060475;HMDB0003339;HMDB0000148	146.045	neg	M-H	C5H9NO4	0.6024	0.0053	74.4	-	-8.02004	-	Peptides;Hormones and transmitters;Peptides;-	Amino acids;Neurotransmitters;Amino acids;-	map01200;map00330;map00220;map00250;map04072;map04216;map00630;map00430;map04964;map00471;map02010;map00860;map04080;map05016;map05014;map04727;map04742;map04723;map05031;map04721;map04720;map01100;map00480;map04540;map01210;map00340;map00524;map01230;map04068;map05034;map04724;map05030;map00650;map00910;map04974;map04713;map00970;map05230;map05033;map04730	Metabolism;Metabolism;Metabolism;Metabolism;Environmental Information Processing;Cellular Processes;Metabolism;Metabolism;Organismal Systems;Metabolism;Environmental Information Processing;Metabolism;Environmental Information Processing;Human Diseases;Human Diseases;Organismal Systems;Organismal Systems;Organismal Systems;Human Diseases;Organismal Systems;Organismal Systems;Metabolism;Metabolism;…	Global and overview maps;Amino acid metabolism;Amino acid metabolism;Amino acid metabolism;Signal transduction;Cell growth and death;Carbohydrate metabolism;Metabolism of other amino acids;Excretory system;Metabolism of other amino acids;Membrane transport;Metabolism of cofactors and vitamins;Signaling molecules and interaction;Neurodegenerative diseases;Neurodegenerative diseases;Nervous system;…	Organic acids and derivatives	Carboxylic acids and derivatives	Amino acids, peptides, and analogues	4.7361	4.659	4.7139	4.8055	4.7732	4.81	4.7249	4.7055	4.8139	4.8538	4.7713	4.8612	4.7446	4.7371	4.6892	4.7743	4.809	4.7511	4.6694	4.7556	4.8178	4.7806	4.8115	4.6927	4.9516	4.5256	4.489
neg_9071	6-[4-(2-carboxyethyl)-3-hydroxyphenoxy]-3,4,5-trihydroxyoxane-2-carboxylic acid	metab_13710	-	HMDB0126431	339.074	neg	M-H2O-H	C15H18O10	0.6024	0.0038	-	53.2	4.00232	-	-	-	-	-	-	Organic oxygen compounds	Organooxygen compounds	Carbohydrates and carbohydrate conjugates	5.7014	5.4133	5.614	5.7232	5.8552	5.4645	5.7156	5.5028	5.7164	5.8699	4.8626	5.8455	5.7419	5.2913	5.305	5.4258	5.6535	4.5835	5.4133	5.3709	5.4055	5.3169	5.8424	5.2969	5.3887	4.8825	4.8039
neg_9072	D-Glucarate	metab_13711	C00818	HMDB0000663	209.03	neg	M-H	C6H10O8	0.6024	0.0029	70	-	-3.52482	-	-	-	map01100;map00053	Metabolism;Metabolism	Global and overview maps;Carbohydrate metabolism	Organic oxygen compounds	Organooxygen compounds	Carbohydrates and carbohydrate conjugates	5.4652	4.9611	5.4261	5.4867	5.4854	5.4158	5.3227	5.3753	5.3488	5.45	4.9709	5.4979	5.3431	4.9385	5.0976	5.1304	5.3886	4.8958	5.1209	5.2648	5.2157	5.1516	5.4366	5.0671	5.5875	4.6891	4.8169
neg_9074	Arabinonic acid	metab_13713	C00878	HMDB0000539	165.039	neg	M-H	C5H10O6	0.6024	0.0022	-	53.2	-6.4634	13752-83-5	-	-	-	-	-	Organic oxygen compounds	Organooxygen compounds	Carbohydrates and carbohydrate conjugates	5.94	5.9775	5.9442	5.867	5.9297	5.5927	5.799	5.8604	5.9241	5.9354	5.8116	5.8988	6.0363	5.7575	5.7593	5.7998	5.9321	5.6181	5.7618	5.9538	6.011	5.8585	5.9835	5.8366	5.9477	6.0902	6.0391
neg_9311	Carnosine	metab_13932	C00386	HMDB0000033	225.099	neg	M-H	C9H14N4O3	0.5207	0.0158	61.7	-	-2.38599	305-84-0	Peptides	Peptides	map01100;map00340;map00410	Metabolism;Metabolism;Metabolism	Global and overview maps;Amino acid metabolism;Metabolism of other amino acids	Organic acids and derivatives	Peptidomimetics	Hybrid peptides	3.4003	3.4445	3.4476	3.1652	3.4379	3.0379	3.4832	3.4979	3.4441	3.7215	3.6583	3.3224	3.3851	3.5654	3.6545	3.5911	3.5277	3.594	3.491	3.5476	3.8109	3.8144	3.7498	3.596	3.34	3.7238	3.6084
neg_9316	3-Methyl-L-histidine	metab_13937	C01152	HMDB0000479	168.077	neg	M-H	C7H11N3O2	0.5207	0.0069	86.5	-	-6.01078	-	-	-	map00340	Metabolism	Amino acid metabolism	Organic acids and derivatives	Carboxylic acids and derivatives	Amino acids, peptides, and analogues	4.0738	4.1815	4.2513	4.4026	4.0741	4.1848	4.0297	4.1986	4.1125	4.1156	4.119	4.2365	4.1704	4.1423	4.1184	4.1841	4.2255	3.9599	4.0395	4.1699	4.0528	4.5422	4.2621	3.9836	4.2847	4.1869	4.1793
[truncated: 9 more columns]
