# Supplementary material for: Urinary metabolomics reveals the biological characteristics of early pregnancy in pigs
Source: Porcine Health Manag. 2022 Mar 21;8:14. doi: 10.1186/s40813-022-00256-z (PMC8935750; doi:10.1186/s40813-022-00256-z)
Supplement: Supplementary file 5 — Additional file 5. Table S5. MetabsetVip_DP12_vs_DP0. [file 40813_2022_256_MOESM5_ESM.xls]

## Sheet: MetabsetVip_DP9_vs_DP0
ID	Metabolite	VIP_value	P_value	DP9_1	DP9_2	DP9_3	DP9_4	DP9_5	DP9_6	DP9_7	DP9_8	DP0_1	DP0_2	DP0_3	DP0_4	DP0_5	DP0_6	DP0_7	DP0_8
pos_4735	Fusarochromanone	1.3416	0.01166	-0.2064	0.6225	1.0824	-0.0223	0.6894	1.8501	0.1808	0.5479	-2.323	0.2387	0.4642	-1.6547	-0.0092	-0.6426	-0.4886	-0.3292
pos_3516	Coriandrone B	1.1397	0.01021	-0.2043	0.8372	0.867	0.2264	0.4702	1.8744	-0.0255	0.7666	-2.0914	0.8642	-0.1236	-1.677	-0.9412	-0.4435	-0.0977	-0.3018
neg_1898	O-methoxycatechol-O-sulphate	1.011	0.01238	0.5048	1.2845	0.9333	-0.5228	0.1503	2.4634	-0.6124	0.512	-1.9119	-0.0225	-0.417	-0.0296	-0.458	-0.6907	-0.642	-0.5416
neg_3531	1,2,3,4,5,6-Hexahydro-7H-cyclopenta[b]pyridin-7-one	1.1929	0.0005432	0.3829	0.4917	1.456	0.576	-0.2656	2.4555	-0.128	0.9635	-1.0465	-0.362	-0.1575	-0.8322	-0.8751	-1.0505	-0.7375	-0.8707
neg_6674	Tavulin	1.5883	0.0001472	0.1331	0.738	1.4261	0.2116	0.3303	1.9623	0.6149	0.8508	-1.6967	-0.6828	0.4222	-1.0253	-0.8401	-0.8974	-0.8605	-0.6865
neg_3044	Ketoprofen glucuronide	1.2421	5.02e-05	0.8301	1.0153	0.7093	0.5897	0.4011	1.8469	0.4317	0.6684	-1.9393	-0.1964	0.2555	-1.0683	-1.0322	-0.9297	-0.9267	-0.6555
pos_667	Tetrahydrogestrinone	1.1907	0.01075	-0.0756	0.9108	0.9243	0.63	0.2503	1.8006	-0.4076	0.7533	-2.1738	0.2191	-1.0447	-1.4907	0.6315	-0.5703	-0.1886	-0.1686
neg_5751	4-oxo-Retinoic acid	1.0243	0.0291	0.2609	0.339	0.1806	1.0374	0.1835	1.6567	0.1267	0.4351	-2.817	-0.166	-0.9361	-1.0337	0.877	-0.1342	0.1159	-0.1257
neg_6736	[6]-Gingerdiol 3,5-diacetate	1.0095	0.006926	-0.43	0.8174	0.6563	0.3425	-0.2089	2.3524	0.9971	0.4728	-1.6321	-1.0458	-1.4883	-0.5626	0.5291	-0.2709	-0.3681	-0.1609
neg_2976	N-(1-Deoxy-1-fructosyl)valine	1.0716	0.002258	-0.0023	0.9143	0.575	-0.0683	0.3331	2.6101	0.7031	0.4008	-1.1488	-0.5709	-1.7349	-0.9389	0.2692	-0.6008	-0.32	-0.4206
neg_6782	Tanacetol B	1.2195	0.003759	-0.0544	0.6582	-0.1347	0.2065	0.5413	2.7271	1.1167	0.2056	-0.9787	-0.4823	-1.8362	-0.3291	-0.1625	-0.6679	-0.4856	-0.3243
neg_733	18-Hydroxycortisol	1.0896	0.008141	-0.0619	0.5413	-0.1697	0.2346	0.3526	2.9126	0.9835	0.1303	-0.9632	-0.1388	-1.7698	-0.5715	-0.1517	-0.4507	-0.5111	-0.3665
neg_58	(±)-Enterolactone	1.7967	0.02842	1.5282	0.7368	-0.762	-0.0446	-0.2183	2.9936	-0.1422	0.1433	-0.6556	-0.3119	-0.1569	-0.6652	-0.6149	-0.6182	-0.6108	-0.6014
pos_3441	Genistein	1.7936	0.01158	1.405	0.4554	-0.0951	-0.0776	0.2259	2.952	-0.3308	0.2135	-0.558	-0.3426	0.0087	-1.3807	-0.5664	-0.7273	-0.5884	-0.5934
neg_5129	PE-NMe(16:1(9Z)/16:0)	1.1877	0.04057	0.9375	-0.2736	-0.4387	-0.2419	-0.4603	3.0934	1.1888	0.1947	-0.179	-0.6179	-0.5529	-0.2026	-0.4186	-0.3099	-1.0235	-0.6954
pos_4773	Cytosine	1.0657	0.04877	0.0039	-0.0829	-0.2854	0.0844	-0.0596	3.5128	0.5944	0.1026	-0.8151	-0.5731	-0.2634	-0.583	-0.1148	-0.5128	-0.5786	-0.4294
pos_108	Indole-3-carboxylic acid	1.3901	0.03099	1.0952	0.5033	-0.2228	-0.3034	-0.1547	3.313	-0.0965	0.0457	-0.8173	-0.289	-0.314	-0.6004	-0.4366	-0.6261	-0.538	-0.5583
pos_825	P-Acetaminobenzaldehyde	1.3363	0.04081	0.8159	0.2048	-0.1961	-0.1998	-0.2972	3.4719	0.21	-0.0136	-0.6074	-0.429	-0.3998	-0.5147	-0.5672	-0.4981	-0.4925	-0.4871
pos_617	Allylestrenol	2.5285	4.079e-05	1.2052	1.3702	1.132	0.8724	-0.8716	1.6627	0.4305	0.7303	-0.9842	-0.7407	-0.7634	-0.8982	-0.7307	-0.8269	-0.7872	-0.8005
neg_1064	Pregnanediol-3-glucuronide	2.2789	0.0001559	1.0197	0.8441	1.0969	0.7931	-1.1285	1.5586	1.3886	0.6816	-1.1627	-0.4144	-0.998	-0.6854	-1.0064	-0.6389	-0.6979	-0.6503
neg_6542	Neuromedin N (1-4)	1.9678	2.227e-05	0.7884	1.5332	1.0693	1.0284	-0.8179	1.3188	1.048	0.6701	-1.1237	-0.5537	-1.0891	-1.0275	-0.5581	-0.7127	-0.7518	-0.8217
neg_3629	Armexifolin	1.9714	0.000299	0.5589	1.0508	1.4266	-1.1322	0.7486	1.6346	0.7188	1.0885	-1.0081	-0.6107	-0.9316	-0.0895	-0.9404	-0.9458	-0.9549	-0.6137
neg_3567	Menthyl pyrrolidone carboxylate	1.9654	5.796e-05	0.7877	0.5084	1.1615	0.3608	0.3888	2.3606	0.6279	0.2691	-0.7247	-0.8928	-0.7661	-0.1198	-0.3368	-1.1774	-1.3544	-1.0926
neg_3871	(S)-Nerolidol 3-O-[a-L-rhamnopyranosyl-(1->2)-b-D-glucopyranoside]	1.6281	5.723e-06	0.7144	0.9323	1.0467	0.4567	-0.0558	1.8931	1.3499	0.5059	-1.4998	-0.4394	-1.0689	-0.6076	-0.9142	-0.614	-0.7078	-0.9915
pos_3081	SM(d18:0/16:1(9Z))	1.7758	0.0001079	0.4404	-0.473	-0.0904	0.8057	0.9312	2.0337	1.1233	1.5655	-1.1134	-0.647	-0.6903	-0.9485	-0.6278	-0.812	-0.736	-0.7614
neg_6577	[4-(7-hydroxy-3,4-dihydro-2H-1-benzopyran-3-yl)phenyl]oxidanesulfonic acid	1.389	0.0001862	0.1751	0.6032	0.2831	1.6598	0.4437	1.7035	0.3257	1.0181	-1.7859	0.2293	-0.5526	-1.3449	-0.2837	-0.9916	-0.6715	-0.8112
pos_154	Epimetendiol	1.3861	0.009762	0.2651	-0.0143	0.9243	0.1583	-0.7011	2.8642	1.4992	-0.1611	-0.8988	-0.4714	-0.5111	-0.7477	-0.4538	-0.6226	-0.553	-0.5763
pos_5428	1,4-Methylimidazoleacetic acid	1.0226	0.0002008	1.0733	0.5714	1.0965	0.7827	-0.2588	1.8607	1.153	-0.0847	-0.0081	-0.8484	-0.6631	-1.8578	-0.2878	-0.8884	-0.7421	-0.8983
pos_2250	Phenylalanyl-Glycine	1.1734	0.00309	0.3956	1.6877	1.2557	0.8969	0.4994	-0.5392	0.4736	0.6758	0.4864	-1.1143	-2.0996	-0.9021	0.3918	-0.8833	-0.5432	-0.6812
pos_3611	Epinephrine glucuronide	1.2081	0.02721	0.0371	1.1601	1.2444	0.8477	1.2477	-2.0321	0.4847	1.2726	-0.8434	0.1336	0.0529	-0.2343	-0.8945	-0.9607	-1.0631	-0.4527
neg_7865	3,4,5-trihydroxy-6-(5-hydroxy-1H-indole-3-carbonyloxy)oxane-2-carboxylic acid	1.0778	0.02696	1.2898	1.0784	1.1265	-0.1674	1.2313	-2.027	0.6607	1.0758	-0.988	0.2276	-0.0421	-0.5387	-1.0079	-0.8813	-0.5802	-0.4574
pos_4367	P-Acetamidophenol (Acetaminophen, Tylenol)	1.0345	0.005781	-1.0971	1.4106	1.6159	-0.6144	0.9003	1.5021	0.194	1.1707	-1.0723	-0.5637	-0.3839	0.1589	-0.5461	-0.996	-0.8804	-0.7985
neg_93	6-Hydroxy-5-methoxyindole glucuronide	1.0186	0.005264	-1.2775	0.9986	1.2685	-0.6231	1.1122	1.5498	1.0374	1.0576	-0.5733	-0.8807	-0.2281	0.2023	-0.9571	-0.915	-0.9853	-0.7863
pos_4319	6''-Malonylapiin	1.1931	2.01e-05	0.4286	1.7851	1.2424	1.3542	0.1646	0.621	0.2614	0.7981	-1.7123	-0.7392	-0.2076	-0.2275	-0.9829	-0.9243	-0.9932	-0.8683
pos_4322	Mulberrofuran S	1.1496	9.071e-06	0.532	1.8144	1.0711	1.4365	0.2107	0.5141	0.4011	0.7989	-1.5234	-0.8595	-0.4858	-0.0497	-1.0314	-1.0364	-0.7171	-1.0753
pos_4715	2-Methylfuran	1.0934	0.001906	0.1386	1.8757	1.5782	1.1031	-0.6303	1.0342	-0.42	0.8483	-1.5324	-0.2078	-0.179	-0.6792	-0.2537	-1.0632	-0.7263	-0.8861
neg_618	P-Tolyl Sulfate	1.4518	0.000119	0.4991	1.4983	0.9983	0.9429	0.2544	1.5144	-0.1793	0.787	-2.0493	-0.1697	-0.1233	-0.4228	-1.0437	-0.8955	-0.8147	-0.796
pos_13	Phenylacetylglycine	1.0419	0.0005086	-0.0292	1.7097	1.1343	1.0296	0.2361	1.4383	-0.4943	0.9262	-1.7769	-0.1937	-0.0454	-0.5152	-0.6125	-1.05	-0.7816	-0.9755
pos_3693	Cadabicine	1.8092	8.656e-05	0.5	1.1628	1.8173	0.4602	0.2927	0.7556	0.2386	1.1562	-1.5333	-0.6779	0.3432	-0.1072	-1.0917	-1.2227	-1.1321	-0.9617
pos_191	Cinnamoylglycine	1.4487	0.001141	0.6313	1.5108	2.0329	0.2757	0.1791	0.281	-0.4344	1.2278	-1.9205	-0.2124	-0.8726	-0.201	-0.3079	-0.938	-0.6936	-0.5582
pos_3843	Cinnamic acid	1.4076	0.001104	0.6125	1.5142	2.0151	0.2966	0.1763	0.3269	-0.4491	1.2225	-1.9205	-0.254	-0.9613	-0.2059	-0.2479	-0.8969	-0.6834	-0.545
pos_1110	Glucosylgalactosyl hydroxylysine	1.4249	4.232e-07	0.7565	1.2172	0.5905	1.1273	1.3942	0.4507	0.5416	1.0545	-0.0156	-0.566	-0.9922	-1.1946	-1.4343	-0.9056	-0.772	-1.2525
pos_5395	Glycylprolylhydroxyproline	1.2827	1.403e-07	0.7895	1.3422	0.6262	0.795	1.6223	0.5805	0.6854	0.7835	-0.586	-0.6799	-0.3258	-1.059	-1.4338	-0.9832	-0.8369	-1.32
pos_4044	Beta-D-3-Ribofuranosyluric acid	2.4998	2.021e-05	0.3437	1.5686	0.8726	1.5203	0.8129	-0.0127	0.2808	1.2684	-1.2945	-0.1393	-0.306	-1.1978	-0.4379	-1.1177	-1.0731	-1.088
pos_4754	5-Hydroxyindol-2-carboxylic acid	1.5106	0.000564	0.7608	1.7561	1.0649	0.1778	1.239	0.0709	-0.3783	1.2299	-1.8062	0.185	-0.161	-0.6362	-1.2144	-0.7453	-0.8888	-0.6542
pos_849	L-phenylalanyl-L-hydroxyproline	1.3917	1.407e-05	-0.0226	1.5404	1.0775	0.8339	1.1337	0.8645	-0.0928	1.3779	-1.08	-0.0843	-0.5346	-1.1557	-0.5584	-1.2291	-0.8489	-1.2215
neg_2321	Gamma-Glutamylphenylalanine	1.278	0.0006878	-1.2989	-0.5021	-0.2975	-0.812	-0.7014	0.121	-1.9382	-0.4338	2.1767	0.141	0.5932	-0.2051	0.9782	0.754	1.0036	0.4213
neg_7296	Phenylalanyl-Gamma-glutamate	1.2566	0.03033	-0.8738	-1.0433	-0.9476	-0.8916	-0.8879	2.2509	-0.865	-0.9351	1.2621	-0.4099	0.1806	0.4999	0.6273	0.747	0.9216	0.3648
neg_2299	4-Hydroxy-5-(3',4'-dihydroxyphenyl)-valeric acid-O-glucuronide	1.3892	0.007682	-0.4897	-2.4164	-0.2259	-0.721	-0.5131	0.6506	-0.5821	-0.6534	0.2175	0.1365	1.099	-0.8271	1.5159	0.8483	0.9799	0.981
neg_8088	4-Hydroxy-5-(dihydroxyphenyl)-valeric acid-O-sulphate	1.284	0.002205	-0.2771	-1.5977	-0.7292	-0.7924	-1.4824	0.6303	-0.4306	-0.7954	0.2958	0.0115	1.3987	-0.5495	1.7856	0.5564	1.0184	0.9578
neg_2294	Suberylglycine	1.0968	0.001457	-0.7738	-1.3196	-0.4484	-0.9325	-1.2319	0.6356	-0.4908	-1.0608	0.1543	0.2201	1.565	-0.6891	1.6857	0.6989	0.9955	0.9919
neg_5592	9,10,13-TriHOME	1.0425	0.002356	-0.5832	-1.3891	-1.5399	-1.4319	-0.8591	1.1713	-0.5337	-0.2842	-0.3153	0.3236	0.9274	0.5582	1.6254	0.7615	0.7372	0.8317
neg_8089	2-n-Propyl-4-oxopentanoic acid	1.0198	7.498e-05	-0.721	-1.5755	-0.569	-1.4939	-0.8715	0.5525	-0.9209	-0.8139	-0.177	0.6633	0.6529	0.9051	1.6114	0.8365	0.8939	1.027
neg_2309	8-Hydroxy-5,6-octadienoic acid	1.1665	0.0006357	-1.1879	-1.0689	-0.7922	-1.3161	-0.5915	1.1387	-1.5421	-0.5262	-0.0974	1.0884	0.1854	0.711	1.2	0.9316	0.9416	0.9256
neg_1591	Trans-o-Coumaric acid 2-glucoside	1.1228	0.007775	-1.1755	-1.3512	-0.9335	-0.6358	-0.5055	1.5343	-1.5562	-0.3219	0.0111	1.0366	-0.3616	0.2249	1.2006	0.9616	0.8773	0.9949
neg_7944	2-Isopropylmalic acid	1.2922	0.004088	-0.989	-1.4439	-0.41	-1.3483	-0.9768	1.7474	-0.9387	-0.8725	0.125	0.779	0.6943	0.2637	1.2673	0.5344	0.8397	0.7285
neg_8086	Prenyl glucoside	1.0883	0.002199	-1.4441	-1.9638	-0.4323	-0.628	-0.7459	1.4356	-0.811	-0.8859	0.4763	0.4701	1.1024	0.161	1.0262	0.7905	0.7252	0.7237
pos_192	2,6,10,10-Tetramethyl-1-oxaspiro[4.5]decan-6-ol	1.4146	0.001493	-2.0311	-1.3943	-0.6634	-0.2221	-0.0296	0.4686	-1.5856	-0.1563	-0.0994	1.4338	0.8424	0.0948	1.0465	0.5918	0.8716	0.8323
pos_3996	Pseudoionone	1.3487	0.0004488	-1.7689	-0.9754	-1.0738	0.0148	-0.7502	0.479	-1.3611	-0.5503	-0.2145	1.6584	1.1706	0.2343	1.0756	0.6323	0.814	0.6152
neg_8071	4-ethenyl-6-methoxybenzene-1,3-diol	1.2102	6.768e-06	-1.1218	-1.2096	-0.8703	-1.0407	-0.4373	-0.0578	-1.5066	-0.5762	0.406	0.8695	0.9473	-0.09	1.6233	0.8451	1.1532	1.0659
neg_3140	5-(2-Methylpropyl)tetrahydro-2-oxo-3-furancarboxylic acid	1.0789	3.5e-05	-1.6459	-0.4729	-1.3514	-0.8454	-0.1662	-0.0968	-1.3758	-0.6053	0.1515	1.1297	0.8763	0.0335	1.6257	0.8287	0.9547	0.9595
neg_8991	3-Keto-b-D-galactose	1.417	5.215e-05	-1.3763	-1.1722	-1.2265	-0.6394	-0.4995	0.4589	-1.2531	-0.7771	0.2219	1.2635	0.3347	0.4726	1.7454	0.5469	1.1114	0.7889
neg_7494	1-Octen-3-yl primeveroside	1.2856	3.452e-05	-1.6926	-0.8597	-1.0345	-0.1729	-0.4573	-0.045	-1.791	-0.5091	0.4529	1.2274	0.5214	0.1099	1.2796	0.8331	1.1227	1.015
neg_3510	Neomenthol-glucuronide	1.6977	0.000118	-1.1073	-0.4013	-0.4313	-0.5604	-0.28	-0.5524	-2.5956	-0.3885	0.4091	1.0922	0.9734	0.164	1.1832	0.7473	0.9762	0.7713
neg_6871	Glucosyl (E)-2,6-Dimethyl-2,5-heptadienoate	1.4681	1.808e-05	-1.158	-0.8576	-0.5678	-0.8817	-0.2234	-0.8573	-1.7794	-0.3476	0.0815	1.4078	1.2793	-0.1178	1.1993	0.8352	0.9609	1.0266
neg_7581	3,4,5-trihydroxy-6-{[1-(4-methoxyphenyl)pentan-3-yl]oxy}oxane-2-carboxylic acid	1.8007	1.399e-07	-1.4434	-1.228	-1.0957	-0.6272	-0.4952	-0.2647	-1.4282	-0.6424	0.488	1.1639	0.8755	0.5038	1.1997	0.9337	1.0134	1.0469
neg_2563	D-Linalool 3-(6''-malonylglucoside)	1.6611	8.021e-08	-1.3971	-1.28	-0.8719	-0.9703	-0.6124	-0.0705	-1.313	-0.7503	0.6117	1.006	1.0796	0.4756	1.2344	0.8507	1.014	0.9936
neg_2448	Propofol glucuronide	1.5355	4.433e-07	-1.419	-1.568	-0.7541	-0.938	-0.6377	0.0739	-1.1137	-0.7718	0.6113	1.0177	1.0761	0.4122	1.2206	0.8632	0.9894	0.938
pos_3880	1,2,3,4-tetrahydro-2,5,8-trimethyl naphthalene	1.8931	6.017e-06	-1.402	-1.2561	-0.5747	-1.1089	-0.545	0.2076	-1.5632	-0.5943	0.4627	1.2624	1.4593	0.4217	0.9191	0.6617	0.8551	0.7943
pos_4840	Sarmentosin	1.5959	5.395e-06	-1.7834	-1.102	-0.66	-0.7695	-0.4742	-0.1045	-1.368	-0.5896	0.1667	1.3243	1.1919	0.436	1.2843	0.5841	0.9674	0.8965
neg_572	Methylnoradrenaline	1.8092	4.101e-08	-1.4339	-0.5474	-0.7151	-1.0986	-0.984	-0.3077	-1.4452	-0.7786	0.599	1.1168	0.662	0.6596	1.3516	0.8763	1.0608	0.9843
neg_2152	Gentisic acid	1.4787	3.333e-07	-0.8289	-1.148	-0.7883	-1.0091	-0.919	-0.3734	-1.228	-0.8593	0.0266	1.5134	0.8296	0.3245	1.2888	0.9236	1.1469	1.1005
pos_3252	TrHA	1.5705	0.003061	-1.7826	-0.0002	-1.5565	-1.594	0.007	0.2613	-0.6076	-0.0765	-0.4208	1.655	0.6951	-0.0206	0.6847	0.841	1.0138	0.9011
neg_7599	4-phenylbutanic acid-O-sulphate	1.0952	0.007232	-1.2634	-0.3205	-0.6934	-0.5277	-0.2919	-0.3692	-1.2788	-0.2346	-1.2631	1.4478	1.1266	-0.6845	1.6219	0.6734	1.0332	1.0243
pos_4228	6-(2-Hydroxyethoxy)-6-oxohexanoic acid	1.2471	0.003579	-1.5742	-0.6225	-0.0485	-0.5631	-0.408	0.1293	-1.983	-0.2164	-0.7411	1.1848	1.1392	-0.139	1.6308	0.565	0.9776	0.6692
pos_3299	(Z)-alpha-Bergamotenoic acid	1.0059	0.009998	-1.8575	-0.4728	-0.3008	-0.6606	0.1753	0.2923	-1.9535	-0.045	-0.5612	1.1364	1.5135	-0.2775	1.4104	0.4945	0.7029	0.4036
pos_3852	(-)-trans-C75	1.0592	0.003807	-1.2271	-0.9329	-0.1232	-1.6002	-0.1681	0.3327	-1.3552	-0.1872	-0.6631	1.6599	0.8762	-0.3219	1.4964	0.484	0.8931	0.8366
pos_2165	P-Mentha-1,3,5,8-tetraene	1.0146	0.005903	-1.5181	-1.306	-0.1523	-0.4775	-0.2249	0.4016	-1.698	-0.0975	-0.8712	1.5672	1.188	-0.0521	1.297	0.4434	0.7646	0.7357
pos_3649	2E,4E,8Z,10E-dodecatetraenoic acid	1.0265	0.00224	-1.214	-1.3711	-0.2236	-0.8131	-0.5338	0.1581	-1.3145	-0.1566	-0.7102	1.8598	1.1307	-0.2639	1.4568	0.3927	0.8083	0.7947
pos_3889	Dehydrooreadone	1.1656	0.0005297	-1.3861	-1.1398	-0.1972	-0.995	-0.3687	-0.0153	-1.5311	-0.306	-0.4137	1.6969	1.0912	-0.0964	1.5215	0.4798	0.8715	0.7885
pos_3895	3alpha-Hydroxyoreadone	1.1465	0.001063	-1.3772	-1.0331	-0.2398	-0.9068	-0.4472	0.1552	-1.57	-0.3083	-0.7104	1.5345	1.0878	0.0031	1.6119	0.4584	0.9159	0.826
pos_150	Corchorifatty acid F	1.9661	8.063e-05	-1.3527	-1.0157	-0.345	-1.2027	-0.8305	-0.1495	-0.8488	-0.6533	-0.8325	1.2451	1.3468	0.5704	1.376	0.7793	0.9441	0.969
neg_6297	Carboxy-ibuprofen	1.7255	9.758e-06	-1.0414	-1.2164	-0.3981	-1.0876	-1.0282	-0.0009	-1.1161	-0.8792	-0.3427	1.2332	1.0989	0.411	1.5043	0.882	0.9853	0.996
pos_2334	(-)-Medicarpin	1.604	2.584e-05	-1.0141	-0.9151	-0.6928	-0.7461	-0.7447	-0.7169	-1.0834	-0.7	-0.7469	1.5131	1.3868	0.3146	1.4003	0.7917	0.9676	0.9859
neg_6140	7(14)-Bisabolene-2,3,10,11-tetrol	1.4749	5.142e-05	-0.842	-1.3249	-0.56	-1.3905	-0.6706	-0.2771	-0.7624	-0.6605	-0.6939	1.3215	1.4845	0.3222	1.251	0.8028	0.998	1.0018
neg_4086	Xi-7-Hydroxyhexadecanedioic acid	1.4406	4.428e-06	-1.1617	-1.1264	-0.8608	-1.149	-0.5662	-0.5541	-0.8352	-0.6237	-0.4898	0.9887	1.3891	0.6274	1.5556	0.8314	0.9404	1.0344
pos_3555	12-Hydroxynevirapine	1.736	0.003156	-1.2746	-0.7018	0.0514	-0.803	-1.1198	0.2294	-1.3439	-0.3749	-1.2731	1.3465	1.1923	0.2067	1.4163	0.5866	0.9566	0.9052
pos_1135	Trigoforin	1.0903	0.005194	-1.4233	-0.7424	-0.1201	-0.992	-0.3676	0.0884	-1.2629	-0.3095	-1.5013	1.4794	0.6944	0.6348	1.6079	0.5714	0.8545	0.7884
neg_6341	Tetranor-PGAM	1.4336	0.002884	-2.0331	-0.16	-0.1647	-1.1451	-0.1996	0.1701	-1.6935	-0.1466	0.4069	1.6561	1.333	0.4765	-0.5136	0.5795	0.7629	0.6712
neg_5809	2,3-Dinor-6-keto-prostaglandin F1 a	1.0701	0.004643	-2.5716	-0.6081	0.2194	-0.8765	-0.9378	1.0656	-1.0936	-0.3753	0.6428	0.9118	1.0153	0.8936	0.3177	0.4629	0.5759	0.3577
pos_2433	Alhpa-tocopheronic acid	1.1974	0.03625	-2.0029	-0.4962	0.159	-0.1165	0.0313	-0.0146	-1.7955	0.1589	0.4981	1.6132	0.6465	-1.4711	0.7685	0.6533	0.8669	0.5011
pos_4186	Arginyl-Gamma-glutamate	1.0764	0.02749	-1.4354	-0.593	-0.3507	-0.7281	-0.246	1.4624	-2.0829	-0.282	-0.0881	1.0948	0.9779	-0.6826	1.327	0.3899	0.694	0.5426
pos_4479	Arginyl-Asparagine	1.0436	0.00573	-1.2643	-0.6885	0.0689	-0.6058	-0.7531	0.8765	-2.1826	-0.537	0.0632	1.1174	0.8924	-0.6174	1.4275	0.5769	0.9635	0.6626
pos_52	N-Acetyl-b-neuraminic acid	1.4523	0.0002055	-0.0332	-0.9329	-0.8281	-0.776	-0.447	-2.0357	0.0334	-1.1689	1.8179	0.2529	1.2756	0.4267	0.0126	0.8862	0.8466	0.6699
neg_4388	Prednisone	1.1985	0.003528	0.6046	-1.2555	-1.2389	-0.5806	-0.7085	-1.626	0.5577	-1.0452	1.5959	-0.2924	0.236	1.6579	0.3428	0.7475	0.4039	0.6006
neg_4387	N-Undecylbenzenesulfonic acid	1.178	0.004118	0.6155	-1.2359	-1.2525	-0.5238	-0.7067	-1.6134	0.5597	-1.0716	1.6416	-0.3155	0.2274	1.646	0.349	0.7428	0.3731	0.5643
neg_5198	2-Dodecylbenzenesulfonic acid	1.0953	0.007896	0.5963	-1.2373	-1.2054	-0.4364	-0.6793	-1.583	0.6482	-1.041	1.6447	-0.4494	0.0964	1.7555	0.2962	0.7103	0.348	0.5363
neg_5134	17-phenyl-18,19,20-trinor-prostaglandin E2	1.0346	0.01311	0.5685	-1.2363	-1.057	-0.3887	-0.6623	-1.6144	0.7039	-0.9966	1.5857	-0.5898	0.082	1.9061	0.1937	0.6636	0.3421	0.4994
pos_336	Beta-Alanopine	1.9902	0.0001216	-0.5786	-0.6166	-1.0841	-0.6246	-0.728	-1.0416	-0.8089	-0.8276	1.1489	-0.3577	0.0004	1.7587	2.0588	0.4929	0.6851	0.5229
pos_1251	Choline	1.0368	0.01104	-0.6029	0.0615	-1.4341	-1.0797	-0.7397	0.4615	-0.6021	-0.837	0.9652	-1.4603	-0.2049	1.6985	1.0578	0.9733	0.7962	0.9466
neg_5705	1-(beta-D-Glucopyranosyloxy)-3-octanone	1.0052	0.006198	0.3864	-1.8836	0.2018	-0.5954	-0.7619	-2.3812	0.3787	-0.3955	-0.0907	0.6555	1.3173	0.5687	1.004	0.4827	0.546	0.5671
neg_375	Feruloyl C1-glucuronide	1.3041	0.004241	0.1042	-1.9866	0.0351	-0.8107	-0.1198	-2.3042	0.0266	-0.1609	-0.0728	0.8588	0.34	0.0293	1.2046	0.9082	0.9556	0.9926
neg_8267	Taraxacoside	1.1851	0.01464	0.0714	-1.2396	0.1044	-0.531	0.0394	-3.1399	0.0924	-0.0206	-0.1382	0.6514	0.694	0.5591	0.7454	0.6567	0.6488	0.8064
pos_1702	Arginyl-Methionine	2.0526	0.006004	-0.6512	-2.1677	0.2558	-0.6363	0.5161	-2.0987	-0.6491	0.3661	0.2224	0.202	1.1491	0.4044	1.131	0.4678	0.725	0.7632
neg_692	6-(3-ethenylphenoxy)-3,4,5-trihydroxyoxane-2-carboxylic acid	1.4468	0.001066	-0.5611	-1.392	-0.2349	-0.8256	-0.174	-1.9441	-0.3225	-0.2721	0.204	1.0676	1.688	-0.8419	1.0043	0.7734	0.9228	0.9082
neg_7139	6-(5-ethyl-2,3-dihydroxyphenoxy)-3,4,5-trihydroxyoxane-2-carboxylic acid	1.7791	0.001408	-0.5562	-0.7532	-0.052	-0.6587	-0.2078	-2.7842	-0.3874	-0.2345	0.2006	0.8573	1.2879	-0.2404	1.0774	0.6753	0.8663	0.9099
neg_8376	3,4,5-trihydroxy-6-(4-hydroxy-3-methoxybenzoyloxy)oxane-2-carboxylic acid	1.6301	0.0004528	-0.3069	-1.4165	-0.0446	-0.8308	-0.3311	-2.6154	-0.0453	-0.3928	0.3061	0.7758	0.8599	0.2935	1.1287	0.8093	0.9841	0.8259
neg_8172	Blepharin	1.3414	0.003081	-1.3831	-0.6187	-0.2356	-0.0016	0.2868	-2.5757	-0.9112	0.0926	0.9652	0.5294	1.2778	-0.3309	0.8563	0.6193	0.7324	0.6969
neg_6640	17-beta-Estradiol-3-glucuronide	1.2246	0.005433	-1.4886	-0.0772	0.0637	-0.5212	-0.0621	-2.6164	-0.3633	-0.0445	0.7609	0.6934	0.5455	-0.6275	1.3364	0.7394	0.9966	0.6649
neg_7321	6-(4-ethyl-5-hydroxy-2-methoxyphenoxy)-3,4,5-trihydroxyoxane-2-carboxylic acid	1.071	0.001532	-1.0099	-1.0708	-0.427	-0.6493	0.5517	-2.5043	-0.5192	0.0239	0.9179	1.0892	-0.0319	0.0025	0.8603	0.8978	1.1078	0.7614
neg_2427	Isovalerylglucuronide	1.4519	0.003301	-1.0345	-0.6218	-0.31	-0.1438	0.3214	-3.0032	-0.6553	0.128	0.9455	0.7569	0.7857	0.208	0.655	0.6176	0.7388	0.6117
neg_2332	Phenyl glucuronide	1.7166	0.006989	-0.65	-0.5089	-0.218	-0.2944	0.124	-3.2877	-0.1515	-0.0089	0.8458	0.618	0.4904	0.2721	0.7371	0.6734	0.7309	0.6277
neg_427	Diphenol glucuronide	1.4194	0.02067	-0.6726	-0.5202	-0.0716	0.166	0.2408	-3.3916	-0.3116	0.1321	0.6897	0.6321	0.3462	0.3588	0.5854	0.5947	0.6447	0.5772
pos_818	Lusitanicoside	1.1531	0.01635	-0.4366	-1.0125	-0.521	0.2747	0.3389	-2.7015	-0.6062	0.1015	-0.834	1.1456	1.2691	0.377	0.9825	0.3906	0.6832	0.5486
neg_7352	Perilloside B	1.3134	0.01003	-0.6779	-0.4135	0.6806	-0.3622	-0.3733	-3.1269	-0.6402	0.0924	0.2175	0.5866	0.861	0.2451	1.0199	0.5351	0.6466	0.7091
pos_4038	Oroxylin A	1.0205	0.03478	-0.6631	0.0458	0.3901	-0.0163	0.0725	-3.1662	-0.9593	0.1924	-0.3158	1.1716	0.8688	0.3613	0.6294	0.3544	0.5617	0.4727
neg_7281	1,4-Ipomeadiol	1.0564	0.001667	-1.1913	-1.4451	-0.9161	-0.9322	0.0702	0.0766	-0.9148	-0.3228	-0.9898	1.282	0.8726	-0.1341	1.5784	0.9359	0.9904	1.0401
neg_6437	Polyethylene, oxidized	1.1572	9.502e-05	-1.1944	-1.251	-1.0068	-1.2361	-0.3745	0.2067	-0.8586	-0.649	-0.2483	1.2239	1.0072	-0.1085	1.7017	0.7663	1.0924	0.9289
neg_6695	(3S,5R,6R,7E)-3,5,6-Trihydroxy-7-megastigmen-9-one	1.1124	0.0002844	-1.4922	-1.332	-0.8992	-0.559	-0.4846	0.1716	-0.9418	-0.5702	-0.5118	1.1625	1.3535	-0.1584	1.5797	0.7359	0.989	0.957
pos_142	7-Oxo-11-dodecenoic acid	1.116	0.003209	-0.5287	-2.0492	0.008	-0.7344	-0.631	-0.3572	-0.6917	-0.3463	-0.8611	1.6345	1.1515	-0.3178	1.497	0.4673	0.9558	0.8032
pos_587	3-(5-Methyl-2-furanyl)butanal	1.0489	0.003576	-0.6658	-1.6366	-0.0484	-1.0539	-0.5032	-0.0443	-0.9614	-0.3732	-0.9673	1.8021	1.2726	-0.3228	1.4097	0.4571	0.8722	0.7633
neg_6314	Cynaroside A	1.0627	6.539e-05	-0.7283	-1.706	-0.2326	-1.1019	-0.4509	-1.0688	-0.7522	-0.4	-0.1098	1.3447	1.1832	-0.2969	1.4718	0.8189	1.1033	0.9256
neg_6144	Jasmolone glucoside	1.0375	0.0005498	-0.4318	-2.3308	-0.4481	-0.7244	-0.4945	-0.7707	-0.2651	-0.4631	-0.3353	1.2256	0.8402	-0.2176	1.5209	0.8471	1.1606	0.8869
neg_8270	Erinapyrone A	1.2618	1.693e-05	-0.869	-1.3045	-1.1617	-1.1339	-0.0664	-0.518	-1.0866	-0.5433	-0.3626	1.0247	0.2246	0.7842	1.1561	1.32	1.1759	1.3604
neg_2997	Hexyl glucoside	1.2332	1.389e-05	-0.82	-2.079	-0.5325	-0.8573	-0.4826	-0.1799	-1.0075	-0.7559	0.1948	1.2406	0.8315	0.1782	1.4854	0.7828	1.0822	0.9192
neg_6738	4,5-Dihydrovomifoliol	1.1278	6.628e-05	-0.6433	-1.8156	-0.5527	-1.5756	-0.6051	-0.125	-0.4661	-0.6547	-0.1321	1.149	1.3778	0.0332	1.3823	0.7484	0.9354	0.9442
neg_6961	9-Oxo-nonanoic acid	1.2273	0.0003418	-0.8585	-1.8099	-0.4564	-1.4053	-0.1233	-0.3644	-0.7596	-0.2821	-0.5743	1.1881	1.1565	-0.0178	1.5079	0.7937	1.0541	0.9514
neg_7162	Undecanedioic acid	1.4673	1.889e-05	-1.1171	-1.6742	-0.3388	-1.3945	-0.4028	-0.574	-0.6676	-0.4966	-0.1433	1.1356	1.1153	0.1707	1.5524	0.798	1.0442	0.9926
neg_6717	3-Oxodecanoic acid	1.35	1.261e-05	-1.1035	-1.3711	-0.6148	-1.5118	-0.4207	-0.3313	-0.8189	-0.5573	0.0083	1.2199	1.0532	-0.0762	1.5502	0.8909	1.0619	1.0212
pos_5310	Clitocine	1.5666	1.714e-05	-1.6749	-1.4592	-0.4751	-1.2641	-0.5718	0.0373	-0.3903	-0.8833	0.2701	1.3357	0.8304	0.1922	1.4043	0.786	1.1221	0.7405
neg_2581	N-Phenylacetylaspartic acid	1.4829	7.739e-06	-1.0681	-1.9169	-0.3124	-1.4414	-0.8598	-0.0066	-0.516	-0.6803	0.2972	0.8898	0.8505	0.6041	1.4615	0.8199	0.9338	0.9446
neg_5717	11,12,13-Trinor-1(10)-spirovetivene-2,7-dione	1.5372	1.493e-07	-0.6278	-1.5559	-0.5181	-1.3767	-0.8285	-0.7434	-0.6454	-0.9239	0.4409	0.9953	1.1304	0.3662	1.543	0.8007	1.0207	0.9227
neg_8580	Shikimic acid	1.3669	1.276e-06	-0.9272	-1.6156	-0.3039	-1.2878	-0.8906	-0.4316	-0.8494	-0.718	0.2199	1.2541	0.7374	0.3273	1.5481	0.8739	1.0637	0.9996
neg_7819	Xi-2,3-Dihydro-2-oxo-1H-indole-3-acetic acid	1.7957	5.739e-05	-0.507	-2.5439	-0.2319	-1.0511	-1.0425	-0.3207	-0.11	-0.6594	0.5816	0.9115	0.7884	0.5965	1.1552	0.6962	0.8945	0.8427
neg_481	4-Hydroxy-3-methoxy-cinnamoylglycine	1.2342	0.0003351	-0.645	-2.3329	-0.2773	-1.1803	-0.932	-0.0971	0.2149	-0.8152	0.1324	0.5366	1.1165	0.1576	1.4291	0.7304	0.9317	1.0306
neg_6576	Gamma-CEHC	1.0444	0.001384	-0.4738	-2.2821	0.2949	-1.8038	-0.6438	-0.2887	-0.0115	-0.431	0.1385	0.6755	0.7684	0.0649	1.5896	0.698	0.9036	0.8015
neg_6111	Seselin	1.1102	0.0005548	-0.0295	-2.5529	-0.4178	-0.9531	-0.3972	-1.049	-0.0282	-0.4982	0.0709	0.6901	0.5811	0.1169	1.2073	1.1156	1.2434	0.9005
neg_7992	(-)-trans-3,4-Dihydro-4,8-dihydroxy-3-methyl-1H-2-benzopyran-1-one	1.121	0.0009407	-0.4297	-2.0623	0.1698	-1.0886	-1.1014	-1.2586	0.4758	-0.4714	0.1802	0.6707	0.5907	-0.0188	1.6965	0.8174	1.0745	0.7553
neg_45	2-{[hydroxy(2-hydroxy-4-methoxyphenyl)methylidene]amino}acetic acid	1.036	0.0003508	-0.0554	-2.1498	-0.2648	-1.234	-1.1146	-1.0567	0.5997	-0.777	0.1674	0.3339	0.9781	0.5866	1.1694	0.8949	0.9214	1.001
neg_6126	Pisumionoside	1.0645	0.00218	-0.1622	-1.7619	-0.6402	-0.9048	-0.1852	-1.2574	-0.0977	-0.4694	-0.4772	0.6411	1.2611	0.4652	2.4131	0.2591	0.5999	0.3165
neg_426	6-(1-benzofuran-4-yloxy)-3,4,5-trihydroxyoxane-2-carboxylic acid	1.6688	2.102e-05	-0.3944	-1.956	-0.2151	-1.0108	-0.5481	-1.46	-0.5202	-0.5434	0.2948	1.1419	0.5	0.1572	1.3943	0.9625	1.1356	1.0617
neg_3859	Butyl (S)-3-hydroxybutyrate glucoside	1.2749	1.334e-05	-0.5461	-1.7613	-0.372	-0.659	-0.4877	-2.0265	-0.3972	-0.4712	0.3214	0.8632	1.0462	0.7086	1.4047	0.7941	0.8179	0.7647
neg_4134	Hexylresorcinol	1.7319	4.021e-07	-0.8158	-1.0107	-1.0425	-0.8757	-0.5409	-1.4452	-0.5182	-0.8884	0.0917	0.5032	1.071	0.7718	1.7775	0.894	0.9935	1.0346
neg_3891	2,2'-(3-methylcyclohexane-1,1-diyl)diacetic acid	1.365	6.893e-06	-0.9349	-1.3311	-0.2135	-1.3787	-0.4782	-1.2298	-0.7748	-0.4768	-0.1495	0.834	1.0065	0.4565	1.7416	0.9072	1.0247	0.9968
pos_1461	N6-Carbamoyl-L-threonyladenosine	3.4788	2.962e-09	-1.333	-0.9129	-0.7371	-0.6426	-0.8868	-0.4959	-1.5498	-0.8907	0.4786	1.1276	0.9859	0.9134	1.0617	0.9134	0.9665	1.0018
neg_3568	3,4,5-trihydroxy-6-[3-(3-phenylpropanoyl)phenoxy]oxane-2-carboxylic acid	3.2532	1.731e-15	-1.0255	-0.8555	-1.0596	-0.9384	-1.032	-1.0338	-1.0213	-0.7422	0.8322	1.0668	0.9711	0.8229	1.0513	0.9636	1.0146	0.9857
neg_6181	E-3174	2.828	6.327e-11	-1.2107	-0.8038	-0.5984	-0.93	-0.5855	-1.2215	-1.2054	-1.0202	0.7371	1.1534	0.913	0.7115	1.0277	1.0109	1.0321	0.9898
neg_946	2-Methoxy-estradiol-17b 3-glucuronide	2.6027	2.751e-08	-0.6557	-0.687	-0.8308	-1.2241	-0.8057	-1.2243	-1.2062	-0.7013	0.446	0.701	1.0982	0.3212	1.4957	1.0438	1.1577	1.0715
neg_537	3-[4-hydroxy-3-(sulfooxy)phenyl]-2-oxopropanoic acid	2.2453	9.915e-09	-0.7548	-1.0537	-1.242	-1.214	-1.11	-0.2533	-0.5759	-1.1882	0.393	1.1949	1.136	0.8038	1.0013	0.8699	0.992	1.0009
neg_5585	13,14-Dihydro PGE1	2.2753	2.12e-08	-1.2124	-0.6375	-1.0243	-1.1568	-0.6552	-0.1658	-1.6617	-0.8366	0.7801	0.9397	0.9319	0.8819	1.1228	0.8836	0.9094	0.901
neg_5610	13,14-Dihydro PGF-1a	2.4769	7.589e-09	-1.1064	-0.9484	-1.1581	-0.9685	-0.7394	-0.1995	-1.6364	-0.6486	0.7818	1.0205	0.9425	0.8123	1.0437	0.9338	0.9454	0.9252
neg_4065	(S)-10,16-Dihydroxyhexadecanoic acid	2.2341	4.207e-10	-1.0243	-1.1367	-1.0884	-0.9719	-0.6826	-0.3466	-1.4567	-0.8147	0.7786	1.0796	1.0417	0.8011	1.0325	0.9542	0.9266	0.9076
pos_571	Caryophyllene epoxide	2.9515	9.117e-08	-1.3452	-1.2489	-0.7042	-1.2478	-0.5344	-0.0924	-1.3704	-0.7134	0.6821	1.2022	1.0665	0.5606	1.0389	0.8047	0.957	0.9445
neg_5369	Prostaglandin E3	2.6002	9.163e-10	-0.8572	-1.4353	-0.4676	-1.1933	-0.9007	-0.6777	-1.3103	-0.6531	0.7153	1.0227	1.0655	0.7471	1.0458	0.9259	0.9981	0.9749
neg_2232	3,4,5-trihydroxy-6-[(3-hydroxybutanoyl)oxy]oxane-2-carboxylic acid	1.8971	5.413e-06	-1.3976	-1.6261	-0.3129	-0.4761	-0.1642	-1.4567	-1.1567	-0.2606	0.8566	0.7185	1.3769	0.5991	0.3531	0.9873	0.9763	0.983
pos_5426	2-Amino-5-oxohexanoate	1.87	6.53e-12	-1.0221	-1.0515	-0.8194	-0.8136	-1.0825	-1.0536	-0.8327	-0.9477	1.2033	0.9866	0.9479	0.7935	0.4601	1.0599	1.072	1.0997
neg_9032	N-Acetylneuraminic acid	1.5272	2.543e-08	-0.8844	-0.7607	-1.1851	-0.7019	-0.6109	-1.405	-0.7664	-1.0254	1.1626	0.6852	1.6706	0.4236	0.8965	0.6862	1.0538	0.7614
pos_5407	Adenosine 3'-monophosphate	2.2214	1.965e-06	-0.4738	-1.014	-0.6326	-0.5618	-0.7863	-2.1204	-0.323	-1.0646	1.201	0.5666	1.3312	0.4866	0.7665	0.8262	1.0009	0.7973
neg_7608	Marmelolactone A	2.7044	6.788e-08	-0.5377	-1.6363	-0.65	-0.6281	-0.6767	-1.5394	-0.4256	-1.1833	0.7175	0.9289	0.8315	0.6862	1.1923	0.9417	1.0044	0.9746
neg_8675	3,4,5-trihydroxy-6-(2-hydroxy-3-methoxyphenoxy)oxane-2-carboxylic acid	2.3935	5.693e-09	-1.1009	-1.1813	-0.6096	-0.9243	-0.5907	-1.693	-0.7226	-0.5967	0.8608	0.8945	1.0562	0.6512	1.2243	0.8603	0.959	0.9128
neg_2494	3,4,5-trihydroxy-6-[4-(3-hydroxybutyl)-2-methoxyphenoxy]oxane-2-carboxylic acid	1.9633	6.546e-09	-0.827	-1.7221	-0.574	-1.0918	-0.939	-0.8467	-0.5299	-0.8822	0.5859	0.9324	1.0159	0.685	1.2448	0.9013	1.023	1.0242
neg_2919	Glucosyl 6-hydroxy-2,6-dimethyl-2E,7-octadienoate	2.1736	1.799e-11	-0.9616	-1.1762	-0.702	-1.2843	-0.7586	-1.1577	-0.7361	-0.8272	0.7252	1.0374	1.0215	0.708	1.1796	0.9285	1.0149	0.9886
neg_1946	6-(2,4-dihydroxybenzoyloxy)-3,4,5-trihydroxyoxane-2-carboxylic acid	1.9804	8.032e-09	-1.026	-1.3957	-0.4999	-0.9436	-0.688	-1.1483	-0.9221	-0.7789	0.4164	1.105	0.9116	0.4952	1.4335	1.0013	1.0529	0.9866
neg_6057	L-Linalool 3-[xylosyl-(1->6)-glucoside]	1.8479	7.591e-10	-1.0537	-1.3358	-0.7101	-1.2892	-0.5014	-1.0271	-0.842	-0.7427	0.6508	1.118	0.9642	0.6076	1.263	0.949	1.0198	0.9296
neg_113	Salicyluric acid	2.1013	7.331e-12	-1.2035	-1.0621	-0.8362	-0.9572	-0.8574	-0.7556	-1.1584	-0.7907	0.6168	1.1132	0.9437	0.707	1.2056	0.9766	1.0227	1.0354
neg_611	2,3-Dihydroxybenzoic acid	1.7641	5.556e-11	-1.1058	-1.1523	-0.9535	-0.7522	-0.5906	-1.1223	-1.2046	-0.6973	0.7182	0.998	0.8833	0.7296	1.3087	0.9119	1.0444	0.9846
neg_7768	3,4,5-trihydroxy-6-[3-(4-methoxyphenyl)propoxy]oxane-2-carboxylic acid	1.8443	1.781e-08	-1.1313	-1.6556	-0.6549	-0.6639	-0.6896	-0.722	-1.1149	-0.728	0.7609	1.0121	0.9085	0.3405	1.3406	0.9722	1.0334	0.9922
neg_7333	3,3-Dimethylglutaric acid	1.8305	2.623e-09	-1.2792	-1.4279	-0.8891	-0.8317	-0.93	-0.5756	-0.5684	-0.9521	0.7538	1.1223	0.8044	0.4597	1.3116	0.9858	1.0608	0.9556
neg_3452	P-Salicylic acid	1.7283	1.339e-07	-0.6688	-1.0177	-1.0429	-0.9309	-1.082	-0.8008	-0.5674	-1.1176	1.136	0.022	1.0403	0.6001	1.7278	0.8134	1.0338	0.8547
pos_1755	Serylproline	1.7727	1.159e-06	-0.555	-1.7534	-0.9871	-0.6585	-1.0099	-0.4675	-0.2376	-1.3652	0.5902	0.6789	0.9324	0.4261	1.5152	0.6974	1.0716	1.1225
neg_8294	2,3-Dihydroxycarbamazepine	1.6397	1.682e-08	-0.6741	-1.5685	-0.7702	-0.8571	-1.2571	-0.6022	-0.678	-0.9563	0.4641	0.6307	1.1819	0.6975	1.371	0.8708	1.0738	1.0737
neg_6114	Glucosyl (2E,6E,10x)-10,11-dihydroxy-2,6-farnesadienoate	1.3823	0.0004013	-0.4918	-1.9558	0.358	-1.4862	-0.1778	-1.1543	-1.069	-0.0395	0.3888	1.0203	1.5498	-0.0507	0.9767	0.6223	0.8275	0.6818
neg_5361	12-Hydroxy-13-O-D-glucuronoside-octadec-9Z-enoate	1.1055	0.002129	-0.1387	-1.6539	0.3949	-1.3285	-0.3567	-1.5197	-1.0538	0.169	-0.4978	0.8344	1.7978	0.2794	1.0028	0.5118	0.7045	0.8546
pos_2529	SCLAREOLIDE	1.2195	0.001576	-0.8082	-1.8821	0.3219	-0.9935	0.1579	-0.7622	-1.804	0.175	-0.0691	1.3842	1.3869	0.2267	0.928	0.4399	0.7702	0.5285
pos_768	2-oxo capric acid	1.2464	0.001677	-0.991	-1.5346	0.0818	-0.7655	-0.0878	-0.8115	-1.4195	-0.0454	-0.3691	1.4697	1.3356	-0.5795	1.5103	0.538	0.9004	0.7681
pos_2396	7-oxo-11E-Tetradecenoic acid	1.3469	0.001856	-0.5421	-1.509	0.3063	-1.3432	-0.0872	-0.7333	-1.6529	0.0241	-0.1314	1.2874	1.7361	-0.3403	1.0591	0.3994	0.7918	0.7352
pos_578	3-Hydroxytetradecanedioic acid	1.2273	0.001711	-0.7401	-1.7684	0.1347	-1.1161	-0.3919	-0.3516	-1.2299	-0.1031	-0.4677	1.72	1.6374	-0.279	0.9795	0.453	0.7705	0.7526
pos_34	Diphenhydramine N-glucuronide	1.5628	0.01118	-0.7841	-1.6382	0.7364	-0.7698	-0.1976	0.1286	-2.3924	0.151	-0.0096	1.3945	1.0942	-0.1508	0.3584	0.552	0.7768	0.7505
pos_2353	1-(2,3-Dihydro-1H-pyrrolizin-5-yl)-1,4-pentanedione	2.4689	0.0003056	-1.4847	-1.4487	0.6065	-1.3872	-0.3806	-0.3885	-1.5099	-0.096	0.465	0.8807	1.2005	0.1558	0.2385	1.0438	1.079	1.0257
pos_2536	(6R,8Z)-6-Hydroxy-3-oxotetradecenoic acid	1.9251	0.000191	-0.746	-1.4181	0.2944	-0.918	-0.7637	-1.2984	-1.5196	0.1633	-0.0959	1.4751	1.1295	0.1236	0.4913	0.9856	1.1217	0.9752
pos_2450	Threoninyl-Phenylalanine	1.5276	0.005527	-0.6064	-1.4529	-0.5605	-1.9849	0.4241	-0.0989	-1.0388	0.2164	0.5958	1.9021	0.1864	-0.6759	0.7949	0.6526	1.0165	0.6295
neg_5455	(9R,10S,12Z)-9,10-Dihydroxy-8-oxo-12-octadecenoic acid	1.5069	0.0004656	-1.1076	-0.812	-0.9402	-1.6141	0.3044	-0.3522	-1.358	-0.0959	1.6946	1.185	-0.1422	-0.2749	0.8162	0.9338	1.0939	0.6692
pos_4641	Gabaculine	1.4185	0.00122	-1.1832	-0.3984	-0.5813	-0.1883	-0.1009	-1.5561	-1.3664	-0.3075	0.714	0.1188	1.2588	-0.8405	1.927	0.707	1.0252	0.7718
pos_5096	Tyrosyl-Glutamate	1.5462	0.001373	-2.0732	0.0965	0.0228	-0.9598	0.0423	-1.2603	-1.5801	0.0693	1.2649	1.3818	0.8408	-0.1655	0.6012	0.5534	0.7928	0.3731
neg_2295	Dhurrin	2.0306	7.496e-05	-1.4442	-0.3898	-0.7318	-0.2583	-0.1415	-2.4193	-0.7534	-0.275	0.8324	0.607	0.9039	0.2777	1.1942	0.8021	0.9533	0.8428
pos_84	Trimethylamine N-oxide	1.6915	9.822e-05	-1.1832	-0.6185	-0.4785	-1.3447	0.3928	-2.1117	-1.1395	0.1265	0.6206	1.1305	0.925	0.6219	0.826	0.702	0.7526	0.7781
