# Supplementary material for: Urinary metabolomics reveals the biological characteristics of early pregnancy in pigs
Source: Porcine Health Manag. 2022 Mar 21;8:14. doi: 10.1186/s40813-022-00256-z (PMC8935750; doi:10.1186/s40813-022-00256-z)
Supplement: Supplementary file 6 — Additional file 6. Table S6. MetabsetVip_DP15_vs_DP0. [file 40813_2022_256_MOESM6_ESM.xls]

## Sheet: MetabsetVip_DP12_vs_DP0
ID	Metabolite	VIP_value	P_value	DP12_1	DP12_2	DP12_3	DP12_4	DP12_5	DP12_6	DP12_7	DP12_8	DP0_1	DP0_2	DP0_3	DP0_4	DP0_5	DP0_6	DP0_7	DP0_8
pos_3252	TrHA	1.0031	0.03875	-0.1908	0.7144	-1.6707	-1.891	-1.7641	0.5508	-0.4263	0.6463	-0.4196	1.3401	0.5263	-0.0803	0.5175	0.65	0.7965	0.7009
neg_4133	Cholic acid glucuronide	1.4623	0.001999	-0.8445	0.7116	-0.0807	-0.657	-1.5732	-1.53	-1.6369	0.1002	-0.0198	0.7173	1.0349	1.731	0.3206	0.6441	0.2664	0.816
pos_5188	Alanyl-Proline	1.1306	0.004245	-0.699	1.4948	-0.4387	-1.0106	-1.7968	-1.4645	-0.4091	-0.8921	0.6579	1.4284	1.1528	0.264	0.4659	0.25	0.3004	0.6965
pos_4446	Gardoside	1.2832	0.002481	-0.4909	0.753	0.0597	-1.0526	-2.4756	-1.6055	-0.4984	-0.1203	0.3674	0.8905	0.8173	0.3648	0.4285	0.8274	0.9384	0.7961
neg_95	Riboflavin (Vitamin B2)	1.0844	0.0004924	-1.6318	0.8408	-0.2208	-0.839	-1.8951	-1.4422	-0.2609	-0.5108	0.66	0.9295	0.8309	0.1648	0.9047	0.7591	0.827	0.8838
neg_8431	Lepidimoic acid	1.1041	0.004099	-0.5492	0.929	-1.0513	-0.0322	-1.7847	-1.4302	-1.3333	0.0215	0.3116	1.2266	1.1078	-0.1276	-0.2033	0.9587	0.9762	0.9805
pos_2227	Aspartyllysine	1.8409	0.001558	-0.9885	0.9014	-1.0102	-1.1347	-1.063	-1.1226	-0.9911	-0.1905	0.213	1.4807	1.2379	-0.6217	0.1463	0.9283	1.1316	1.083
pos_2536	(6R,8Z)-6-Hydroxy-3-oxotetradecenoic acid	1.783	6.184e-05	-0.9918	0.8793	-1.0219	-1.195	-1.0953	-1.1781	-0.9954	-0.8537	0.1287	1.3503	1.0816	0.2994	0.5853	0.9696	1.0755	0.9616
pos_34	Diphenhydramine N-glucuronide	1.8028	0.0002861	-0.568	0.7036	-1.188	-0.9867	-1.9355	-1.4473	-0.4895	-0.1947	0.3229	1.3443	1.1258	0.2202	0.5906	0.7314	0.895	0.8758
pos_1091	Indole-3-acetamide	1.2204	0.0003843	-0.6232	0.7411	-0.7859	-1.4005	-1.3249	-1.4694	-1.0272	-0.1383	0.0352	1.4475	1.2668	0.1774	0.2714	0.877	1.0542	0.8987
neg_5875	Panaquinquecol 2	1.135	0.003264	-0.5807	-0.4643	-0.5858	-1.2369	-1.2753	-1.2096	0.0946	-0.0657	0.9905	0.9761	2.2096	1.0162	-1.0632	0.3109	0.3906	0.4928
neg_6341	Tetranor-PGAM	1.9369	8.544e-06	-1.1507	0.1353	-1.2155	-1.0749	-1.0974	-1.0589	-1.1544	-0.1708	0.6544	1.5703	1.3334	0.7054	-0.0206	0.7809	0.9154	0.8482
pos_2353	1-(2,3-Dihydro-1H-pyrrolizin-5-yl)-1,4-pentanedione	2.2256	2.296e-05	-1.176	0.4544	-1.1966	-1.3145	-1.2466	-1.3029	-0.0928	-0.7582	0.5689	0.9342	1.2153	0.2971	0.3698	1.0776	1.1085	1.0617
neg_2232	3,4,5-trihydroxy-6-[(3-hydroxybutanoyl)oxy]oxane-2-carboxylic acid	1.6368	3.619e-06	-1.3964	0.1632	-1.4926	-0.4823	-1.3175	-1.2603	-0.4283	-0.6888	0.8632	0.7285	1.3704	0.612	0.3722	0.9906	0.9798	0.9863
pos_1702	Arginyl-Methionine	2.1467	0.000786	-0.6737	0.1253	-1.4716	-1.5692	-1.513	-1.5597	0.5365	0.303	0.4154	0.3999	1.1203	0.5539	1.1065	0.6021	0.7977	0.8267
neg_5809	2,3-Dinor-6-keto-prostaglandin F1 a	1.4683	0.0009758	-0.679	-0.0413	-1.9799	-0.7661	-2.2104	-0.7828	0.328	0.3766	0.717	0.861	0.9164	0.8513	0.5429	0.6207	0.6812	0.5643
neg_2476	Solerol	1.1093	0.007278	-0.5265	-1.4259	-1.4906	-0.6108	-0.1201	-0.7842	-0.981	0.9627	-0.7903	1.1891	1.0861	-0.2084	1.2579	0.1506	1.3505	0.941
neg_2152	Gentisic acid	1.3331	8.478e-08	-0.7911	-0.8306	-1.0861	-0.603	-1.0741	-0.7868	-1.1591	-0.931	0.0815	1.4973	0.8462	0.3652	1.2834	0.9357	1.1483	1.1041
neg_8580	Shikimic acid	1.1985	1.223e-07	-0.6585	-0.4587	-1.2803	-0.9947	-0.8666	-1.1324	-0.9509	-0.8929	0.2338	1.2876	0.7611	0.3432	1.5872	0.9002	1.0936	1.0283
neg_3140	5-(2-Methylpropyl)tetrahydro-2-oxo-3-furancarboxylic acid	1.0852	3.538e-07	-0.6531	-0.7045	-1.297	-1.0226	-0.4022	-0.9183	-1.3012	-0.8498	0.2837	1.1762	0.945	0.1761	1.6287	0.9016	1.0165	1.0209
neg_2309	8-Hydroxy-5,6-octadienoic acid	1.1339	2.578e-06	-0.7119	-0.6944	-1.7213	-0.4767	-0.6266	-0.847	-0.7677	-1.0989	-0.0806	1.2696	0.2414	0.8398	1.3966	1.0911	1.1024	1.0842
neg_8270	Erinapyrone A	1.0289	2.668e-05	-0.7005	-0.4917	-1.2611	-0.713	-0.4449	-1.5891	-0.6326	-0.7747	-0.4643	1.0298	0.1681	0.7708	1.1713	1.3479	1.1926	1.3913
neg_7608	Marmelolactone A	1.9732	3.05e-06	-0.2838	-0.4451	-1.5182	-0.6376	-0.6682	-1.9807	-0.2425	-1.148	0.6349	0.8886	0.7718	0.5974	1.2048	0.904	0.9793	0.9435
neg_7333	3,3-Dimethylglutaric acid	1.2855	4.237e-05	-1.2878	0.076	-1.9161	-1.0878	0.2613	-1.1518	-0.4572	-0.9612	0.6095	1.0362	0.6681	0.2692	1.2553	0.8782	0.965	0.8432
pos_5426	2-Amino-5-oxohexanoate	1.518	2.712e-10	-0.6959	-0.8353	-0.7548	-1.1508	-0.8172	-1.5099	-0.9506	-0.821	1.1647	0.972	0.9375	0.8003	0.5037	1.0371	1.0479	1.0725
neg_2332	Phenyl glucuronide	1.4899	8.706e-08	-0.9771	-0.9784	-0.9261	-1.5215	-0.2963	-1.2173	-0.5674	-0.7757	1.3409	0.8948	0.6452	0.2177	1.1281	1.0033	1.116	0.9138
neg_8294	2,3-Dihydroxycarbamazepine	1.4148	1.004e-07	-0.4097	-0.9472	-0.5388	-1.6811	-1.2622	-1.0553	-0.8141	-0.5411	0.4769	0.6337	1.1522	0.6965	1.33	0.8595	1.0505	1.0504
neg_2295	Dhurrin	1.8764	1.497e-07	-0.9133	-0.547	-0.5945	-1.0817	-1.2572	-1.7575	-0.5132	-0.5551	0.9357	0.6921	1.0129	0.3364	1.3265	0.9029	1.0662	0.9469
neg_2919	Glucosyl 6-hydroxy-2,6-dimethyl-2E,7-octadienoate	2.0995	4.874e-09	-1.0136	-0.4379	-0.8679	-1.3886	-0.8791	-1.5898	-0.7366	-0.513	0.7616	0.9927	0.9809	0.7489	1.0979	0.9121	0.976	0.9565
neg_8675	3,4,5-trihydroxy-6-(2-hydroxy-3-methoxyphenoxy)oxane-2-carboxylic acid	2.0326	3.46e-11	-0.9126	-0.5633	-0.9858	-1.2015	-0.9916	-1.2948	-0.9201	-0.72	0.8792	0.9144	1.0831	0.6605	1.2585	0.8787	0.9817	0.9335
neg_113	Salicyluric acid	1.9597	5.243e-11	-0.8967	-0.6028	-0.8779	-1.2365	-0.9104	-1.3623	-0.9811	-0.7125	0.664	1.083	0.9399	0.7401	1.1611	0.9677	1.0067	1.0173
pos_84	Trimethylamine N-oxide	1.6176	1.399e-08	-0.6452	-0.2503	-1.4079	-1.302	-0.7903	-1.4375	-0.7228	-0.8176	0.7641	1.2261	1.0399	0.7653	0.9501	0.8378	0.8836	0.9067
neg_7768	3,4,5-trihydroxy-6-[3-(4-methoxyphenyl)propoxy]oxane-2-carboxylic acid	1.553	3.611e-08	-0.9524	-0.518	-0.9988	-1.4354	-0.6628	-1.4784	-0.4935	-0.779	0.7517	1.0091	0.903	0.3209	1.3458	0.9683	1.031	0.9887
neg_2563	D-Linalool 3-(6''-malonylglucoside)	1.5977	9.921e-09	-1.0147	-0.6185	-0.8972	-1.339	-0.6332	-1.6205	-0.7284	-0.5403	0.6755	1.0059	1.0676	0.5614	1.1973	0.8758	1.0126	0.9956
neg_2448	Propofol glucuronide	1.4494	1.128e-07	-0.9783	-0.4081	-0.9342	-1.4136	-0.6213	-1.7311	-0.7287	-0.4256	0.6639	1.0143	1.0647	0.4922	1.1893	0.8811	0.9899	0.9456
neg_2494	3,4,5-trihydroxy-6-[4-(3-hydroxybutyl)-2-methoxyphenoxy]oxane-2-carboxylic acid	1.7392	2.359e-08	-0.752	-0.3625	-0.869	-1.5497	-0.8762	-1.5503	-0.8143	-0.5702	0.612	0.9232	0.9982	0.701	1.204	0.8954	1.0047	1.0058
neg_611	2,3-Dihydroxybenzoic acid	1.6774	8.843e-09	-0.8746	-0.5208	-0.7631	-1.4794	-0.8318	-1.6349	-0.6785	-0.6146	0.7473	0.964	0.8751	0.7562	1.2044	0.8973	0.9998	0.9535
neg_572	Methylnoradrenaline	1.9452	1.823e-07	-0.7987	-0.2508	-0.8616	-1.6699	-0.8418	-1.6054	-0.8109	-0.365	0.697	1.0318	0.7377	0.7362	1.1835	0.8763	0.9955	0.9461
neg_7581	3,4,5-trihydroxy-6-{[1-(4-methoxyphenyl)pentan-3-yl]oxy}oxane-2-carboxylic acid	1.8269	1.772e-07	-0.853	-0.5227	-0.5714	-1.6951	-0.6581	-1.6239	-0.9031	-0.379	0.5978	1.0912	0.8807	0.6094	1.1173	0.9231	0.9813	1.0057
neg_6057	L-Linalool 3-[xylosyl-(1->6)-glucoside]	1.7824	3.013e-06	-0.3409	-0.2037	-0.9319	-1.6266	-0.7391	-2.0115	-0.6215	-0.4506	0.6739	0.9862	0.8834	0.645	1.0832	0.8733	0.9206	0.8602
neg_1946	6-(2,4-dihydroxybenzoyloxy)-3,4,5-trihydroxyoxane-2-carboxylic acid	1.7329	2.491e-06	-0.4977	-0.4076	-0.7601	-1.3342	-0.6509	-2.1267	-0.5007	-0.6709	0.4375	1.0208	0.8569	0.5042	1.2991	0.933	0.9767	0.9205
neg_8991	3-Keto-b-D-galactose	1.1793	1.829e-05	-0.6389	-0.8998	-1.0993	-1.5579	-0.3509	-1.1022	-0.6705	-0.3514	0.1404	1.3672	0.2732	0.4357	1.9348	0.5232	1.1881	0.8083
neg_7599	4-phenylbutanic acid-O-sulphate	1.6501	0.0001299	-0.7081	-0.2657	-0.5012	-1.9077	-0.5381	-1.4054	-0.7645	-0.2048	-0.3405	1.2804	1.0884	0.0055	1.3845	0.8174	1.0326	1.0272
neg_206	3-O-Feruloylquinic acid	1.528	3.483e-05	-1.3695	-0.4954	-0.4775	-1.9671	-0.368	-1.1814	-0.7739	0.0723	-0.0132	1.1081	0.4179	0.7281	1.2322	0.9207	1.0821	1.0847
neg_5455	(9R,10S,12Z)-9,10-Dihydroxy-8-oxo-12-octadecenoic acid	1.5106	0.0003221	-0.2324	-0.2496	-1.305	-1.2412	-0.4477	-2.2413	-0.0574	-0.3007	1.4641	1.0851	0.0982	-0.0005	0.8109	0.8983	1.0174	0.7016
neg_1591	Trans-o-Coumaric acid 2-glucoside	1.5615	1.958e-05	-0.778	-0.6077	-0.6001	-1.4377	-0.19	-2.0717	-0.5931	-0.3815	0.3911	1.1367	0.12	0.5465	1.256	1.0822	1.0209	1.1064
neg_7494	1-Octen-3-yl primeveroside	1.4257	1.166e-05	-1.1305	-0.3522	-0.575	-1.3899	-0.3309	-2.1488	-0.5424	-0.2717	0.5954	1.1167	0.6416	0.3646	1.1519	0.8513	1.0463	0.9737
neg_2427	Isovalerylglucuronide	1.4228	2.09e-06	-1.1254	-0.6913	-0.3901	-1.3204	-0.5065	-2.0228	-0.5049	-0.4076	1.2279	0.9881	1.0247	0.2903	0.8586	0.811	0.9651	0.8036
neg_427	Diphenol glucuronide	1.2582	3.199e-05	-0.9748	-0.3627	-0.2735	-1.7811	-0.1449	-2.0571	-0.6808	-0.301	1.0914	0.9775	0.4112	0.4362	0.8849	0.9035	1.0023	0.8687
pos_5407	Adenosine 3'-monophosphate	1.688	6.353e-05	-0.2003	-0.3415	-0.2793	-1.4899	-0.8375	-2.3221	-0.869	-0.107	1.1042	0.5288	1.2222	0.4562	0.7101	0.7643	0.9227	0.7381
neg_9032	N-Acetylneuraminic acid	1.3432	6.922e-05	-0.7676	-0.4913	-1.0619	-0.0744	-0.5605	-2.56	-0.6363	-0.2774	0.9784	0.6381	1.3406	0.4515	0.7887	0.6388	0.9008	0.6924
pos_5096	Tyrosyl-Glutamate	1.4195	0.0002851	-0.3734	-0.114	-1.3221	-2.1581	-0.7464	-0.6992	-1.1325	0.4388	1.2451	1.3457	0.88	0.0137	0.6737	0.6326	0.8387	0.4774
pos_4799	Gamma-Glu-Leu	1.1671	0.00113	-0.3189	0.1813	-0.7857	-2.3954	-0.7768	-1.4622	-0.638	0.4882	0.941	0.9777	0.9643	-0.1395	0.9413	0.5942	0.9051	0.5235
pos_2450	Threoninyl-Phenylalanine	1.7168	0.000233	-1.2508	0.6545	-0.7044	-1.4552	-0.4874	-1.4382	-1.2545	-0.2218	0.7411	1.6333	0.4615	-0.1275	0.877	0.7799	1.0284	0.7641
neg_6909	N(6)-(1,2-dicarboxyethyl)AMP	1.0818	0.0007874	-0.4156	0.4426	-0.9328	-1.7341	-0.2278	-1.6881	-1.6677	0.4017	0.1569	1.0429	0.8339	0.7132	0.3596	0.8585	0.9688	0.8881
neg_8086	Prenyl glucoside	1.1159	0.006357	0.1945	0.2043	-0.7883	-2.6383	-0.5411	-1.7972	0.5719	-0.2449	0.5015	0.4978	0.8876	0.3072	0.8406	0.6953	0.655	0.6541
neg_8657	3-Deoxyguanosine	1.1154	0.003963	-0.2908	-0.1704	-0.5078	-2.3463	0.6687	-2.0778	-0.2743	-0.246	0.4104	1.3908	0.3769	0.3713	0.7224	0.5468	0.7496	0.6765
neg_858	6-(4-ethyl-2-methoxyphenoxy)-3,4,5-trihydroxyoxane-2-carboxylic acid	1.1187	0.0004291	-0.5951	0.1426	-0.4192	-1.7453	-0.4944	-2.4448	-0.3269	-0.1152	0.4456	1.3153	0.4153	0.6	0.843	0.8103	0.8263	0.7425
neg_7321	6-(4-ethyl-5-hydroxy-2-methoxyphenoxy)-3,4,5-trihydroxyoxane-2-carboxylic acid	1.008	0.0004553	-0.6711	0.1534	-0.6531	-1.9402	0.0966	-2.0547	-0.4732	-0.4394	0.9462	1.1026	0.0789	0.1102	0.8935	0.9278	1.1195	0.8033
pos_3968	3-hydroxydecanoyl carnitine	1.1257	0.008972	-0.1297	0.4805	-0.3095	-1.7803	-0.9548	-1.9323	-0.6204	0.3701	0.5381	1.4253	0.9105	-0.9304	0.9337	0.6191	0.9101	0.4698
neg_6913	{[3-(2-hydroxyphenyl)prop-2-en-1-yl]oxy}sulfonic acid	1.1113	0.005088	-0.5066	0.7444	-0.6676	-1.758	-0.4636	-2.1218	-0.5242	0.159	-0.1051	1.3154	1.432	-0.1038	0.9001	0.3857	0.7307	0.5835
pos_3895	3alpha-Hydroxyoreadone	1.2929	0.0007216	-0.3281	0.4445	-0.8783	-2.1572	-0.8075	-1.749	-0.4621	0.0893	0.0199	1.1392	0.9165	0.3756	1.1778	0.6027	0.8308	0.7859
pos_3852	(-)-trans-C75	1.2796	0.0007116	-0.2122	0.3195	-0.8308	-1.9808	-0.6563	-2.0117	-0.5391	0.0587	0.0594	1.2417	0.8428	0.233	1.1584	0.6432	0.8514	0.8226
pos_3649	2E,4E,8Z,10E-dodecatetraenoic acid	1.2392	0.0002437	-0.5523	0.1959	-0.74	-1.9068	-0.8322	-1.8588	-0.3881	-0.0643	0.0281	1.393	1.0057	0.2651	1.1789	0.6138	0.8346	0.8273
pos_4871	Aminohippuric acid	1.1956	0.0009721	-0.4596	0.2352	-0.4042	-1.8486	-0.9514	-2.0495	-0.3923	0.1145	-0.2044	1.4377	1.0016	0.321	0.9961	0.5556	0.8754	0.773
pos_46	3-Hydroxy-4-methoxyphenylacetic acid	1.3763	0.002567	-0.6889	0.4453	-0.8445	-1.7174	-0.4368	-2.1788	-0.5975	0.6011	-0.1622	1.1915	1.0381	0.3077	0.9671	0.5841	0.7195	0.7718
pos_416	Aminofurantoin	1.0855	0.002217	-0.6025	0.2993	-0.7031	-1.8017	-0.5686	-2.1463	-0.3493	0.3997	0.0254	1.6327	0.7346	0.2927	1.1554	0.3121	0.6722	0.6476
pos_3735	ASARYLALDEHYDE	1.0284	0.00384	-0.2993	0.4369	-0.4213	-2.2561	-0.4227	-2.1083	-0.4562	0.2693	-0.0426	1.2105	0.9417	0.3024	0.9103	0.5359	0.7603	0.6391
pos_4038	Oroxylin A	1.3392	0.003593	-0.2169	0.3496	-0.1337	-2.193	-0.6946	-2.173	-0.7146	0.4912	0.1211	1.0893	0.8922	0.5619	0.7364	0.5574	0.6923	0.6344
pos_2180	2-Indanone	1.0804	0.009147	-0.2982	0.4695	0.0572	-2.161	-0.672	-2.3472	-0.2543	0.3392	-0.0512	1.2324	0.798	0.5795	0.7318	0.413	0.5787	0.5845
pos_4233	Tyrosyl-Lysine	1.0836	0.02222	-0.0245	0.4948	-0.1961	-2.0766	-0.7227	-2.4817	0.1621	0.4586	-0.1344	0.907	0.7781	0.0172	0.8881	0.5664	0.6965	0.6672
pos_894	5-Hydroxyindoleacetylglycine	1.1371	0.002767	-0.3687	0.2547	-0.4551	-2.0531	-1.0996	-2.078	0.0969	0.3144	0.1143	1.0573	0.8933	0.1258	1.208	0.5629	0.7491	0.6779
pos_802	Genipin	1.0809	0.006924	-0.1667	0.3662	-0.4458	-2.2608	-0.9936	-1.7716	-0.158	0.4308	-0.223	0.9998	1.1993	-0.1329	1.1229	0.5373	0.8406	0.6557
pos_4104	Gamma-Glutamyltryptophan	1.1936	0.003885	0.6698	0.2481	-0.5116	-2.0417	-1.6649	-1.6116	-0.8444	0.5036	0.5428	0.8989	0.8245	0.5323	0.8912	0.4313	0.7017	0.4301
pos_2396	7-oxo-11E-Tetradecenoic acid	1.3476	0.0007339	-0.3775	0.4587	-1.1006	-1.8509	-1.0618	-1.7264	-0.16	-0.0247	0.1658	1.1385	1.4461	0.0226	0.982	0.5297	0.7987	0.7599
neg_6114	Glucosyl (2E,6E,10x)-10,11-dihydroxy-2,6-farnesadienoate	1.2848	0.0004083	-0.2039	0.366	-1.3966	-1.6577	-0.8593	-1.925	-0.1797	-0.1557	0.4456	0.9773	1.4232	0.0756	0.9406	0.6422	0.815	0.6923
neg_6314	Cynaroside A	1.1167	0.0005157	-0.5236	0.38	-0.7135	-1.8007	-0.7491	-2.1614	-0.4197	0.0412	0.2184	1.053	0.9603	0.1111	1.1259	0.7512	0.9144	0.8125
neg_2997	Hexyl glucoside	1.0948	0.0003577	-0.308	0.1565	-0.7424	-1.7759	-0.447	-2.2878	-0.5324	-0.1105	0.2637	1.0623	0.75	0.2511	1.2493	0.7128	0.9414	0.817
pos_4981	Crotanecine	1.0698	0.0001016	-0.5536	0.0832	-0.6355	-1.8279	-0.9841	-1.7502	-0.5381	-0.1434	0.094	1.1396	0.9014	0.2186	1.5641	0.7229	0.8941	0.8148
neg_6695	(3S,5R,6R,7E)-3,5,6-Trihydroxy-7-megastigmen-9-one	1.1329	0.0004679	-0.3674	0.3098	-0.7244	-1.8179	-0.5926	-1.8225	-0.9073	-0.052	-0.1811	1.0372	1.1761	0.0761	1.3407	0.7268	0.9109	0.8877
neg_6503	(S)-9-Hydroxy-10-undecenoic acid	1.0061	0.0006519	-0.2488	0.247	-0.9969	-1.8117	-0.6376	-1.8275	-0.4997	-0.1034	-0.277	1.0836	1.0367	0.0213	1.4075	0.7642	0.9732	0.8693
pos_4479	Arginyl-Asparagine	1.4459	0.0005768	-0.3412	0.2086	-0.5117	-2.2129	-0.9847	-1.9333	-0.2782	0.1389	0.502	0.939	0.8457	0.2199	1.0675	0.7149	0.8752	0.7505
pos_4228	6-(2-Hydroxyethoxy)-6-oxohexanoic acid	1.4308	0.002377	-0.2858	0.2881	-0.5962	-2.3145	-0.8023	-1.8752	-0.2728	0.4121	-0.0101	0.9391	0.9166	0.2866	1.1589	0.6336	0.837	0.6849
pos_3889	Dehydrooreadone	1.3521	0.001208	-0.3036	0.4161	-0.648	-2.0307	-0.6457	-2.2193	-0.3824	0.1283	0.2322	1.1057	0.855	0.3636	1.0331	0.602	0.7641	0.7297
pos_2529	SCLAREOLIDE	1.3403	0.000914	-0.2261	0.3128	-0.9779	-1.9526	-0.5836	-2.233	-0.1418	0.0267	0.304	1.0944	1.0958	0.4648	0.8463	0.5808	0.7604	0.629
pos_4186	Arginyl-Gamma-glutamate	1.538	0.000492	-0.3849	0.3531	-0.7158	-1.7527	-0.8242	-2.2195	-0.4007	-0.0154	0.4017	1.0567	0.9919	0.0726	1.1852	0.6664	0.8347	0.7509
pos_578	3-Hydroxytetradecanedioic acid	1.4204	0.0003209	-0.4563	0.246	-0.8083	-1.7109	-1.0009	-2.0395	-0.2343	-0.0722	0.1227	1.3201	1.2749	0.226	0.9148	0.6267	0.8004	0.7906
neg_7992	(-)-trans-3,4-Dihydro-4,8-dihydroxy-3-methyl-1H-2-benzopyran-1-one	1.003	0.0006278	0.0307	-0.2511	-0.8155	-1.9729	-0.374	-2.0364	-0.281	-0.1897	0.2399	0.6902	0.6167	0.0572	1.632	0.825	1.061	0.7679
pos_5310	Clitocine	1.1351	0.001214	0.0816	-0.0274	-0.6068	-2.3289	-0.6113	-1.928	-0.0348	-0.2281	0.2286	1.1373	0.7064	0.1622	1.1957	0.6685	0.9552	0.6297
neg_7819	Xi-2,3-Dihydro-2-oxo-1H-indole-3-acetic acid	1.2034	0.0001377	-0.0968	-0.259	-0.8016	-1.9422	-0.4124	-2.1545	-0.2027	-0.413	0.4476	0.939	0.7556	0.4697	1.302	0.6182	0.9137	0.8365
neg_2581	N-Phenylacetylaspartic acid	1.1823	0.0006816	-0.0386	-0.1794	-0.55	-2.2269	-0.496	-2.1362	-0.1311	-0.1072	0.2555	0.7674	0.7335	0.5207	1.2613	0.707	0.8054	0.8147
neg_6140	7(14)-Bisabolene-2,3,10,11-tetrol	1.6073	0.0001383	-0.1287	0.0794	-1.0056	-1.853	-0.7115	-1.8322	-0.6433	-0.1864	-0.1302	1.0957	1.1949	0.4878	1.0528	0.7802	0.8989	0.9012
neg_4086	Xi-7-Hydroxyhexadecanedioic acid	1.5027	0.000112	-0.0318	-0.2462	-1.0412	-2.3582	-0.6307	-1.2182	-0.6487	-0.1533	-0.0149	0.8681	1.1073	0.6523	1.2067	0.7741	0.8393	0.8954
pos_2014	20-Trihydroxy-leukotriene-B4	1.187	0.03543	-1.5072	0.3893	0.7398	-1.6895	-1.6001	-1.6743	0.3583	0.892	-0.1558	0.943	0.5967	0.3485	0.8608	0.4564	0.5673	0.4747
pos_2433	Alhpa-tocopheronic acid	1.449	0.003925	-1.1402	-0.0455	-1.1715	-1.3514	-1.2478	-1.3338	-0.0147	1.0563	0.6481	1.4242	0.7514	-0.7224	0.8363	0.7561	0.9048	0.6502
pos_3441	Genistein	1.0256	0.01339	-0.8358	0.6845	-1.2517	-1.5336	-0.7455	-1.506	0.0861	0.4303	0.6542	1.0805	1.7754	-0.9735	0.6376	0.3192	0.5941	0.5841
pos_3626	(-)-Stercobilin	1.2728	0.01499	-0.8674	0.9662	-0.8982	-1.0753	-0.9733	-1.058	-0.8711	0.1662	-0.8287	1.2339	1.8042	-0.7236	0.9336	0.6134	0.6957	0.8822
neg_7352	Perilloside B	1.249	0.0008944	-1.0368	1.0504	-0.729	-1.0864	-1.4741	-1.916	-0.5955	0.0051	0.2724	0.704	1.025	0.3047	1.2108	0.6439	0.7742	0.8474
neg_7093	Dihydronaringenin-O-sulphate	1.0328	0.01501	-0.6983	1.0404	-0.458	-0.795	-1.9977	-1.934	-0.1378	0.3702	-0.2555	0.9228	1.0515	-0.0863	1.2916	0.3706	0.6661	0.6494
pos_3349	7-Ethyl-5,6-dihydro-1,4-dimethylazulene	1.0736	0.007658	-0.4489	0.6889	-0.6413	-1.8612	-1.0366	-2.1234	0.0575	0.4125	-0.0946	1.0452	1.3188	0.1865	0.9989	0.2824	0.5975	0.6178
pos_635	Pteroside B	1.0198	0.01182	-0.3188	0.7791	-1.0507	-1.8368	-1.2829	-1.7325	0.1851	0.5204	-0.2256	0.8877	1.4751	0.2282	1.056	0.1824	0.5239	0.6094
pos_3404	15-Octadecene-9,11,13-triynoic acid	1.3693	0.003581	-0.0984	0.7966	-0.4811	-1.8314	-1.7174	-1.8121	-0.3278	0.1854	0.2415	1.033	1.111	0.074	0.776	0.5548	0.7259	0.77
pos_2358	(S)-(-)-Perillyl alcohol	1.1353	0.000786	-0.4637	0.302	-0.7629	-1.3234	-1.2685	-2.0587	-0.2841	0.0369	-0.1708	1.3424	1.1989	0.06	1.25	0.5054	0.848	0.7886
pos_616	Confertifoline	1.0134	0.003934	-0.2447	0.6267	-0.6931	-1.5339	-1.1182	-2.2375	-0.3173	0.2703	-0.2629	1.3157	1.1434	0.2774	0.9868	0.3999	0.7328	0.6547
neg_8172	Blepharin	1.3235	6.827e-05	-0.7773	-0.1097	-0.601	-1.127	-1.1911	-2.0533	-0.3041	-0.2687	1.1255	0.6537	1.4639	-0.2777	1.0075	0.7509	0.8734	0.835
neg_7139	6-(5-ethyl-2,3-dihydroxyphenoxy)-3,4,5-trihydroxyoxane-2-carboxylic acid	1.594	1.812e-05	-0.6875	-0.2706	-0.8511	-1.1581	-1.0053	-1.557	-0.6017	-0.5413	0.1988	1.027	1.5701	-0.3574	1.3046	0.7975	1.0384	1.0934
neg_692	6-(3-ethenylphenoxy)-3,4,5-trihydroxyoxane-2-carboxylic acid	1.4091	6.773e-05	-0.7782	-0.3469	-1.0001	-1.1381	-0.665	-1.5065	-0.5197	-0.4793	0.3145	1.1409	1.7345	-0.6864	1.0803	0.8593	1.0023	0.9883
pos_4641	Gabaculine	1.3497	4.421e-05	-0.8111	-0.6893	-0.5434	-1.1001	-1.0972	-1.0981	-0.5829	-0.5946	0.8181	0.2688	1.3208	-0.6165	1.9373	0.8116	1.1052	0.8714
neg_2294	Suberylglycine	1.1289	0.0001209	-0.3526	-0.1759	-1.1397	-1.0413	-1.3792	-1.3265	-0.5549	-0.3414	0.3043	0.3625	1.5507	-0.4409	1.6574	0.7855	1.0476	1.0444
neg_2299	4-Hydroxy-5-(3',4'-dihydroxyphenyl)-valeric acid-O-glucuronide	1.1244	0.003352	-0.3821	0.036	-0.9031	-0.8642	-0.9015	-1.6166	-0.2517	-0.4298	0.1584	0.0563	1.2691	-1.1579	1.7945	0.9532	1.119	1.1204
pos_192	2,6,10,10-Tetramethyl-1-oxaspiro[4.5]decan-6-ol	1.6247	6.232e-05	-0.9254	0.0075	-0.5559	-1.7145	-0.6473	-2.1177	-0.3787	-0.1183	0.3235	1.2475	0.8911	0.4405	1.0141	0.7401	0.9087	0.885
pos_3880	1,2,3,4-tetrahydro-2,5,8-trimethyl naphthalene	1.8022	1.242e-05	-0.5593	-0.1622	-0.7669	-1.656	-0.8898	-2.057	-0.5052	-0.1354	0.593	1.1001	1.225	0.567	0.8824	0.7192	0.8418	0.8033
pos_4840	Sarmentosin	1.6043	1.932e-06	-0.7887	-0.238	-0.8693	-1.4947	-0.8487	-1.9243	-0.4867	-0.3279	0.4471	1.1607	1.0791	0.6131	1.1361	0.7044	0.9407	0.897
neg_3510	Neomenthol-glucuronide	1.821	4.919e-06	-0.9641	-0.0766	-0.6221	-1.8756	-0.6653	-1.6168	-0.7307	-0.3122	0.5435	1.1081	1.0099	0.3408	1.1833	0.823	1.0121	0.8428
pos_3996	Pseudoionone	1.631	1.032e-06	-1.1681	-0.1205	-0.6634	-1.4727	-1.1341	-1.4487	-0.7681	-0.2708	0.3332	1.3985	1.121	0.5885	1.067	0.8149	0.9182	0.8051
neg_6871	Glucosyl (E)-2,6-Dimethyl-2,5-heptadienoate	1.5847	2.318e-06	-0.9936	-0.124	-0.7573	-1.5288	-0.8397	-1.5908	-0.6655	-0.4574	0.3241	1.2854	1.1923	0.1798	1.1343	0.8704	0.9615	1.0092
pos_2346	5,7,9,11,13-tetradecapentaenoic acid	1.4584	0.000242	-0.763	0.354	-0.9076	-1.7777	-1.2825	-1.4904	-0.4916	0.2105	0.0163	1.4875	1.0154	0.2971	1.0005	0.7099	0.8604	0.7612
pos_2501	7,10-Hexadecadiynoic acid	1.3307	0.0005659	-0.8492	0.4347	-0.9911	-1.7508	-1.1195	-1.7252	-0.3067	0.3875	0.0329	1.1116	1.2185	0.3393	1.101	0.6051	0.8291	0.6828
pos_768	2-oxo capric acid	1.2217	0.0007704	-0.8109	0.2697	-0.8512	-1.8299	-1.1272	-1.5337	-0.0993	0.154	-0.032	1.2802	1.1845	-0.1821	1.3092	0.6153	0.874	0.7795
pos_3468	3,4-Dimethylstyrene	1.1897	0.0001844	-0.4464	0.1345	-0.8173	-1.6676	-1.2042	-1.6696	-0.5356	-0.0083	-0.069	1.4101	1.1593	0.1149	1.2769	0.6334	0.8682	0.8205
pos_142	7-Oxo-11-dodecenoic acid	1.2312	0.0004401	-0.4411	0.0457	-0.7397	-1.7255	-1.11	-1.8157	-0.2388	0.034	-0.2357	1.373	1.0617	0.1146	1.2844	0.6207	0.9355	0.8371
pos_587	3-(5-Methyl-2-furanyl)butanal	1.2263	0.0004886	-0.4552	0.0991	-0.6325	-1.8984	-1.2283	-1.6915	-0.1321	-0.0232	-0.1861	1.3981	1.0952	0.1826	1.1736	0.6287	0.8661	0.8039
pos_818	Lusitanicoside	1.4869	0.0006874	-0.6396	0.2582	-0.2151	-1.8877	-1.3336	-1.8676	-0.1473	-0.0303	-0.1949	1.1129	1.1945	0.6052	1.0052	0.6141	0.8074	0.7185
pos_3299	(Z)-alpha-Bergamotenoic acid	1.3382	0.0002796	-1.242	0.31	-0.3425	-1.7033	-1.0829	-1.7778	-0.3886	0.1154	0.1295	1.0548	1.2603	0.2842	1.2042	0.7049	0.8185	0.6554
pos_3555	12-Hydroxynevirapine	1.7362	0.0001198	-0.8934	-0.0132	-0.9595	-1.1353	-1.0341	-1.1181	-0.8277	-0.3322	-0.8552	1.3649	1.2343	0.399	1.4241	0.7209	1.0345	0.991
pos_2334	(-)-Medicarpin	1.4075	5.226e-06	-0.801	-0.5383	-0.8561	-1.1719	-0.99	-1.141	-0.8077	-0.5493	-0.4888	1.444	1.336	0.4191	1.3475	0.827	0.9775	0.9931
pos_150	Corchorifatty acid F	1.8974	1.674e-05	-0.291	-0.0841	-1.1876	-1.422	-1.0646	-1.4059	-0.9583	-0.2715	-0.315	1.1496	1.2212	0.674	1.2418	0.8212	0.9373	0.9549
neg_6297	Carboxy-ibuprofen	1.692	2.993e-06	-0.5886	-0.3113	-1.2606	-1.2821	-1.3137	-1.2595	-0.4372	-0.4735	-0.1269	1.1892	1.077	0.5025	1.4156	0.8959	0.9822	0.9911
neg_426	6-(1-benzofuran-4-yloxy)-3,4,5-trihydroxyoxane-2-carboxylic acid	1.35	4.478e-05	-0.3507	-0.0946	-0.9254	-1.567	-0.9715	-1.8601	-0.4501	-0.2949	0.2541	1.1391	0.4685	0.1105	1.4027	0.9516	1.1325	1.0552
neg_7944	2-Isopropylmalic acid	1.5459	1.655e-06	-0.5052	-0.3681	-1.0321	-1.5718	-0.8178	-1.7002	-0.7086	-0.2919	0.3671	0.9944	0.9131	0.5001	1.4626	0.7598	1.0525	0.9459
neg_8376	3,4,5-trihydroxy-6-(4-hydroxy-3-methoxybenzoyloxy)oxane-2-carboxylic acid	1.3167	1.6e-05	-0.7694	0.0394	-1.1453	-1.44	-0.8736	-1.8162	-0.4188	-0.2684	0.2471	0.8737	0.986	0.2303	1.3446	0.9185	1.1516	0.9406
neg_3891	2,2'-(3-methylcyclohexane-1,1-diyl)diacetic acid	1.2777	2.093e-06	-0.3994	-0.4909	-1.3066	-1.3697	-0.6237	-1.4355	-0.794	-0.5492	-0.0082	0.8551	1.0065	0.5238	1.6519	0.9194	1.0225	0.998
neg_4044	Traumatic Acid	1.0448	1.263e-05	-0.2012	-0.436	-1.0095	-1.605	-0.7392	-1.5913	-0.8615	-0.2854	0.0285	0.9536	0.8102	0.5355	1.7539	0.8378	0.9418	0.8681
neg_6738	4,5-Dihydrovomifoliol	1.1221	3.446e-05	-0.3235	-0.1122	-1.3611	-1.4954	-0.6034	-1.8229	-0.4709	-0.3729	0.0981	1.0856	1.2621	0.2255	1.2655	0.7768	0.921	0.9278
neg_6961	9-Oxo-nonanoic acid	1.2137	0.0001152	-0.4998	0.2344	-1.2309	-1.2134	-0.6854	-1.7837	-0.7685	-0.3747	-0.3105	1.1462	1.1201	0.1495	1.4106	0.8202	1.0355	0.9506
neg_6196	Annuionone C	1.1072	6.787e-05	-0.5923	0.0887	-1.2351	-1.3361	-0.5735	-1.7363	-0.7163	-0.3325	-0.1159	1.422	1.0446	0.0195	1.287	0.8502	0.9994	0.9265
neg_6717	3-Oxodecanoic acid	1.3595	6.167e-06	-0.5522	-0.0902	-1.1217	-1.2882	-0.7418	-1.7598	-0.9067	-0.3727	0.2233	1.141	1.0147	0.1593	1.3911	0.8918	1.0213	0.9905
neg_7162	Undecanedioic acid	1.3053	5.01e-05	-0.4988	0.1648	-1.1983	-1.5669	-0.6734	-1.6712	-0.6931	-0.356	-0.0588	1.0812	1.0631	0.2211	1.4527	0.7802	0.9997	0.9537
neg_6437	Polyethylene, oxidized	1.1995	2.073e-05	-0.4953	-0.0142	-1.2565	-1.3371	-0.8125	-1.6186	-0.8143	-0.3017	0.0256	1.162	0.9948	0.1334	1.5308	0.8088	1.0605	0.9343
neg_3025	(5-ethenyl-2-hydroxyphenyl)oxidanesulfonic acid	1.4905	0.0002939	-0.7871	0.4475	-0.9823	-1.4924	-1.2212	-1.4693	-0.6878	0.0935	0.2003	1.1729	1.0097	-0.2564	1.4806	0.6236	1.0535	0.8148
pos_2165	P-Mentha-1,3,5,8-tetraene	1.2332	9.516e-05	-0.8376	0.1945	-0.7324	-1.6542	-0.9761	-1.6617	-0.6023	-0.0935	-0.1762	1.3977	1.153	0.3525	1.2233	0.6723	0.8797	0.861
pos_4318	THYMOQUINONE	1.1601	5.812e-05	-0.7037	-0.0397	-0.8133	-1.35	-1.0411	-1.6192	-0.7037	-0.1936	-0.2023	1.5883	0.9328	0.1653	1.4668	0.687	1.0335	0.7928
pos_4207	2,4,6,8-decatetraenal	1.0039	7.161e-05	-0.9296	-0.008	-0.9001	-1.4643	-1.0005	-1.2789	-0.5963	-0.2449	-0.3404	1.5575	1.2699	0.1345	1.4296	0.6437	0.9202	0.8076
pos_831	(-)-11-hydroxy-9,10-dihydrojasmonic acid	1.2125	0.0003448	-0.2838	0.1461	-1.0343	-1.1076	-1.3706	-1.9443	-0.4994	0.0365	-0.321	1.5266	0.4889	0.6287	1.2344	0.7333	0.9189	0.8476
neg_6908	5-(3',4'-Dihydroxyphenyl)-gamma-valerolactone	1.1341	0.001207	-0.6222	0.6041	-1.4527	-1.0903	-0.4401	-1.8741	-0.5073	-0.3032	-0.5528	1.3804	0.74	0.1742	1.3634	0.729	0.9094	0.9422
neg_97	Uric acid	1.2043	0.0002599	-1.067	-0.3943	-0.8712	-0.638	-1.3329	-1.6603	0.054	-0.2208	0.2128	1.9061	0.628	-0.1582	1.5735	0.4726	0.8886	0.607
neg_481	4-Hydroxy-3-methoxy-cinnamoylglycine	1.1148	3.145e-05	-0.7389	0.1173	-1.4958	-0.9123	-1.8209	-0.9183	-0.4786	-0.3314	0.2013	0.6025	1.1781	0.2263	1.4883	0.7948	0.9946	1.0928
neg_5717	11,12,13-Trinor-1(10)-spirovetivene-2,7-dione	1.3373	4.083e-07	-0.7715	-0.2653	-1.5015	-1.3648	-1.0159	-1.1875	-0.5975	-0.432	0.4615	0.9785	1.1045	0.392	1.4893	0.7971	1.0022	0.9108
neg_8071	4-ethenyl-6-methoxybenzene-1,3-diol	1.2283	1.102e-06	-0.779	-0.1378	-1.2385	-1.0676	-1.186	-1.5598	-0.5073	-0.5636	0.5347	0.8931	0.9532	0.1514	1.4757	0.8742	1.1124	1.0449
pos_336	Beta-Alanopine	1.1772	0.006128	-0.0577	-1.2805	-0.2833	-1.8	-0.3166	-0.1215	-0.384	-0.8122	1.0324	-0.6427	-0.2446	1.7105	2.0441	0.3031	0.5167	0.3364
pos_1865	Chondroitin	1.1859	0.02704	0.1421	-0.8677	-0.3696	-1.2136	-1.1143	-1.1967	-0.0131	0.367	-0.9735	-0.6841	-0.0247	1.9017	1.6378	0.5525	1.1086	0.7478
pos_66	2-Phenylethyl beta-D-glucopyranoside	1.0074	0.003498	-0.1563	-0.876	-0.5053	-1.6446	-0.5861	-1.5772	-0.2694	0.319	-0.7154	0.0787	1.0447	0.8297	2.1594	0.403	0.7243	0.7715
pos_1461	N6-Carbamoyl-L-threonyladenosine	3.6366	8.083e-08	-1.1994	0.0198	-1.202	-1.2152	-1.208	-1.2141	-0.9842	-0.2619	0.6756	1.0091	0.9363	0.899	0.9752	0.899	0.9263	0.9444
neg_5369	Prostaglandin E3	2.2793	8.076e-09	-1.1831	-0.111	-1.2406	-1.1161	-1.136	-1.1019	-1.0689	-0.4445	0.7193	1.005	1.0448	0.7489	1.0265	0.9151	0.9821	0.9606
neg_5585	13,14-Dihydro PGE1	2.2677	6.557e-10	-0.8606	-0.4298	-1.2571	-1.128	-1.1487	-1.1133	-1.201	-0.3685	0.8289	0.9549	0.9487	0.9093	1.0994	0.9106	0.931	0.9243
neg_6181	E-3174	2.5123	4.285e-12	-0.9083	-0.5379	-1.1554	-1.0465	-1.0639	-1.0341	-1.1081	-0.776	0.7548	1.1497	0.9216	0.7304	1.0304	1.0144	1.0345	0.9944
neg_5610	13,14-Dihydro PGF-1a	2.4417	1.62e-12	-1.163	-0.5622	-1.07	-1.1008	-0.9281	-1.0876	-1.0705	-0.6631	0.8378	1.0334	0.9695	0.8628	1.0525	0.9623	0.9718	0.9553
neg_4065	(S)-10,16-Dihydroxyhexadecanoic acid	2.284	5.201e-11	-1.1509	-0.5143	-1.0632	-1.0814	-1.1021	-1.0667	-1.1543	-0.4473	0.8318	1.0473	1.0202	0.8479	1.0136	0.9575	0.9378	0.9241
neg_3568	3,4,5-trihydroxy-6-[3-(3-phenylpropanoyl)phenoxy]oxane-2-carboxylic acid	2.6971	4.923e-11	-1.1115	-0.4938	-1.1536	-0.4836	-1.0769	-1.0519	-1.1139	-1.0964	0.8124	1.0541	0.9554	0.8029	1.0381	0.9477	1.0004	0.9706
pos_571	Caryophyllene epoxide	2.5995	1.195e-12	-0.982	-0.8213	-0.7013	-1.1152	-1.0499	-1.1041	-0.9844	-0.8914	0.7656	1.2062	1.0913	0.6627	1.0679	0.8695	0.9985	0.9879
neg_7287	(Z)-2-Methyl-2-butene-1,4-diol 4-O-beta-D-Glucopyranoside	1.1642	0.004927	-1.5511	-0.4278	0.1665	0.455	-1.4621	-1.3977	-0.8495	-0.0857	2.0951	0.0961	-0.5114	0.6404	0.6417	0.6922	1.1184	0.3797
neg_3452	P-Salicylic acid	1.1206	0.0001415	-0.7839	-1.4109	-1.0693	0.0644	-0.4407	-0.029	-1.1352	-1.4714	1.0806	-0.3382	0.9588	0.3981	1.8344	0.6697	0.9504	0.7224
neg_537	3-[4-hydroxy-3-(sulfooxy)phenyl]-2-oxopropanoic acid	1.5834	7.407e-07	-0.8025	-1.6909	-0.8723	-0.3575	-0.626	-0.3564	-0.8472	-1.5271	0.1762	1.2467	1.168	0.7246	0.9883	0.8127	0.9758	0.9877
neg_4134	Hexylresorcinol	1.301	8.189e-06	-0.3478	-1.5722	-1.1003	-0.9849	-0.5201	-0.3436	-1.045	-0.8795	-0.075	0.4001	1.0557	0.7102	1.8714	0.8513	0.9662	1.0136
neg_7296	Phenylalanyl-Gamma-glutamate	1.3828	0.0002735	0.7799	-0.9738	-1.1497	-0.907	-0.9458	-0.8793	-1.0442	-0.9975	1.7016	-0.4212	0.3285	0.7338	0.8956	1.0476	1.2692	0.5624
neg_2321	Gamma-Glutamylphenylalanine	1.0731	0.00216	-0.1143	-0.486	-2.0512	-1.1808	-0.1825	0.0094	-1.4556	-0.0212	2.0616	0.1211	0.5522	-0.2089	0.9191	0.7054	0.9434	0.3883
pos_1955	Beta-Tyrosine	1.3145	0.0003035	0.5409	-0.0155	0.1182	1.3262	1.9181	1.3072	0.213	0.6826	0.6323	-1.0256	-1.0256	-1.0256	-1.0255	-1.0256	-0.5697	-1.0256
pos_3193	Sphingosine	1.1652	0.007611	1.1667	-0.2204	0.9701	-0.4034	1.0103	0.9496	0.8921	0.5904	0.198	-2.2802	-1.0317	0.5827	0.3654	-0.7988	-0.8867	-1.1042
neg_3275	Glucosamine 6-phosphate	1.3725	0.00645	0.956	-0.2055	0.7489	0.4431	1.09	1.5044	0.6317	-0.136	0.7317	-2.2302	-1.6472	0.1719	-0.328	-0.3802	-0.6431	-0.7073
pos_1878	Furaneol 4-glucoside	1.1002	0.001993	1.3611	0.5564	0.7373	0.0555	0.2344	1.7054	0.7791	0.0826	0.665	-1.8711	-1.145	0.2338	-0.2267	-1.122	-0.9891	-1.0566
pos_2052	3-O-Methylrimiterol	1.0849	0.0003614	0.4125	2.0702	0.1215	0.6166	0.4849	0.86	0.4745	1.0045	0.0072	-1.7875	-1.7817	-0.0863	-0.8837	-0.3938	-0.5383	-0.5808
neg_9071	6-[4-(2-carboxyethyl)-3-hydroxyphenoxy]-3,4,5-trihydroxyoxane-2-carboxylic acid	1.0237	0.001062	0.9426	0.102	0.6876	1.0061	1.3909	0.2514	0.9837	0.3632	0.0305	-1.4463	-1.6755	-0.0059	-2.1217	-0.0671	-0.307	-0.1345
neg_3567	Menthyl pyrrolidone carboxylate	1.1493	0.009875	1.5625	1.5582	0.6024	-0.3131	0.4668	-1.3464	1.6135	0.6849	-0.5069	-0.7018	-0.5549	0.1947	-0.0569	-1.032	-1.2373	-0.9337
pos_5425	Nomega-Acetylhistamine	1.3263	0.0004007	0.5939	1.2059	-0.0222	2.0158	-0.6629	0.5424	1.5184	0.8256	-0.9569	-0.7357	-1.2654	-0.8749	-0.0651	-0.9282	-0.5253	-0.6657
pos_617	Allylestrenol	1.6329	0.0004588	0.8304	1.9531	0.8171	0.7869	0.3768	-1.1842	0.8553	1.5443	-0.9537	-0.6543	-0.6822	-0.8479	-0.642	-0.7603	-0.7115	-0.7278
neg_1064	Pregnanediol-3-glucuronide	2.2041	5.61e-10	1.1485	1.3121	0.6221	1.0517	0.8139	0.8216	0.691	1.0515	-1.3456	-0.5471	-1.1698	-0.8362	-1.1788	-0.7866	-0.8495	-0.7988
neg_6542	Neuromedin N (1-4)	1.6875	6.992e-08	1.2038	1.589	0.8503	0.7917	0.753	0.1448	0.7003	1.2423	-1.2327	-0.6057	-1.1946	-1.1268	-0.6106	-0.7806	-0.8236	-0.9004
