# Supplementary material for: Urinary metabolomics reveals the biological characteristics of early pregnancy in pigs
Source: Porcine Health Manag. 2022 Mar 21;8:14. doi: 10.1186/s40813-022-00256-z (PMC8935750; doi:10.1186/s40813-022-00256-z)
Supplement: Supplementary file 7 — Additional file 7. Table S7. Expression profiles(0-7). [file 40813_2022_256_MOESM7_ESM.xls]

## Sheet: MetabsetVip_DP15_vs_DP0
ID	Metabolite	VIP_value	P_value	DP15_1	DP15_2	DP15_3	DP15_4	DP15_5	DP15_6	DP15_7	DP15_8	DP0_1	DP0_2	DP0_3	DP0_4	DP0_5	DP0_6	DP0_7	DP0_8
pos_1955	Beta-Tyrosine	1.6248	0.01714	-0.2089	1.5894	-0.3875	2.3927	1.5029	0.001	0.3662	-0.7193	0.365	-0.7438	-0.7438	-0.7438	-0.7438	-0.7438	-0.4389	-0.7438
pos_2531	Delta2-THA	1.4297	0.02048	0.9288	-1.3346	1.9832	-0.2048	0.1448	1.0686	0.9867	0.8617	-1.3225	-0.1282	0.6447	-1.2041	-0.1602	-0.7772	-0.4824	-1.0043
neg_4080	Frangulanine	1.3018	0.0002788	1.6624	-0.3142	1.3515	0.6486	0.049	0.7628	0.9755	0.9771	-0.9098	-0.1927	0.4332	-1.6399	-1.1087	-0.9724	-0.871	-0.8513
pos_3843	Cinnamic acid	1.1621	0.01692	0.3964	-0.4202	1.0159	-0.8456	-0.4823	1.8347	1.5097	1.5352	-1.7299	-0.1245	-0.8058	-0.0781	-0.1187	-0.7438	-0.5382	-0.4048
pos_191	Cinnamoylglycine	1.1467	0.02419	0.4386	-0.5132	1.0126	-0.932	-0.5384	1.8326	1.5149	1.5198	-1.6978	-0.0626	-0.6946	-0.0517	-0.154	-0.7572	-0.5233	-0.3936
neg_3044	Ketoprofen glucuronide	1.0629	0.0003784	0.7869	0.3818	1.4079	0.2537	0.2422	0.9493	1.2797	0.7311	-2.147	0.0057	0.5639	-1.0711	-1.0265	-0.8999	-0.8963	-0.5612
neg_618	P-Tolyl Sulfate	1.0168	0.006881	0.8039	-0.0056	1.1788	-0.2898	-0.5453	1.423	1.2657	1.1721	-2.2661	0.1817	0.2421	-0.148	-0.9565	-0.7636	-0.6584	-0.634
neg_5626	All-trans-Carophyll yellow	1.1389	0.002417	1.0722	-0.066	0.7143	-0.8531	-0.0042	1.5445	1.4028	1.6296	-1.4839	-0.6845	0.4059	-0.8254	-0.7075	-0.7092	-0.5624	-0.8732
pos_3693	Cadabicine	1.9728	0.0002393	0.3641	0.5749	0.9781	-0.2788	-0.0118	1.6423	1.433	1.4492	-1.3848	-0.6684	0.1869	-0.1904	-1.0149	-1.1247	-1.0487	-0.906
neg_6674	Tavulin	1.523	0.0003665	0.2959	1.1356	0.521	-0.2444	0.0882	1.4472	1.4038	1.3938	-1.7289	-0.6479	0.5303	-1.0131	-0.8156	-0.8767	-0.8373	-0.6519
pos_5428	1,4-Methylimidazoleacetic acid	1.0846	4.855e-05	0.2954	0.9028	0.0171	0.2656	1.25	1.4095	0.8827	1.476	-0.0104	-0.89	-0.696	-1.9465	-0.3032	-0.9318	-0.7787	-0.9423
pos_1720	Tenuazonic acid	1.5415	9.32e-06	-0.5009	0.5833	0.8434	0.7791	1.1394	1.3047	1.2536	1.3721	-1.3142	-1.108	-1.19	-0.7007	-0.2766	-0.5692	-0.992	-0.624
pos_825	P-Acetaminobenzaldehyde	1.1366	1.439e-05	0.1869	0.5047	0.0421	0.6841	0.5505	1.7432	1.3493	1.6484	-1.3593	-0.4986	-0.3582	-0.9119	-1.1654	-0.8318	-0.805	-0.779
neg_3567	Menthyl pyrrolidone carboxylate	2.0396	0.0005297	-0.5128	0.6948	0.3202	0.8239	-0.2665	1.848	1.4723	1.5593	-0.668	-0.818	-0.7049	-0.1279	-0.3216	-1.0721	-1.2302	-0.9965
pos_4942	Lysyl-Hydroxyproline	1.8189	0.007393	-1.068	-0.0251	0.2132	0.419	0.217	2.0619	1.5894	1.5617	-0.2409	-0.6425	-0.698	-0.2074	-0.0137	-1.0455	-1.183	-0.9381
pos_4773	Cytosine	1.4181	0.01641	-0.3163	-0.2429	-0.0825	-0.2771	-0.3929	2.1976	1.613	2.0619	-0.8989	-0.6587	-0.3514	-0.6686	-0.204	-0.5989	-0.6642	-0.5162
pos_5425	Nomega-Acetylhistamine	1.6593	0.00513	-0.6826	-0.1946	0.3962	-0.1551	0.2278	1.9908	1.616	1.9362	-0.8167	-0.6278	-1.0802	-0.7467	-0.055	-0.7922	-0.4481	-0.568
pos_5355	Alanyl-Isoleucine	1.4282	0.0009655	-0.7914	0.0438	0.9696	0.3647	0.0929	1.8613	1.5666	1.6506	-1.1353	-0.4362	-0.6046	-0.847	-0.3292	-0.9137	-0.8649	-0.6274
neg_3531	1,2,3,4,5,6-Hexahydro-7H-cyclopenta[b]pyridin-7-one	1.0389	0.01175	-0.0968	0.9114	-0.1682	-0.3628	-0.9373	1.9894	1.8088	1.5959	-0.8565	-0.2642	-0.0873	-0.671	-0.7082	-0.8599	-0.5891	-0.7043
neg_93	6-Hydroxy-5-methoxyindole glucuronide	1.0234	0.03129	-0.7657	0.5028	-0.8911	-0.8038	0.9351	1.889	1.6024	1.7047	-0.4742	-0.6913	-0.2306	0.0733	-0.7453	-0.7155	-0.7651	-0.6247
neg_5365	Cholestane-3,7,12,25-tetrol-3-glucuronide	1.4745	0.002273	-0.011	1.1964	-0.1423	0.587	1.3588	0.7826	1.0045	0.6875	-1.0417	-0.3216	-1.0366	0.857	-2.295	-0.3652	-0.819	-0.4412
neg_5743	11-Oxo-androsterone glucuronide	1.5943	0.000423	0.2122	1.3089	0.0956	1.0339	-0.0811	1.0282	1.5325	0.8721	-1.6882	-1.9018	-0.3321	-0.3083	0.1472	-0.6096	-0.47	-0.8395
neg_1064	Pregnanediol-3-glucuronide	3.0654	1.118e-10	0.8596	0.9527	0.6545	0.826	0.6708	1.2354	1.1873	1.1747	-1.279	-0.6232	-1.1346	-0.8607	-1.142	-0.8199	-0.8716	-0.8299
neg_6542	Neuromedin N (1-4)	2.3369	2.726e-10	1.3456	1.1073	0.9849	0.7215	0.5175	0.8494	1.0982	0.9111	-1.2304	-0.671	-1.1964	-1.1359	-0.6754	-0.8271	-0.8654	-0.934
pos_154	Epimetendiol	2.0221	0.001184	0.5655	0.6118	0.3981	0.0486	-1.0779	1.8149	1.701	1.6299	-0.9317	-0.6121	-0.6418	-0.8187	-0.5989	-0.7251	-0.6731	-0.6905
neg_3871	(S)-Nerolidol 3-O-[a-L-rhamnopyranosyl-(1->2)-b-D-glucopyranoside]	1.9113	4.493e-06	0.5487	1.1745	0.7439	0.3186	-0.2167	1.4191	1.4863	1.4009	-1.3815	-0.5224	-1.0324	-0.6586	-0.9071	-0.6639	-0.7398	-0.9697
pos_617	Allylestrenol	2.8542	1.147e-06	0.8476	0.5383	1.2153	-0.0034	0.1074	1.5537	1.3738	1.4028	-1.0391	-0.8073	-0.8289	-0.9572	-0.7978	-0.8893	-0.8516	-0.8642
neg_3629	Armexifolin	2.3573	6.484e-05	0.6442	0.8301	0.9881	-0.8087	0.4213	1.5027	1.3922	1.4726	-1.0223	-0.6722	-0.9549	-0.213	-0.9626	-0.9674	-0.9754	-0.6748
pos_52	N-Acetyl-b-neuraminic acid	1.2373	0.001001	-0.1234	-0.1711	-2.1609	-0.2979	-0.3119	-0.8106	-1.2939	-0.577	1.9595	0.0995	1.315	0.3061	-0.186	0.8522	0.8051	0.5952
neg_6909	N(6)-(1,2-dicarboxyethyl)AMP	1.171	5.066e-05	0.2055	-1.2477	-1.7725	-1.2313	-0.6676	-0.4255	-0.7895	-0.5623	-0.1504	1.3424	0.9902	0.7869	0.1911	1.0316	1.2175	1.0816
neg_537	3-[4-hydroxy-3-(sulfooxy)phenyl]-2-oxopropanoic acid	2.1932	1.323e-06	-0.5156	-0.6214	-1.4238	-0.1781	-0.21	-1.3349	-1.4938	-1.2427	0.2924	1.1761	1.1111	0.7451	0.9628	0.8179	0.9525	0.9623
pos_5426	2-Amino-5-oxohexanoate	1.8799	1.627e-11	-0.8918	-0.9844	-1.1678	-1.0721	-0.9397	-0.7545	-1.0379	-0.7577	1.2041	0.9849	0.9457	0.7895	0.4522	1.0589	1.0712	1.0992
pos_5407	Adenosine 3'-monophosphate	1.9999	4.258e-06	-0.7286	-0.4965	-2.1464	-1.0466	-0.6361	-0.4216	-0.9439	-0.4625	1.2671	0.4825	1.4281	0.3836	0.7298	0.8037	1.0196	0.7679
neg_9032	N-Acetylneuraminic acid	1.5244	3.319e-07	-1.0753	-0.7086	-1.5109	-0.3336	-1.0742	-0.6667	-1.1638	-0.6214	1.1611	0.6414	1.7141	0.3566	0.8715	0.6425	1.0426	0.7243
neg_6114	Glucosyl (2E,6E,10x)-10,11-dihydroxy-2,6-farnesadienoate	1.5667	0.0002742	0.2984	-1.1167	0.0655	-1.2891	-2.2085	-0.6804	-0.5883	-0.5977	0.4362	1.0071	1.4858	0.0389	0.9677	0.6473	0.8328	0.7011
pos_2396	7-oxo-11E-Tetradecenoic acid	1.5161	0.003397	0.1073	-1.2759	0.392	-1.5609	-2.1707	-0.2312	-0.2289	-0.3394	-0.0142	1.1533	1.5225	-0.1861	0.9654	0.4226	0.7454	0.6989
pos_34	Diphenhydramine N-glucuronide	1.7264	0.009739	0.2002	-1.6688	-0.0323	-1.1447	-2.5169	0.2264	0.1082	-0.0078	0.0626	1.3194	1.0506	-0.0638	0.392	0.5653	0.7665	0.743
pos_5096	Tyrosyl-Glutamate	1.4594	0.01133	0.2604	-1.8243	0.3319	-1.7386	-2.0144	0.1766	-0.3141	0.3634	1.0882	1.1911	0.7143	-0.1727	0.5031	0.461	0.672	0.3021
neg_5455	(9R,10S,12Z)-9,10-Dihydroxy-8-oxo-12-octadecenoic acid	1.8226	2.087e-05	-0.3487	-1.0267	-0.6205	-0.9552	-1.6943	-0.6685	-0.5525	-0.7828	1.7274	1.2454	-0.0098	-0.1353	0.8966	1.0079	1.1593	0.7576
neg_2321	Gamma-Glutamylphenylalanine	1.1384	0.009071	0.5479	-1.6314	0.065	-1.3042	-1.8423	-0.0241	-0.5315	-0.1503	2.0733	0.0086	0.4672	-0.3425	0.8577	0.6303	0.8835	0.2928
neg_6341	Tetranor-PGAM	1.1594	0.01669	-0.1808	-0.2926	0.0567	-0.8173	-2.1743	-0.5012	0.0051	-0.6471	0.1837	2.0023	1.5318	0.2849	-1.1565	0.4349	0.702	0.5685
neg_2232	3,4,5-trihydroxy-6-[(3-hydroxybutanoyl)oxy]oxane-2-carboxylic acid	1.6114	0.001834	-0.8597	-1.408	-1.7275	-1.4206	-1.4404	0.5603	0.2588	0.4954	0.693	0.5468	1.2438	0.4203	0.1599	0.8313	0.8197	0.8268
pos_2353	1-(2,3-Dihydro-1H-pyrrolizin-5-yl)-1,4-pentanedione	1.2603	0.04475	-0.1148	-1.0961	-1.964	-1.2494	-1.4887	0.6444	0.497	0.84	0.0323	0.6768	1.1728	-0.4473	-0.319	0.9299	0.9843	0.9018
pos_4446	Gardoside	1.0173	0.01832	-0.0243	-0.653	-1.5404	-1.8751	-1.9664	0.5585	0.5078	0.4942	-0.0172	0.9563	0.8202	-0.0221	0.0966	0.8388	1.0455	0.7807
pos_2450	Threoninyl-Phenylalanine	1.4639	0.01328	-1.2142	-0.5735	-0.9613	-1.1153	-2.168	0.6129	0.482	0.2613	0.5473	1.7078	0.1835	-0.5826	0.7241	0.5977	0.921	0.5772
pos_5315	3,4,5-trihydroxy-6-[(oxolan-2-yl)methoxy]oxane-2-carboxylic acid	1.0839	0.004657	-1.25	-0.6644	-0.8252	-1.6396	-2.1147	0.6279	0.3994	0.2899	0.4135	0.4364	1.4638	0.5272	0.7442	0.3204	1.0033	0.2678
pos_3404	15-Octadecene-9,11,13-triynoic acid	1.3843	0.00948	-0.4626	-0.8704	-0.6802	-2.1778	-1.8829	0.4743	0.3614	0.389	0.0088	1.1366	1.2476	-0.2299	0.7703	0.4551	0.699	0.7618
pos_3299	(Z)-alpha-Bergamotenoic acid	1.2459	0.01351	-0.3355	-1.1968	-0.0184	-2.4093	-1.6823	0.44	0.3407	0.1948	-0.1907	0.9382	1.1889	-0.002	1.1204	0.5113	0.6499	0.4508
pos_3880	1,2,3,4-tetrahydro-2,5,8-trimethyl naphthalene	1.6862	0.001883	-0.9471	-1.197	-0.052	-2.4793	-1.3746	0.3528	0.0497	0.1154	0.358	1.0387	1.2063	0.3231	0.7465	0.5273	0.692	0.6402
pos_2529	SCLAREOLIDE	1.6774	0.001327	-0.2697	-0.7877	-0.1401	-2.1908	-2.1969	0.051	0.0134	-0.1334	0.2601	1.1047	1.1063	0.432	0.8396	0.5559	0.7479	0.6075
pos_1461	N6-Carbamoyl-L-threonyladenosine	4.0085	1.304e-05	-1.6888	-0.5044	-0.4469	-1.7008	-1.6975	-0.1895	-0.3001	-0.1964	0.5616	0.9617	0.8743	0.8296	0.9211	0.8297	0.8624	0.8841
neg_3568	3,4,5-trihydroxy-6-[3-(3-phenylpropanoyl)phenoxy]oxane-2-carboxylic acid	3.0362	3.757e-07	-1.3862	-1.3613	-0.1722	-1.3707	-0.8741	-0.188	-0.4166	-1.3743	0.7426	1.0111	0.9015	0.7321	0.9934	0.893	0.9514	0.9183
pos_571	Caryophyllene epoxide	3.0135	6.256e-07	-1.2905	-1.265	-0.3233	-1.3813	-1.355	-0.3031	-0.0785	-1.0997	0.6734	1.1672	1.0384	0.5581	1.0122	0.7899	0.9345	0.9226
pos_3371	2-trans,4-cis-Decadienoylcarnitine	1.3944	0.02283	-1.311	0.314	0.7551	-1.483	-1.4331	-0.9304	0.6689	-0.9502	0.4908	-0.509	0.3796	0.9684	2.0269	0.29	0.5936	0.1294
pos_336	Beta-Alanopine	1.9987	0.0001297	-1.0656	-0.579	-0.553	-0.9829	-0.9726	-0.6137	-0.8887	-0.6402	1.1468	-0.3585	-0.0008	1.7562	2.0559	0.4914	0.6834	0.5213
pos_1865	Chondroitin	1.7035	0.0159	-1.0264	-0.0162	0.3109	-1.1533	-0.4163	-0.746	-0.7706	-0.7605	-0.9801	-0.682	-0.0025	1.9823	1.7103	0.5921	1.1651	0.7933
pos_1143	Inodxyl glucuronide	1.359	4.78e-05	-0.3967	-0.6172	0.6214	-1.327	-1.9495	-1.1462	-0.6219	-1.0649	0.6823	1.0408	0.5303	1.1709	0.9083	0.6179	0.9606	0.5908
neg_7715	Acetaminophen glucuronide	1.1534	0.0001124	-0.3413	-0.247	0.6562	-1.3755	-1.8744	-1.2338	-0.5554	-1.3564	1.2576	0.7881	0.5495	0.6829	0.7219	0.6804	0.8718	0.7754
neg_426	6-(1-benzofuran-4-yloxy)-3,4,5-trihydroxyoxane-2-carboxylic acid	1.7303	2.075e-05	-0.5212	-0.5795	0.2232	-1.2294	-1.6418	-1.3458	-0.5338	-1.0218	0.2877	1.1464	0.4958	0.1483	1.4022	0.9645	1.14	1.0651
neg_375	Feruloyl C1-glucuronide	1.3786	0.0001733	-0.4785	-0.3223	0.2686	-1.1048	-1.017	-1.573	-0.7192	-1.283	-0.1794	1.052	0.3662	-0.0444	1.509	1.1173	1.1798	1.2288
neg_8267	Taraxacoside	1.3321	1.045e-05	-0.181	-0.2414	-0.7035	-1.2742	-1.4458	-1.2458	-0.5999	-1.0663	-0.4193	0.9743	1.0496	0.8114	1.1403	0.9838	0.9698	1.248
neg_4086	Xi-7-Hydroxyhexadecanedioic acid	1.6149	2.068e-05	-0.7434	-0.3716	-0.2257	-1.7537	-1.3757	-0.9117	-0.4353	-0.8336	-0.3446	0.9438	1.2927	0.629	1.4378	0.8067	0.9017	0.9836
neg_8089	2-n-Propyl-4-oxopentanoic acid	1.2729	2.99e-06	-1.1646	-0.418	-0.0735	-1.3472	-1.4763	-1.0756	-0.423	-0.9486	0.0376	0.7487	0.7399	0.9534	1.5511	0.8954	0.9439	1.0566
neg_6126	Pisumionoside	1.2692	0.001262	-0.5802	-0.2587	0.7965	-1.1012	-1.4213	-1.3957	-0.6347	-1.0756	-0.217	0.674	1.1679	0.5338	2.0858	0.3697	0.6412	0.4154
neg_5585	13,14-Dihydro PGE1	1.0053	0.0001768	-1.1736	-0.2655	0.2446	-2.1924	-1.1289	-0.8324	-0.0356	-0.8406	0.1877	0.867	0.8337	0.6211	1.6461	0.6284	0.7382	0.7023
neg_7608	Marmelolactone A	2.1392	6.799e-05	-0.1428	-0.3328	-0.1399	-0.991	-0.6435	-2.5334	-1.1034	-0.5462	0.5429	0.8303	0.6979	0.5004	1.1884	0.8477	0.9329	0.8924
neg_3452	P-Salicylic acid	1.5767	1.852e-05	-0.4132	-0.7519	-0.6958	-0.2333	-0.3535	-1.5406	-1.2642	-1.4162	1.0937	-0.1526	0.9867	0.4941	1.7558	0.7328	0.9793	0.779
neg_5592	9,10,13-TriHOME	1.3097	7.733e-05	-0.4319	-0.4393	-0.1327	-0.5279	-0.4458	-1.8858	-1.0107	-1.5329	-0.1831	0.4478	1.0439	0.6794	1.7332	0.8801	0.8561	0.9495
neg_5578	C75	1.0804	6.969e-05	-1.0359	-0.5858	-0.2262	0.087	-0.1982	-1.8273	-1.0548	-1.5867	0.6782	0.4327	0.5314	0.4771	1.8097	0.8105	0.8717	0.8168
neg_946	2-Methoxy-estradiol-17b 3-glucuronide	1.4846	0.03728	-1.8152	-1.7808	1.1717	-0.5555	-1.8213	0.2728	0.207	0.2636	-0.0054	0.2722	0.7045	-0.1413	1.1373	0.6453	0.7694	0.6755
neg_3025	(5-ethenyl-2-hydroxyphenyl)oxidanesulfonic acid	1.4526	0.009413	-1.856	-0.8502	-0.1939	-1.5607	-1.5738	0.4237	0.5279	0.2304	0.017	1.0372	0.866	-0.4621	1.36	0.461	0.912	0.6616
pos_4228	6-(2-Hydroxyethoxy)-6-oxohexanoic acid	1.1942	0.02382	-1.4639	-1.4158	0.4219	-1.8667	-1.2876	0.3874	0.353	0.5277	-0.5697	0.9589	0.9227	-0.0918	1.3129	0.467	0.7945	0.5497
neg_427	Diphenol glucuronide	1.2276	0.001135	-2.4377	-1.4855	-0.6924	-1.19	-0.2839	0.2857	0.0175	0.0802	1.0497	0.9075	0.2004	0.2316	0.7918	0.815	0.9384	0.7716
pos_84	Trimethylamine N-oxide	1.1307	0.00553	-2.5686	-1.6166	-0.6039	-0.8852	-0.6018	0.6299	0.0566	0.4879	0.3967	1.1032	0.8184	0.3985	0.6812	0.5094	0.5795	0.6148
neg_2295	Dhurrin	1.457	0.0005801	-1.8697	-1.7471	-0.4988	-1.3197	-0.3039	0.1954	-0.2346	-0.1346	0.7987	0.3619	0.9372	-0.2761	1.4997	0.7399	1.0329	0.8188
pos_4641	Gabaculine	1.0032	0.04871	-1.3787	-1.6863	-0.36	-1.3105	-0.5593	0.7235	0.211	0.4893	0.488	-0.1551	1.0765	-1.1916	1.7984	0.4804	0.8241	0.5504
neg_2936	N-formylanthranilic acid	1.148	6.3e-07	-1.1245	-1.1642	-1.0968	-1.2916	-1.4326	-0.1172	-0.349	-0.5198	1.1564	0.6921	0.7975	1.5967	0.7301	0.6618	0.8044	0.6566
neg_5369	Prostaglandin E3	2.6416	9.661e-08	-1.0487	-1.4253	-0.4179	-1.4383	-1.4659	-0.3608	-0.4187	-0.6769	0.6743	0.9965	1.0413	0.7076	1.0207	0.895	0.9706	0.9464
neg_572	Methylnoradrenaline	2.215	9.141e-07	-0.8243	-1.0269	-0.607	-1.8786	-1.5305	-0.275	-0.3341	-0.5824	0.6477	1.0337	0.6947	0.6929	1.2086	0.8544	0.9919	0.9349
neg_6057	L-Linalool 3-[xylosyl-(1->6)-glucoside]	2.2634	8.835e-09	-0.7014	-0.8574	-0.7232	-1.4212	-1.6864	-0.7626	-0.5629	-0.6826	0.7145	1.0568	0.9441	0.6828	1.1631	0.933	0.9848	0.9187
neg_2919	Glucosyl 6-hydroxy-2,6-dimethyl-2E,7-octadienoate	2.2053	1.759e-07	-0.8268	-0.7824	-0.7569	-1.6999	-1.6896	-0.4392	-0.4271	-0.585	0.6782	0.9868	0.9711	0.6612	1.1274	0.8792	0.9645	0.9385
neg_3510	Neomenthol-glucuronide	1.8932	2.331e-05	-0.7721	-2.0948	-0.3068	-1.2705	-1.1627	-0.2256	-0.4728	-0.3253	0.4009	1.1692	1.0356	0.1252	1.2716	0.7812	1.0387	0.8083
neg_8675	3,4,5-trihydroxy-6-(2-hydroxy-3-methoxyphenoxy)oxane-2-carboxylic acid	1.7678	1.502e-06	-1.4355	-1.3828	-0.3733	-1.6167	-0.9807	-0.2874	-0.4958	-0.4342	0.7525	0.8149	1.1143	0.3644	1.4257	0.7515	0.9343	0.8488
neg_2563	D-Linalool 3-(6''-malonylglucoside)	1.5703	5.604e-06	-1.4287	-1.4447	-0.4636	-1.6079	-1.1837	-0.0966	-0.3404	-0.2806	0.5081	0.9704	1.0568	0.3485	1.2382	0.7884	0.9798	0.9559
neg_2448	Propofol glucuronide	1.4184	8.515e-06	-1.2556	-1.2201	-0.4434	-1.7765	-1.3688	-0.086	-0.3089	-0.3285	0.5011	1.0057	1.0782	0.2539	1.2576	0.8139	0.9706	0.9068
neg_2332	Phenyl glucuronide	1.8284	7.179e-07	-1.7273	-1.2376	-1.0469	-1.0688	-0.7982	-0.2798	-0.5598	-0.3645	1.3135	0.8729	0.6263	0.2041	1.1033	0.9801	1.0913	0.8916
neg_7581	3,4,5-trihydroxy-6-{[1-(4-methoxyphenyl)pentan-3-yl]oxy}oxane-2-carboxylic acid	1.8773	7.517e-07	-1.6756	-0.9447	-0.6847	-1.5928	-0.9623	-0.2694	-0.4069	-0.542	0.4501	1.158	0.8559	0.4666	1.1954	0.9168	1.0003	1.0354
neg_113	Salicyluric acid	2.1557	3.521e-09	-1.3132	-0.9632	-0.6838	-1.4712	-1.1521	-0.6532	-0.5442	-0.6603	0.575	1.1	0.9207	0.6704	1.1978	0.9555	1.0043	1.0177
neg_611	2,3-Dihydroxybenzoic acid	1.9138	6.715e-10	-1.1252	-0.9095	-0.6783	-1.5787	-1.0647	-0.7372	-0.6408	-0.7719	0.7192	0.9868	0.8771	0.7301	1.2838	0.9044	1.0311	0.9739
pos_192	2,6,10,10-Tetramethyl-1-oxaspiro[4.5]decan-6-ol	1.4667	0.003718	-1.8673	-1.2732	-0.3009	-1.9657	-0.9132	0.545	0.2571	0.2473	-0.0078	1.2681	0.7759	0.1538	0.9458	0.5674	0.8003	0.7675
pos_3996	Pseudoionone	1.4012	0.002889	-2.0942	-0.7611	-0.2844	-2.1012	-0.6736	0.32	0.1685	0.0543	-0.0581	1.3612	0.9916	0.282	0.9196	0.5837	0.7213	0.5706
neg_7494	1-Octen-3-yl primeveroside	1.396	9.18e-05	-1.8077	-1.4262	-0.2114	-1.7265	-0.2742	-0.1827	-0.3288	-0.4136	0.4326	1.1995	0.5005	0.093	1.2512	0.8091	1.0959	0.9892
neg_6181	E-3174	1.4389	0.0004531	-1.5351	-1.2081	-0.2023	-2.2182	-0.6105	0.0565	-0.1622	-0.1033	0.1475	1.3389	0.6507	0.074	0.9791	0.9309	0.9916	0.8705
neg_5610	13,14-Dihydro PGF-1a	1.0835	0.000191	-1.4093	-0.7771	-0.1675	-2.408	-0.6836	-0.2655	-0.122	-0.373	0.1517	1.1874	0.8488	0.284	1.2881	0.811	0.8613	0.7737
neg_8991	3-Keto-b-D-galactose	1.1673	0.0008381	-1.9355	-1.2204	-0.3156	-0.8816	-0.7964	-0.0798	-0.3045	-0.2689	-0.1094	1.3674	0.0505	0.246	2.0506	0.3513	1.1518	0.6945
neg_6908	5-(3',4'-Dihydroxyphenyl)-gamma-valerolactone	1.3722	0.0005558	-1.2449	-1.5887	-0.3699	-0.5242	-1.3704	0.0129	-0.4751	-0.3651	-0.7344	1.5225	0.7748	0.1143	1.5027	0.762	0.9726	1.0109
neg_7281	1,4-Ipomeadiol	1.3647	0.0001865	-1.64	-1.0545	-0.4649	-0.8351	-0.9218	-0.2548	-0.4899	-0.5509	-0.741	1.3028	0.9345	0.0288	1.5695	0.9914	1.0405	1.0852
pos_3252	TrHA	1.896	0.0006555	-1.4417	0.1704	-0.3808	-1.6012	-1.5549	-1.0138	0.3726	-0.4277	-0.2021	1.5828	0.7574	0.142	0.7484	0.8828	1.0314	0.9345
neg_8322	3,4,5-trihydroxy-6-(1H-indole-3-carbonyloxy)oxane-2-carboxylic acid	1.3925	1.614e-05	-0.2499	-0.9831	-0.7508	-1.2032	-1.6303	-0.7636	-0.4427	-0.6674	0.2449	1.1839	0.8765	-0.3777	1.073	1.137	1.297	1.2563
neg_8580	Shikimic acid	1.3026	2.39e-06	-0.6651	-0.9594	-0.3952	-1.3008	-1.2983	-0.9	-0.5731	-0.8616	0.047	1.339	0.6936	0.1812	1.7063	0.8641	1.1012	1.0211
neg_8376	3,4,5-trihydroxy-6-(4-hydroxy-3-methoxybenzoyloxy)oxane-2-carboxylic acid	1.4524	6.925e-06	-0.5415	-0.6695	-0.1053	-1.2662	-1.5643	-1.0543	-0.685	-0.9311	0.074	0.9012	1.0494	0.0519	1.5228	0.9603	1.268	0.9895
neg_6314	Cynaroside A	1.2604	2.728e-05	-0.3302	-0.7382	-0.2856	-1.4633	-1.7196	-0.7595	-0.5125	-0.7947	0.0386	1.2896	1.1506	-0.1222	1.3988	0.8373	1.0819	0.9291
neg_1946	6-(2,4-dihydroxybenzoyloxy)-3,4,5-trihydroxyoxane-2-carboxylic acid	1.8472	9.74e-07	-0.6534	-0.9144	0.0087	-1.5639	-1.2736	-0.9743	-0.7639	-0.9176	0.2759	1.0954	0.8652	0.3696	1.4864	0.972	1.0334	0.9545
neg_7768	3,4,5-trihydroxy-6-[3-(4-methoxyphenyl)propoxy]oxane-2-carboxylic acid	1.6564	3.07e-07	-0.5982	-1.2001	-0.1528	-1.5336	-0.9535	-0.8902	-0.8527	-0.9799	0.6809	1.019	0.8796	0.1152	1.4611	0.9653	1.0477	0.9922
neg_6111	Seselin	1.6657	1.567e-07	-0.4322	-0.668	-1.2211	-1.7489	-1.0525	-0.8413	-0.591	-0.6611	0.4426	0.8673	0.7925	0.4742	1.222	1.1591	1.2468	1.0116
neg_6144	Jasmolone glucoside	1.5616	1.106e-06	-0.6029	-0.7663	-1.0186	-1.6806	-1.1845	-0.6899	-0.4796	-0.6169	0.1349	1.2153	0.9485	0.2163	1.4197	0.9533	1.1703	0.9809
neg_7333	3,3-Dimethylglutaric acid	1.8518	1.012e-09	-1.1542	-0.6106	-0.6719	-1.1895	-1.1074	-0.9719	-0.7351	-1.051	0.7361	1.1509	0.7931	0.4053	1.364	0.9973	1.0817	0.9633
neg_2494	3,4,5-trihydroxy-6-[4-(3-hydroxybutyl)-2-methoxyphenoxy]oxane-2-carboxylic acid	1.8118	7.028e-08	-0.7603	-0.4638	-0.5869	-1.3151	-1.7237	-0.9279	-0.544	-0.953	0.4802	0.9166	1.0218	0.6051	1.3103	0.8776	1.0309	1.0324
neg_2309	8-Hydroxy-5,6-octadienoic acid	1.5003	1.222e-07	-1.0615	-0.6031	-0.9266	-0.9627	-0.9447	-0.973	-0.901	-0.8623	-0.0189	1.2952	0.2944	0.8769	1.4188	1.1214	1.1325	1.1147
neg_8270	Erinapyrone A	1.4282	1.166e-06	-1.035	-0.9495	-0.7231	-0.9552	-0.6758	-0.8992	-0.8759	-0.92	-0.3078	1.0668	0.274	0.8285	1.1969	1.3594	1.2166	1.3994
neg_2152	Gentisic acid	1.6763	1.085e-07	-1.1374	-1.0354	-1.005	-0.8815	-1.1414	-0.6541	-0.6536	-0.7355	0.0734	1.4992	0.8435	0.3591	1.2839	0.9336	1.1478	1.1033
neg_3140	5-(2-Methylpropyl)tetrahydro-2-oxo-3-furancarboxylic acid	1.3771	5.04e-08	-1.1789	-0.876	-0.8198	-0.9255	-0.991	-0.8961	-0.7675	-0.8423	0.2957	1.1978	0.9641	0.1869	1.6552	0.9202	1.0364	1.0408
neg_1591	Trans-o-Coumaric acid 2-glucoside	1.5136	0.0002327	-1.3378	-1.0025	-0.4537	-1.8683	-1.1005	-0.087	-0.0936	-0.2145	0.1408	1.2033	-0.2453	0.3623	1.3732	1.1255	1.0382	1.16
neg_206	3-O-Feruloylquinic acid	1.5	0.0001957	-1.5557	-0.3065	-0.4558	-1.6022	-1.3123	-0.4186	0.0645	-0.6137	-0.4252	1.1899	0.1956	0.6425	1.3688	0.92	1.1525	1.1562
neg_2997	Hexyl glucoside	1.1571	7.178e-05	-1.2225	-0.8322	0.1672	-1.6806	-1.3536	-0.5185	-0.2469	-0.735	0.0394	1.2779	0.7935	0.0198	1.5678	0.7358	1.0904	0.8974
neg_3964	Rishitin	1.1531	2.807e-05	-1.0187	-1.1149	0.1009	-1.6539	-1.3539	-0.65	-0.3411	-0.5671	0.2649	1.5942	0.3323	0.3278	1.474	0.8426	0.965	0.798
neg_5717	11,12,13-Trinor-1(10)-spirovetivene-2,7-dione	1.279	2.159e-05	-1.2846	-0.9489	0.0363	-1.7353	-0.8824	-0.8567	-0.3366	-0.6352	0.1946	0.9583	1.1443	0.0918	1.7127	0.6903	0.9933	0.8582
neg_8071	4-ethenyl-6-methoxybenzene-1,3-diol	1.2054	1.852e-05	-0.8239	-1.3079	-0.524	-1.4372	-1.3567	-0.4309	-0.3566	-0.4318	0.3248	0.853	0.9415	-0.2402	1.7118	0.8251	1.1762	1.0767
neg_8432	2-Pyrroloylglycine	1.1567	2.462e-05	-0.9722	-0.5733	-0.987	-1.4718	-1.2296	-0.4698	-0.3967	-0.5209	0.1805	0.2389	0.8363	0.4919	2.2518	0.7357	0.9073	0.979
neg_2581	N-Phenylacetylaspartic acid	1.3067	5.771e-05	-0.4813	-1.1022	0.3772	-1.6809	-1.6952	-0.7428	-0.566	-0.5743	0.0885	0.8598	0.8086	0.488	1.6038	0.7688	0.917	0.931
neg_6576	Gamma-CEHC	1.2042	0.0004309	-0.1276	-0.2285	0.3316	-2.0332	-1.7765	-0.9691	-0.3441	-0.8497	0.2424	0.7232	0.8064	0.1765	1.5417	0.7434	0.9275	0.836
neg_6502	2beta,9xi-Dihydroxy-8-oxo-1(10),4,11(13)-germacratrien-12,6alpha-olide	1.076	0.00196	-0.1953	-0.7399	0.3999	-1.9858	-1.5935	-0.5551	-0.4538	-0.3943	-0.2476	0.8008	0.6551	-0.2895	1.7904	0.78	1.1011	0.9274
neg_6717	3-Oxodecanoic acid	1.1842	0.0006772	-0.5011	-0.4306	0.306	-1.8309	-1.6193	-0.7781	-0.3329	-0.6806	-0.2177	1.166	0.9755	-0.3142	1.5432	0.7902	0.9855	0.939
neg_545	CMPF	1.1486	0.0009148	-0.2684	-0.4672	0.5029	-1.7105	-1.8652	-0.7656	-0.3764	-0.8248	-0.1379	0.7703	0.9076	-0.1116	1.651	0.7333	0.9274	1.0352
neg_481	4-Hydroxy-3-methoxy-cinnamoylglycine	1.1258	8.983e-05	-0.1169	-0.394	-0.3231	-1.4055	-1.4904	-0.9735	-0.6813	-0.9911	-0.1005	0.4793	1.311	-0.0644	1.7593	0.7572	1.0459	1.1878
neg_8294	2,3-Dihydroxycarbamazepine	1.1207	0.0001031	-0.5677	-0.0096	-0.1734	-1.4485	-1.8231	-1.1782	-0.3922	-0.7535	-0.0156	0.2798	1.2567	0.3982	1.5918	0.7053	1.0651	1.0649
pos_57	2-Formaminobenzoylacetate	1.0876	0.003153	-0.1226	-0.1657	-0.07	-1.7206	-2.1515	-0.6661	-0.0658	-0.3752	-0.3748	0.826	0.9191	-0.2984	1.6242	0.6953	0.9359	1.0102
neg_7231	L-Phenylalanine	1.0337	0.00021	-0.2998	-0.5933	-0.0934	-1.4264	-2.353	-0.4633	-0.2411	-0.7131	0.0777	0.8443	0.8421	0.2173	1.5231	0.8502	0.9763	0.8521
pos_4840	Sarmentosin	1.4912	0.0001533	-1.0881	-0.9647	0.0704	-1.8727	-1.7445	-0.2304	-0.1913	-0.2366	0.083	1.2566	1.1223	0.356	1.216	0.5062	0.8947	0.8229
pos_5310	Clitocine	1.4232	0.0001584	-1.2119	-1.2882	-0.1769	-1.8437	-1.2508	0.1252	-0.3058	-0.2981	0.1415	1.348	0.7759	0.0533	1.4256	0.7256	1.1062	0.674
neg_6297	Carboxy-ibuprofen	1.6364	0.0004128	-1.2176	-1.0252	-0.261	-2.0102	-1.0606	0.0566	-0.2263	-0.2646	-0.5134	1.163	1.0201	0.2884	1.4514	0.7895	0.8993	0.9106
pos_142	7-Oxo-11-dodecenoic acid	1.7857	8.354e-05	-0.7545	-0.7734	-0.6826	-1.9946	-1.444	-0.2355	-0.1166	-0.3897	-0.1334	1.3898	1.095	0.1982	1.3059	0.6774	0.9756	0.8824
pos_587	3-(5-Methyl-2-furanyl)butanal	1.5684	0.0004792	-0.5603	-0.7779	-0.403	-2.1113	-1.6164	-0.1537	-0.0605	-0.2844	-0.2636	1.4535	1.1252	0.136	1.2103	0.6196	0.877	0.8095
pos_4318	THYMOQUINONE	1.1726	0.001722	-1.3551	-0.982	-0.0744	-1.5538	-1.2303	-0.1427	-0.0025	-0.2232	-0.6184	1.7102	0.8577	-0.1403	1.5522	0.5381	0.9887	0.6757
pos_2165	P-Mentha-1,3,5,8-tetraene	1.1311	0.007121	-1.1275	-1.1957	0.0771	-1.9677	-1.4265	0.3234	0.2839	0.0462	-0.6358	1.4039	1.0867	0.0494	1.1778	0.4638	0.7325	0.7084
pos_4281	3'-Hydroxyhexobarbital	1.5513	0.003302	-0.8357	-1.22	-0.0053	-2.0702	-1.5882	0.2005	0.1928	0.0072	-0.3105	1.28	1.1236	0.0229	1.2564	0.4167	0.8264	0.7035
pos_2358	(S)-(-)-Perillyl alcohol	1.2776	0.004114	-0.8975	-0.9834	-0.1055	-2.0088	-1.6878	0.2655	0.1548	0.0335	-0.3651	1.3504	1.1877	-0.1034	1.2456	0.4015	0.7899	0.7225
pos_3468	3,4-Dimethylstyrene	1.3329	0.001389	-0.9435	-0.7521	-0.2913	-1.9842	-1.6752	0.0844	0.1486	-0.2253	-0.2754	1.4388	1.1481	-0.0622	1.2844	0.5387	0.8108	0.7555
pos_3649	2E,4E,8Z,10E-dodecatetraenoic acid	1.3283	0.0009803	-0.9249	-0.7342	-0.073	-1.827	-1.8504	-0.1251	0.0341	-0.2528	-0.2764	1.5593	1.0385	0.0423	1.2715	0.5113	0.8083	0.7985
pos_3852	(-)-trans-C75	1.1204	0.01037	-0.8735	-0.6145	0.0905	-1.9833	-1.9816	0.1329	0.4101	0.0151	-0.4543	1.4011	0.7751	-0.1819	1.2704	0.4618	0.7886	0.7434
pos_3889	Dehydrooreadone	1.2458	0.00404	-0.869	-0.5518	0.0502	-2.0756	-2.0357	0.0856	0.2101	-0.0504	-0.1886	1.3507	0.909	0.0429	1.2228	0.4631	0.7487	0.6882
pos_3895	3alpha-Hydroxyoreadone	1.2263	0.004349	-0.944	-0.6579	0.1844	-1.8881	-2.0134	0.0911	0.1444	-0.1223	-0.4603	1.2883	0.9404	0.0955	1.3487	0.4502	0.8065	0.7365
pos_768	2-oxo capric acid	1.2779	0.005272	0.1251	-0.9908	0.0233	-1.8611	-1.7019	-0.2643	-0.0182	-0.435	-0.3768	1.3781	1.2501	-0.5776	1.4168	0.4889	0.8348	0.7085
neg_7162	Undecanedioic acid	1.113	0.001352	-0.4557	-0.5854	0.3908	-1.3822	-1.5284	-0.8287	-0.3265	-0.9318	-0.6906	1.1385	1.1094	-0.2415	1.7346	0.6556	1.0078	0.934
pos_2334	(-)-Medicarpin	1.7061	3.4e-05	-1.0227	-0.953	-0.6226	-1.2716	-1.1993	-0.4729	-0.5212	-0.5014	-0.6637	1.4681	1.349	0.3377	1.3617	0.7876	0.9536	0.9708
neg_6961	9-Oxo-nonanoic acid	1.5605	1.367e-05	-1.1171	-0.8088	-0.3679	-1.1387	-1.524	-0.645	-0.425	-0.6906	-0.33	1.2178	1.1901	0.1588	1.4987	0.8715	1.1002	1.01
neg_6140	7(14)-Bisabolene-2,3,10,11-tetrol	1.3957	0.0008034	-0.6813	-0.7394	0.0732	-1.5007	-1.7236	-0.5344	-0.271	-0.4385	-0.8821	1.2728	1.4471	0.2043	1.1974	0.7182	0.9269	0.931
neg_6695	(3S,5R,6R,7E)-3,5,6-Trihydroxy-7-megastigmen-9-one	1.2808	0.0001338	-1.2161	-0.658	-0.3104	-1.4605	-1.3086	-0.5243	-0.2754	-0.5354	-0.4592	1.1758	1.3623	-0.1141	1.5832	0.7592	1.0064	0.9752
neg_6196	Annuionone C	1.175	0.000166	-0.8443	-0.741	-0.3668	-1.445	-1.4937	-0.4849	-0.2724	-0.5911	-0.4255	1.5895	1.0949	-0.2481	1.4125	0.8402	1.0357	0.9402
neg_692	6-(3-ethenylphenoxy)-3,4,5-trihydroxyoxane-2-carboxylic acid	1.6534	0.0001983	-0.8618	-0.7672	-0.4167	-1.3749	-1.467	-0.4005	-0.4097	-0.4994	0.2531	1.1332	1.7653	-0.8128	1.0686	0.8333	0.9856	0.9707
neg_7139	6-(5-ethyl-2,3-dihydroxyphenoxy)-3,4,5-trihydroxyoxane-2-carboxylic acid	1.596	0.0004584	-0.8995	-0.9201	-0.7424	-1.3217	-1.3781	-0.0954	-0.3276	-0.2952	-0.0651	0.9943	1.6891	-0.7766	1.3494	0.7007	1.0089	1.0792
neg_6871	Glucosyl (E)-2,6-Dimethyl-2,5-heptadienoate	1.5809	0.0001494	-0.6569	-1.5697	-0.0142	-1.5397	-1.6182	-0.1005	-0.3416	-0.4228	0.0804	1.3185	1.1986	-0.1055	1.1239	0.784	0.9013	0.9627
pos_4838	6-(2H-1,3-benzodioxole-5-carbonyloxy)-3,4,5-trihydroxyoxane-2-carboxylic acid	1.4111	0.001365	-0.6452	-1.0465	-0.1551	-1.6668	-1.6934	-0.1221	0.0005	-0.3159	-0.1114	1.3889	0.9871	-0.6153	1.2347	0.4501	1.2372	1.0732
pos_4038	Oroxylin A	1.0558	0.02672	-0.4802	-1.6053	0.1814	-1.7876	-2.0338	0.6194	0.3773	0.4553	-0.4394	1.3078	0.9522	0.356	0.6709	0.3479	0.5913	0.4868
pos_2346	5,7,9,11,13-tetradecapentaenoic acid	1.1535	0.03189	-0.5402	-0.3756	0.1357	-1.7765	-2.5599	0.3468	0.3768	0.2316	-0.4456	1.4432	0.8371	-0.0852	0.8179	0.4448	0.6381	0.5107
pos_831	(-)-11-hydroxy-9,10-dihydrojasmonic acid	1.082	0.0252	-0.9858	-0.7635	0.0781	-2.1249	-1.8368	0.5734	0.3915	0.3583	-0.6634	1.3966	0.2396	0.3955	1.0708	0.5121	0.7191	0.6396
pos_4397	3-Dimethylallyl-4-hydroxybenzoate	1.0965	0.007573	-0.9072	-0.8822	-0.2492	-1.7799	-1.5157	0.2495	0.0739	0.0529	-1.2507	1.1364	0.4759	1.177	1.3773	0.5104	0.7269	0.8047
pos_1135	Trigoforin	1.3799	0.001941	-0.8789	-1.0219	0.3153	-1.6088	-1.5714	-0.308	-0.0363	-0.4114	-1.0061	1.3538	0.7323	0.6851	1.4555	0.6349	0.859	0.8067
pos_4448	(±)7-epi Jasmonic Acid	1.1989	0.001611	-1.3233	-1.0603	0.1076	-1.7615	-1.4302	0.0945	-0.0825	-0.1318	-0.734	1.5538	0.7196	0.9089	1.1423	0.6653	0.669	0.6628
pos_150	Corchorifatty acid F	1.6168	0.007023	-0.5595	-0.2768	0.103	-1.5541	-2.3568	-0.198	0.0719	-0.223	-0.9675	1.0584	1.1575	0.4005	1.186	0.6042	0.7648	0.7892
pos_3555	12-Hydroxynevirapine	1.5312	0.01881	-1.3455	-0.8589	0.1187	-1.5916	-1.388	0.394	0.213	-0.0254	-1.3513	1.2298	1.0779	0.1068	1.2987	0.4811	0.8457	0.7951
pos_818	Lusitanicoside	1.155	0.02123	-1.3424	-0.6053	0.3955	-1.883	-1.6963	-0.0539	0.3116	0.4605	-0.9554	1.169	1.3015	0.3442	0.9939	0.3588	0.6728	0.5283
pos_1702	Arginyl-Methionine	1.3398	0.031	-0.432	-0.1752	0.8951	-1.6888	-2.0472	-0.7212	0.4642	-0.4741	-0.2884	-0.3287	1.541	0.071	1.5052	0.1961	0.7039	0.7792
pos_635	Pteroside B	1.3196	0.01111	-0.114	-1.1277	0.6437	-2.0081	-1.942	0.0164	-0.0367	-0.2009	-0.3254	0.9293	1.5913	0.186	1.1189	0.1344	0.5192	0.6156
pos_2444	Tetradecanedioic acid	1.2797	0.01012	-0.0009	-0.8719	0.6131	-1.7647	-2.302	-0.1816	-0.0737	-0.2351	-0.18	0.8593	1.6502	0.1242	1.1227	0.1918	0.5111	0.5374
pos_3350	3,5,7-Trimethyl-2E,4E,6E,8E-decatetraene	1.2792	0.01086	-0.0324	-0.9748	0.5993	-1.9085	-2.1965	-0.1022	0.0171	-0.183	-0.1564	0.9018	1.6189	0.1093	1.051	0.1926	0.5443	0.5195
pos_578	3-Hydroxytetradecanedioic acid	1.1574	0.01332	-0.2515	-0.6229	0.5096	-1.9044	-2.0364	-0.1889	0.1642	-0.3445	-0.47	1.5124	1.4376	-0.2989	0.8414	0.3644	0.6521	0.6358
pos_3349	7-Ethyl-5,6-dihydro-1,4-dimethylazulene	1.2326	0.01873	-0.2015	-0.6992	0.4627	-1.7674	-2.553	0.1465	0.1772	-0.0513	-0.2394	1.0385	1.3453	0.0758	0.9866	0.1833	0.5366	0.5594
pos_2501	7,10-Hexadecadiynoic acid	1.17	0.01226	-0.4464	-0.8649	0.3571	-1.9957	-2.0992	0.243	0.1159	-0.028	-0.4726	1.1479	1.3086	-0.0123	1.1321	0.3871	0.7236	0.5039
