# Supplementary material for: Urinary metabolomics reveals the biological characteristics of early pregnancy in pigs
Source: Porcine Health Manag. 2022 Mar 21;8:14. doi: 10.1186/s40813-022-00256-z (PMC8935750; doi:10.1186/s40813-022-00256-z)
Supplement: Supplementary file 8 — Additional file 8. Supplementary Figures (Figure S1 to S7). [file 40813_2022_256_MOESM8_ESM.xlsx]

## Sheet: Sheet1
Metabolite	ID	SPOT	Profile	DP0	DP9	DP12	DP15
Hypoxanthine	pos_10	ID_0	5	0	0.05	-0.01	0
Phenylacetylglycine	pos_13	ID_1	5	0	0.06	-0.01	0.02
N-Acetyl-DL-tryptophan	pos_32	ID_2	4	0	0.03	-0.09	-0.02
Diphenhydramine N-glucuronide	pos_34	ID_3	4	0	-0.22	-0.4	-0.25
3-Hydroxy-4-methoxyphenylacetic acid	pos_46	ID_4	4	0	0.02	-0.26	-0.01
Pantothenic Acid	pos_47	ID_5	5	0	0.05	-0.02	0.02
N-Acetyl-b-neuraminic acid	pos_52	ID_6	2	0	-0.14	-0.1	-0.11
2-Formaminobenzoylacetate	pos_57	ID_7	0	0	-0.02	-0.07	-0.07
Allysine	pos_61	ID_8	0	0	-0.04	-0.06	-0.05
2-Phenylethyl beta-D-glucopyranoside	pos_66	ID_9	0	0	-0.08	-0.13	-0.09
Trimethylamine N-oxide	pos_84	ID_10	1	0	-0.17	-0.22	-0.1
Salicyluric beta-D-glucuronide	pos_96	ID_11	4	0	0.05	-0.13	-0.06
Epidermin	pos_101	ID_12	4	0	0.07	-0.06	0.01
Indole-3-carboxylic acid	pos_108	ID_13	5	0	0.21	0.01	0.02
(S,Z)-Lyratol acetate	pos_138	ID_14	4	0	-0.03	-0.12	-0.07
7-Oxo-11-dodecenoic acid	pos_142	ID_15	0	0	-0.08	-0.15	-0.17
Corchorifatty acid F	pos_150	ID_16	1	0	-0.29	-0.46	-0.23
Glycocholic Acid	pos_153	ID_17	7	0	-0.01	0.07	0.16
Epimetendiol	pos_154	ID_18	5	0	0.24	0.14	0.36
3a,7a,12b-Trihydroxy-5b-cholanoic acid	pos_155	ID_19	1	0	-0.09	-0.01	0.15
Bis(2-ethylhexyl) phthalate	pos_161	ID_20	3	0	-0.02	0.02	0
Cinnamoylglycine	pos_191	ID_21	5	0	0.14	-0.03	0.11
2,6,10,10-Tetramethyl-1-oxaspiro[4.5]decan-6-ol	pos_192	ID_22	4	0	-0.15	-0.3	-0.17
N-isovalerylglycine	pos_201	ID_23	4	0	0.04	-0.08	-0.01
L-alpha-Amino-1H-pyrrole-1-hexanoic acid	pos_202	ID_24	5	0	0.05	-0.03	0.01
Hydroxyphenylacetylglycine	pos_238	ID_25	1	0	0	-0.01	0.03
L-Lysine	pos_280	ID_26	5	0	0.02	-0.04	0.06
Creatine	pos_308	ID_27	5	0	0.04	0.01	0.03
Guanine	pos_321	ID_28	0	0	0.02	-0.02	-0.03
3,4,5-trihydroxy-6-{[3-(3-hydroxyphenyl)propanoyl]oxy}oxane-2-carboxylic acid	pos_325	ID_29	5	0	0.16	-0.16	0.21
Beta-Alanopine	pos_336	ID_30	2	0	-0.25	-0.18	-0.25
Glycylproline	pos_347	ID_31	5	0	0.06	0.04	0.07
N-Acetylglutamine	pos_388	ID_32	4	0	-0.01	-0.09	-0.02
N-Acetylmuramate	pos_398	ID_33	4	0	0.04	-0.07	0.01
Aminofurantoin	pos_416	ID_34	4	0	-0.01	-0.17	-0.05
Benzoyl glucuronide (Benzoic acid)	pos_420	ID_35	4	0	-0.05	-0.14	0.01
Glu-Val	pos_430	ID_36	4	0	0	-0.1	-0.03
Biotin	pos_433	ID_37	4	0	-0.01	-0.1	-0.02
Delta-Valerolactam	pos_455	ID_38	4	0	0	-0.05	0.04
5-Methoxyindoleacetate	pos_503	ID_39	4	0	0.03	-0.1	-0.03
Tyrosyl-Glycine	pos_504	ID_40	4	0	-0.02	-0.13	-0.05
Glycitein	pos_570	ID_41	4	0	0.21	-0.17	0.01
Caryophyllene epoxide	pos_571	ID_42	0	0	-0.76	-1.03	-0.79
3-Hydroxytetradecanedioic acid	pos_578	ID_43	4	0	-0.12	-0.25	-0.11
3-(5-Methyl-2-furanyl)butanal	pos_587	ID_44	0	0	-0.11	-0.22	-0.2
Confertifoline	pos_616	ID_45	4	0	-0.04	-0.15	-0.06
Allylestrenol	pos_617	ID_46	7	0	0.68	0.54	0.75
Longicamphenylone	pos_627	ID_47	4	0	-0.02	-0.09	0.02
Pteroside B	pos_635	ID_48	0	0	-0.06	-0.18	-0.16
4-Formylsalicylic acid	pos_657	ID_49	3	0	-0.02	0.03	0.01
13E-Docosenamide	pos_660	ID_50	2	0	0	0.03	-0.01
Tetrahydrogestrinone	pos_667	ID_51	5	0	0.15	-0.05	0.04
2-oxo capric acid	pos_768	ID_52	1	0	-0.13	-0.2	-0.13
3-Methyl-1-phenyl-1-butanone	pos_780	ID_53	4	0	0.06	-0.1	0.03
L-Tryptophan	pos_789	ID_54	4	0	0.05	-0.09	-0.01
7-Hydroxyenterolactone	pos_796	ID_55	4	0	0.06	-0.1	0.03
Baicalin	pos_800	ID_56	1	0	-0.09	-0.09	-0.05
Genipin	pos_802	ID_57	4	0	-0.06	-0.19	-0.1
Lusitanicoside	pos_818	ID_58	4	0	-0.16	-0.32	-0.14
P-Acetaminobenzaldehyde	pos_825	ID_59	6	0	0.23	0.08	0.08
(-)-11-hydroxy-9,10-dihydrojasmonic acid	pos_831	ID_60	4	0	-0.08	-0.19	-0.12
L-phenylalanyl-L-hydroxyproline	pos_849	ID_61	5	0	0.1	-0.03	0.04
5-Hydroxyindoleacetylglycine	pos_894	ID_62	4	0	-0.02	-0.18	-0.06
4-formyl Indole	pos_927	ID_63	4	0	0.03	-0.05	0.02
Phenol	pos_1090	ID_64	4	0	0.04	-0.06	0.01
Indole-3-acetamide	pos_1091	ID_65	4	0	-0.05	-0.19	-0.09
Benzoic acid	pos_1103	ID_66	4	0	0.03	-0.04	0.01
Glucosylgalactosyl hydroxylysine	pos_1110	ID_67	5	0	0.12	0.01	0.04
Trigoforin	pos_1135	ID_68	0	0	-0.11	-0.17	-0.15
Inodxyl glucuronide	pos_1143	ID_69	0	0	-0.07	-0.04	-0.13
Putrescine	pos_1234	ID_70	4	0	-0.04	-0.17	-0.1
Choline	pos_1251	ID_71	3	0	-0.08	-0.04	-0.03
N1,N12-Diacetylspermine	pos_1253	ID_72	4	0	0.07	-0.12	0
ADMA	pos_1257	ID_73	5	0	0.01	-0.01	0
1-Methyladenosine	pos_1270	ID_74	6	0	0.02	0	-0.01
3'-O-Methylguanosine	pos_1271	ID_75	5	0	0.15	0.02	0.14
Niacinamide	pos_1295	ID_76	7	0	0.04	0.04	0.04
7-Aminomethyl-7-carbaguanine	pos_1353	ID_77	4	0	0.06	-0.09	0.01
Pantothenol	pos_1359	ID_78	4	0	-0.05	-0.1	-0.04
2-Pyrrolidinone	pos_1362	ID_79	4	0	-0.02	-0.08	-0.04
N2-Acetyl-L-aminoadipate	pos_1381	ID_80	4	0	0.02	-0.11	-0.02
5-Acetamidopentanoate	pos_1450	ID_81	4	0	0	-0.07	-0.01
N6-Carbamoyl-L-threonyladenosine	pos_1461	ID_82	4	0	-0.84	-2.63	-1.5
5'-Hydroxycotinine	pos_1471	ID_83	4	0	0.07	-0.07	0.03
Dopamine glucuronide	pos_1560	ID_84	4	0	0.04	-0.11	0.04
P-CHLOROPHENYLALANINE	pos_1593	ID_85	3	0	-0.01	0.02	0
Indole	pos_1594	ID_86	3	0	-0.01	0.03	0
Aminocaproic acid	pos_1611	ID_87	6	0	0	0.02	0
4,7-Dihydroxy-2H-1-benzopyran-2-one	pos_1654	ID_88	4	0	0.01	-0.11	-0.04
Arginyl-Methionine	pos_1702	ID_89	1	0	-0.39	-0.63	-0.15
Tenuazonic acid	pos_1720	ID_90	7	0	-0.07	-0.01	0.17
Serylproline	pos_1755	ID_91	1	0	-0.3	-0.15	0.15
Benzamide	pos_1804	ID_92	5	0	0.06	0.03	0.06
9-Riburonosyladenine	pos_1833	ID_93	2	0	-0.01	0.33	-0.85
2-Hydroxyphenethylamine	pos_1858	ID_94	5	0	0.06	-0.02	0.02
Chondroitin	pos_1865	ID_95	0	0	-0.24	-0.32	-0.33
Furaneol 4-glucoside	pos_1878	ID_96	3	0	-0.07	0.17	0.09
Beta-Tyrosine	pos_1955	ID_97	7	0	2.63	2.76	2.89
20-Trihydroxy-leukotriene-B4	pos_2014	ID_98	4	0	-0.07	-0.33	-0.19
3-O-Methylrimiterol	pos_2052	ID_99	6	0	0.11	0.17	0.08
Naringenin-4'-O-beta-D-Glucuronide	pos_2096	ID_100	1	0	-0.09	-0.13	-0.05
5-Phenyl-1,3-oxazinane-2,4-dione	pos_2155	ID_101	4	0	0.08	-0.15	0
P-Mentha-1,3,5,8-tetraene	pos_2165	ID_102	4	0	-0.1	-0.2	-0.12
2-Indanone	pos_2180	ID_103	4	0	-0.03	-0.23	-0.02
Aspartyllysine	pos_2227	ID_104	4	0	-0.11	-0.64	-0.35
Phenylalanyl-Glycine	pos_2250	ID_105	6	0	0.12	0.13	0.1
3,4,5-trihydroxy-6-(2-hydroxy-1,2-diphenylethoxy)oxane-2-carboxylic acid	pos_2279	ID_106	6	0	0.1	0.18	-0.04
(-)-Medicarpin	pos_2334	ID_107	0	0	-0.19	-0.23	-0.2
5,7,9,11,13-tetradecapentaenoic acid	pos_2346	ID_108	4	0	-0.06	-0.33	-0.16
1-(2,3-Dihydro-1H-pyrrolizin-5-yl)-1,4-pentanedione	pos_2353	ID_109	1	0	-0.59	-0.77	-0.22
(S)-(-)-Perillyl alcohol	pos_2358	ID_110	0	0	-0.09	-0.17	-0.13
7-oxo-11E-Tetradecenoic acid	pos_2396	ID_111	0	0	-0.14	-0.22	-0.16
9-OxoODE	pos_2432	ID_112	4	0	-0.05	-0.15	-0.07
Alhpa-tocopheronic acid	pos_2433	ID_113	4	0	-0.2	-0.39	-0.21
Tetradecanedioic acid	pos_2444	ID_114	0	0	-0.06	-0.14	-0.14
Threoninyl-Phenylalanine	pos_2450	ID_115	4	0	-0.23	-0.44	-0.24
1,2,3,4,tetrahydro-1,5,7-trimethylnapthalene	pos_2493	ID_116	3	0	-0.02	0.03	0.01
7,10-Hexadecadiynoic acid	pos_2501	ID_117	4	0	-0.05	-0.27	-0.14
C16 Sphinganine	pos_2524	ID_118	7	0	0.01	0.03	0.01
SCLAREOLIDE	pos_2529	ID_119	0	0	-0.12	-0.24	-0.22
Delta2-THA	pos_2531	ID_120	7	0	-0.03	0.02	0.28
(6R,8Z)-6-Hydroxy-3-oxotetradecenoic acid	pos_2536	ID_121	1	0	-0.39	-0.55	-0.2
(+)-4,11-Eudesmadien-3-one	pos_2552	ID_122	3	0	-0.01	0.03	0.02
PE(15:0/20:2(11Z,14Z))	pos_2572	ID_123	2	0	-0.05	0.04	-0.03
Glucosylsphingosine	pos_2578	ID_124	2	0	-0.03	0.07	0
N-Stearoyl GABA	pos_2609	ID_125	3	0	-0.03	0.03	0
13Z-Docosenamide	pos_2611	ID_126	3	0	-0.01	0.03	0.02
6-Methoxymellein	pos_2625	ID_127	3	0	-0.02	0.03	0.01
Octadecyl fumarate	pos_2672	ID_128	7	0	0	0.05	0.04
SM(d18:0/16:1(9Z))	pos_3081	ID_129	5	0	0.27	0.01	0.08
2,4,5,7alpha-Tetrahydro-1,4,4,7a-tetramethyl-1H-inden-2-ol	pos_3117	ID_130	2	0	0	0.12	0.01
Oleamide	pos_3121	ID_131	2	0	-0.05	-0.01	-0.03
Linoleamide	pos_3131	ID_132	3	0	-0.06	0	-0.03
Monoisobutyl phthalic acid	pos_3179	ID_133	3	0	-0.01	0.03	0.02
PS(16:1(9Z)/22:0)	pos_3180	ID_134	2	0	-0.08	0.04	-0.04
Sphingosine	pos_3193	ID_135	6	0	0.04	0.23	0.01
2,5-Dimethylbenzaldehyde	pos_3214	ID_136	2	0	-0.03	0.06	-0.02
C17 Sphinganine	pos_3219	ID_137	3	0	-0.01	0.02	0
Ent-6R,16bOH,17-Trihydroxy-7-oxo-6,7-seco-19,6-kauranolide 6-O-glucoside	pos_3227	ID_138	1	0	-0.06	-0.02	0.15
Palmitic amide	pos_3238	ID_139	7	0	0	0.03	0.01
TrHA	pos_3252	ID_140	0	0	-0.23	-0.2	-0.3
Alpha-Bisabolol oxide C	pos_3277	ID_141	3	0	-0.02	0.03	0.01
N-Oleoyl GABA	pos_3287	ID_142	5	0	0.07	0.01	0.06
(Z)-alpha-Bergamotenoic acid	pos_3299	ID_143	4	0	-0.11	-0.27	-0.16
7-Ethyl-5,6-dihydro-1,4-dimethylazulene	pos_3349	ID_144	0	0	-0.04	-0.19	-0.16
3,5,7-Trimethyl-2E,4E,6E,8E-decatetraene	pos_3350	ID_145	0	0	-0.05	-0.15	-0.15
Bimatoprost	pos_3354	ID_146	4	0	-0.05	-0.21	-0.01
Cysteinyl-Gamma-glutamate	pos_3363	ID_147	0	0	0.38	-1.66	-1.37
2-trans,4-cis-Decadienoylcarnitine	pos_3371	ID_148	0	0	0.02	-0.12	-0.26
Acetylpterosin C	pos_3395	ID_149	4	0	0.05	-0.1	-0.05
7a,12a-Dihydroxy-3-oxo-4-cholenoic acid	pos_3400	ID_150	4	0	0.08	-0.17	0.01
15-Octadecene-9,11,13-triynoic acid	pos_3404	ID_151	4	0	-0.07	-0.34	-0.21
Genistein	pos_3441	ID_152	4	0	0.39	-0.25	-0.07
3,4-Dimethylstyrene	pos_3468	ID_153	0	0	-0.09	-0.18	-0.14
Coriandrone B	pos_3516	ID_154	4	0	0.13	-0.16	-0.08
12-Hydroxynevirapine	pos_3555	ID_155	1	0	-0.33	-0.48	-0.28
Epinephrine glucuronide	pos_3611	ID_156	5	0	0.16	-0.07	0.03
(-)-Stercobilin	pos_3626	ID_157	4	0	-0.02	-0.33	0.08
2E,4E,8Z,10E-dodecatetraenoic acid	pos_3649	ID_158	0	0	-0.09	-0.19	-0.13
N-(2-Phenylethyl)-acetamide	pos_3677	ID_159	3	0	-0.01	0.04	0.02
Cadabicine	pos_3693	ID_160	5	0	0.21	0.08	0.24
ASARYLALDEHYDE	pos_3735	ID_161	4	0	0.02	-0.18	-0.08
Cinnamic acid	pos_3843	ID_162	5	0	0.12	-0.02	0.1
(-)-trans-C75	pos_3852	ID_163	4	0	-0.1	-0.22	-0.11
1,2,3,4-tetrahydro-2,5,8-trimethyl naphthalene	pos_3880	ID_164	4	0	-0.26	-0.43	-0.25
Dehydrooreadone	pos_3889	ID_165	4	0	-0.1	-0.24	-0.12
3alpha-Hydroxyoreadone	pos_3895	ID_166	4	0	-0.1	-0.21	-0.11
Edulitine	pos_3921	ID_167	4	0	0.01	-0.07	0
4-Coumaroyl-2-hydroxyputrescine	pos_3957	ID_168	4	0	0.03	-0.11	-0.03
3-hydroxydecanoyl carnitine	pos_3968	ID_169	4	0	-0.02	-0.19	-0.06
Nicotyrine	pos_3969	ID_170	4	0	0.04	-0.11	-0.03
Pseudoionone	pos_3996	ID_171	4	0	-0.16	-0.34	-0.19
Agnuside	pos_4016	ID_172	4	0	0.06	-0.07	0.03
Oroxylin A	pos_4038	ID_173	4	0	-0.15	-0.32	-0.13
Beta-D-3-Ribofuranosyluric acid	pos_4044	ID_174	6	0	0.57	0.26	0.19
Ascladiol	pos_4077	ID_175	4	0	0.03	-0.03	0
Daidzein	pos_4079	ID_176	0	0	-0.06	-0.09	-0.07
Gamma-Glutamyltryptophan	pos_4104	ID_177	4	0	-0.01	-0.24	-0.07
P-cresol	pos_4137	ID_178	4	0	0	-0.11	-0.05
4-Ethoxybenzaldehyde	pos_4139	ID_179	4	0	-0.03	-0.13	-0.05
Arginyl-Gamma-glutamate	pos_4186	ID_180	4	0	-0.1	-0.27	-0.1
Indoleacetic acid	pos_4187	ID_181	4	0	0	-0.13	-0.02
2,4,6,8-decatetraenal	pos_4207	ID_182	4	0	-0.05	-0.12	-0.05
1-ACETYLPIPERIDINE	pos_4217	ID_183	4	0	0.04	-0.03	0
6-(2-Hydroxyethoxy)-6-oxohexanoic acid	pos_4228	ID_184	4	0	-0.15	-0.34	-0.16
(R)-(+)-2-Pyrrolidone-5-carboxylic acid	pos_4232	ID_185	4	0	0.02	-0.1	-0.05
Tyrosyl-Lysine	pos_4233	ID_186	4	0	-0.05	-0.21	-0.09
3'-Hydroxyhexobarbital	pos_4281	ID_187	0	0	-0.05	-0.18	-0.21
Kynurenic acid	pos_4304	ID_188	4	0	0.1	-0.12	-0.06
THYMOQUINONE	pos_4318	ID_189	0	0	-0.07	-0.16	-0.11
6''-Malonylapiin	pos_4319	ID_190	5	0	0.09	-0.02	0.04
Mulberrofuran S	pos_4322	ID_191	5	0	0.07	0	0.04
2-Methyl-1-phenyl-2-propanyl acetate	pos_4350	ID_192	4	0	-0.03	-0.11	-0.07
Coumarin	pos_4351	ID_193	4	0	0.01	-0.13	-0.02
P-Acetamidophenol (Acetaminophen, Tylenol)	pos_4367	ID_194	5	0	0.1	-0.03	0.08
N-[4'-hydroxy-(E)-cinnamoyl]-L-aspartic acid	pos_4368	ID_195	6	0	0.04	0.2	-0.29
3-Dimethylallyl-4-hydroxybenzoate	pos_4397	ID_196	0	0	-0.05	-0.12	-0.1
Thyrotropin releasing hormone	pos_4422	ID_197	4	0	0.01	-0.03	0.04
Gardoside	pos_4446	ID_198	4	0	-0.05	-0.24	-0.1
(±)7-epi Jasmonic Acid	pos_4448	ID_199	0	0	-0.04	-0.11	-0.11
Arginyl-Asparagine	pos_4479	ID_200	4	0	-0.09	-0.26	-0.08
Hippuric acid	pos_4483	ID_201	4	0	0.03	-0.05	0.01
6-Acetyl-2,3-dihydro-2-(hydroxymethyl)-4(1H)-pyridinone	pos_4497	ID_202	5	0	0.15	-0.03	0.02
Phenethyl 6-galloylglucoside	pos_4562	ID_203	4	0	0.06	-0.16	-0.05
Benzofuran	pos_4564	ID_204	4	0	-0.01	-0.13	-0.07
3-Formyl-6-hydroxyindole	pos_4589	ID_205	4	0	0.04	-0.03	-0.01
N-Acetyltyramine	pos_4635	ID_206	7	0	0.02	0.02	0.02
Gabaculine	pos_4641	ID_207	1	0	-0.18	-0.23	-0.11
Phenol glucuronide	pos_4664	ID_208	2	0	-0.08	0.14	-0.17
Pyrraline	pos_4667	ID_209	4	0	-0.03	-0.11	0.04
2-Methylfuran	pos_4715	ID_210	5	0	0.09	-0.06	0.03
Fusarochromanone	pos_4735	ID_211	5	0	0.16	-0.13	0.06
5-Hydroxyindol-2-carboxylic acid	pos_4754	ID_212	6	0	0.18	0.05	0.05
3-Hydroxyindolin-2-one	pos_4771	ID_213	4	0	0.03	-0.06	-0.03
Cytosine	pos_4773	ID_214	5	0	0.18	0.09	0.21
Gamma-Glu-Leu	pos_4799	ID_215	4	0	-0.06	-0.15	-0.08
Valyl-Tyrosine	pos_4811	ID_216	4	0	0.1	-0.15	-0.01
Dopaquinone	pos_4837	ID_217	4	0	0.06	-0.06	0.02
6-(2H-1,3-benzodioxole-5-carbonyloxy)-3,4,5-trihydroxyoxane-2-carboxylic acid	pos_4838	ID_218	0	0	-0.07	-0.13	-0.13
Sarmentosin	pos_4840	ID_219	4	0	-0.16	-0.27	-0.14
Aminohippuric acid	pos_4871	ID_220	4	0	-0.03	-0.19	-0.06
Lysyl-Hydroxyproline	pos_4942	ID_221	1	0	-0.06	-0.07	0.26
5′-Deoxy-5′-<WBR>(methylthio)adenosine	pos_4943	ID_222	4	0	0.06	-0.07	-0.01
Crotanecine	pos_4981	ID_223	4	0	-0.05	-0.13	-0.08
Alpha-Methyltryptamine (AMT)	pos_4982	ID_224	0	0	-0.06	-0.15	-0.1
2-Amino-4-oxo-6-(1',2',3'-trihydroxypropyl)-diquinoid-7,8-dihydroxypterin	pos_5073	ID_225	5	0	0.13	-0.02	0
2-Amino-4-ethoxy-3-hydroxybutanoic acid	pos_5078	ID_226	4	0	0.07	-0.1	-0.02
Tyrosyl-Glutamate	pos_5096	ID_227	0	0	-0.22	-0.28	-0.21
Threoninyl-Proline	pos_5114	ID_228	4	0	0	-0.1	-0.04
Garcinia lactone dibutyl ester	pos_5116	ID_229	5	0	0.11	-0.06	0.09
(2S)-2-{[1-(R)-Carboxyethyl]amino}pentanoate	pos_5169	ID_230	4	0	-0.04	-0.11	-0.05
Alanyl-Proline	pos_5188	ID_231	4	0	-0.05	-0.25	0.01
Clitocine	pos_5310	ID_232	1	0	-0.16	-0.16	-0.13
3,4,5-trihydroxy-6-[(oxolan-2-yl)methoxy]oxane-2-carboxylic acid	pos_5315	ID_233	0	0	0.06	-0.1	-0.11
Alanyl-Isoleucine	pos_5355	ID_234	1	0	-0.03	-0.06	0.16
Nepsilon-Acetyl-L-lysine	pos_5392	ID_235	3	0	-0.05	0	0.02
Glycylprolylhydroxyproline	pos_5395	ID_236	5	0	0.09	0.03	0.05
7-Methylguanine	pos_5398	ID_237	4	0	0.03	-0.04	0
Adenosine 3'-monophosphate	pos_5407	ID_238	1	0	-0.33	-0.34	-0.26
Nalpha-Acetyl-L-arginine	pos_5408	ID_239	1	0	-0.05	-0.05	-0.03
Nomega-Acetylhistamine	pos_5425	ID_240	7	0	0.07	0.25	0.25
2-Amino-5-oxohexanoate	pos_5426	ID_241	0	0	-0.19	-0.21	-0.18
1,4-Methylimidazoleacetic acid	pos_5428	ID_242	7	0	0.07	0.08	0.07
L-Carnitine	pos_5441	ID_243	3	0	-0.05	0.03	-0.01
Taurine	pos_5445	ID_244	3	0	-0.01	0.09	0.03
Trigonellinamide	pos_5457	ID_245	7	0	0.02	0.03	0.05
Balenine	pos_5553	ID_246	5	0	0.04	0	0.08
D-Pipecolic acid	pos_5558	ID_247	7	0	0	0.01	0.03
2-Hydroxy-4-methylbenzaldehyde	neg_2	ID_248	4	0	0	-0.02	-0.01
Equol 4'-O-glucuronide	neg_7	ID_249	1	0	-0.03	-0.01	0.04
Dihyroxy-1H-indole glucuronide I	neg_44	ID_250	1	0	-0.09	-0.12	-0.04
2-{[hydroxy(2-hydroxy-4-methoxyphenyl)methylidene]amino}acetic acid	neg_45	ID_251	2	0	-0.08	-0.04	-0.06
2-Phenylethanol glucuronide	neg_55	ID_252	1	0	-0.05	-0.03	0
(±)-Enterolactone	neg_58	ID_253	5	0	0.72	-0.1	-0.05
6-Hydroxy-5-methoxyindole glucuronide	neg_93	ID_254	5	0	0.09	-0.02	0.11
Riboflavin (Vitamin B2)	neg_95	ID_255	4	0	-0.07	-0.15	-0.08
Uric acid	neg_97	ID_256	4	0	-0.01	-0.16	-0.03
2-Hydroxy-2,6,6-trimethylcyclohexanone	neg_110	ID_257	4	0	-0.04	-0.07	-0.04
Salicyluric acid	neg_113	ID_258	0	0	-0.29	-0.35	-0.26
3,4,5-trihydroxy-6-(3-methoxyphenoxy)oxane-2-carboxylic acid	neg_114	ID_259	7	0	-0.03	0	0.06
P-Cresol glucuronide	neg_115	ID_260	7	0	-0.01	0.02	0.04
3-O-Feruloylquinic acid	neg_206	ID_261	4	0	-0.09	-0.29	-0.18
Ethyl hydrogen fumarate	neg_247	ID_262	4	0	0.03	-0.12	0.02
Xanthosine	neg_255	ID_263	4	0	0	-0.09	-0.03
2,8-Dihydroxyquinoline-beta-D-glucuronide	neg_262	ID_264	3	0	-0.05	0	0.05
2-Methylguanosine	neg_272	ID_265	4	0	-0.02	-0.06	-0.02
3-Indole carboxylic acid glucuronide	neg_357	ID_266	7	0	-0.01	0.01	0.03
Feruloyl C1-glucuronide	neg_375	ID_267	2	0	-0.13	-0.08	-0.12
5-[2H-Pyrrol-4-(3H)-ylidenemethyl]-2-furanmethanol	neg_421	ID_268	4	0	0	-0.03	-0.02
6-(1-benzofuran-4-yloxy)-3,4,5-trihydroxyoxane-2-carboxylic acid	neg_426	ID_269	0	0	-0.23	-0.21	-0.22
Diphenol glucuronide	neg_427	ID_270	1	0	-0.18	-0.14	-0.09
4-(2-Aminophenyl)-2,4-dioxobutanoic acid	neg_443	ID_271	0	0	-0.04	-0.03	-0.06
Indoxyl	neg_473	ID_272	5	0	0.01	0	0.02
4-Hydroxy-3-methoxy-cinnamoylglycine	neg_481	ID_273	1	0	-0.11	-0.12	-0.08
3-[4-hydroxy-3-(sulfooxy)phenyl]-2-oxopropanoic acid	neg_537	ID_274	2	0	-0.41	-0.28	-0.34
CMPF	neg_545	ID_275	0	0	-0.07	-0.09	-0.1
5-Hydroxyindoleacetic acid	neg_555	ID_276	0	0	-0.04	-0.07	-0.06
Methylnoradrenaline	neg_572	ID_277	0	0	-0.3	-0.48	-0.4
2,3-Dihydroxybenzoic acid	neg_611	ID_278	0	0	-0.19	-0.24	-0.2
P-Tolyl Sulfate	neg_618	ID_279	5	0	0.11	0.04	0.07
Atrolactic acid	neg_629	ID_280	7	0	-0.03	0	0.06
6-(3-ethenylphenoxy)-3,4,5-trihydroxyoxane-2-carboxylic acid	neg_692	ID_281	0	0	-0.18	-0.22	-0.19
18-Hydroxycortisol	neg_733	ID_282	5	0	0.16	0.03	0.11
6-(4-ethyl-2-methoxyphenoxy)-3,4,5-trihydroxyoxane-2-carboxylic acid	neg_858	ID_283	1	0	-0.2	-0.15	-0.07
2-Methoxy-estradiol-17b 3-glucuronide	neg_946	ID_284	3	0	-0.75	-0.26	-0.33
Prostaglandin F2a	neg_987	ID_285	1	0	-0.07	-0.11	-0.03
Deoxycholic acid 3-glucuronide	neg_1043	ID_286	4	0	0.01	-0.11	0.03
Pregnanediol-3-glucuronide	neg_1064	ID_287	7	0	0.46	0.51	0.61
Deoxycholic acid glycine conjugate	neg_1067	ID_288	4	0	0.08	-0.1	0.02
9-Hydroxy-10-O-D-glucuronoside-12Z-octadecenoate	neg_1072	ID_289	0	0	-0.04	-0.03	-0.08
Hydroxyisonobilin	neg_1114	ID_290	2	0	-0.06	0.02	-0.05
Cappariloside A	neg_1260	ID_291	3	0	-0.03	0.05	0.03
Ribonolactone	neg_1267	ID_292	2	0	-0.01	0.02	0
1-[(5-Amino-5-carboxypentyl)amino]-1-deoxyfructose	neg_1308	ID_293	1	0	-0.1	-0.1	0
L-Histidine	neg_1564	ID_294	5	0	0.03	-0.05	0.06
Trans-o-Coumaric acid 2-glucoside	neg_1591	ID_295	4	0	-0.14	-0.28	-0.17
N4-Acetylcytidine	neg_1859	ID_296	1	0	-0.06	-0.1	-0.03
O-methoxycatechol-O-sulphate	neg_1898	ID_297	4	0	0.09	-0.06	0
6-(2,4-dihydroxybenzoyloxy)-3,4,5-trihydroxyoxane-2-carboxylic acid	neg_1946	ID_298	1	0	-0.36	-0.4	-0.28
Glutaric acid	neg_1981	ID_299	0	0	-0.04	-0.07	-0.05
6-Hydroxymelatonin glucuronide	neg_1983	ID_300	1	0	-0.07	-0.1	-0.06
3,4,5-trihydroxy-6-(3-hydroxybenzoyloxy)oxane-2-carboxylic acid	neg_1997	ID_301	0	0	-0.07	-0.1	-0.08
1-Hexanol arabinosylglucoside	neg_2063	ID_302	4	0	-0.01	-0.09	-0.03
Gentisic acid	neg_2152	ID_303	0	0	-0.21	-0.22	-0.22
3,4,5-trihydroxy-6-[(3-hydroxybutanoyl)oxy]oxane-2-carboxylic acid	neg_2232	ID_304	1	0	-0.4	-0.41	-0.29
5-(3',5'-Dihydroxyphenyl)-gamma-valerolactone 3-O-glucuronide	neg_2244	ID_305	2	0	-0.11	-0.06	-0.09
Suberylglycine	neg_2294	ID_306	1	0	-0.12	-0.15	-0.07
Dhurrin	neg_2295	ID_307	1	0	-0.36	-0.37	-0.16
4-Hydroxy-5-(3',4'-dihydroxyphenyl)-valeric acid-O-glucuronide	neg_2299	ID_308	1	0	-0.23	-0.19	-0.08
8-Hydroxy-5,6-octadienoic acid	neg_2309	ID_309	0	0	-0.17	-0.17	-0.19
Gamma-Glutamylphenylalanine	neg_2321	ID_310	1	0	-0.17	-0.16	-0.13
Phenyl glucuronide	neg_2332	ID_311	1	0	-0.26	-0.19	-0.18
Isovalerylglucuronide	neg_2427	ID_312	1	0	-0.2	-0.21	-0.09
3-Methyladipic acid	neg_2434	ID_313	4	0	0.01	-0.02	0.01
(5-ethyl-2-hydroxyphenyl)oxidanesulfonic acid	neg_2437	ID_314	4	0	0	-0.11	-0.03
Propofol glucuronide	neg_2448	ID_315	1	0	-0.16	-0.19	-0.12
Solerol	neg_2476	ID_316	4	0	-0.05	-0.25	0.07
3,4,5-trihydroxy-6-[4-(3-hydroxybutyl)-2-methoxyphenoxy]oxane-2-carboxylic acid	neg_2494	ID_317	1	0	-0.27	-0.3	-0.21
D-Linalool 3-(6''-malonylglucoside)	neg_2563	ID_318	1	0	-0.19	-0.23	-0.15
N-Phenylacetylaspartic acid	neg_2581	ID_319	1	0	-0.16	-0.16	-0.11
{[4-(4-hydroxy-3-methoxyphenyl)-2-oxobut-3-en-1-yl]oxy}sulfonic acid	neg_2604	ID_320	4	0	0.05	-0.14	-0.02
2-(2-Phenylacetoxy)propionylglycine	neg_2668	ID_321	4	0	0.03	-0.09	-0.03
Suberic acid	neg_2871	ID_322	1	0	-0.06	-0.09	-0.06
N1-(5-Phospho-a-D-ribosyl)-5,6-dimethylbenzimidazole	neg_2874	ID_323	4	0	0.06	-0.19	0
Octanoylglucuronide	neg_2899	ID_324	1	0	-0.08	-0.18	0.02
Glucosyl 6-hydroxy-2,6-dimethyl-2E,7-octadienoate	neg_2919	ID_325	0	0	-0.34	-0.47	-0.33
N-formylanthranilic acid	neg_2936	ID_326	0	0	-0.02	-0.05	-0.1
N-(1-Deoxy-1-fructosyl)valine	neg_2976	ID_327	5	0	0.12	0.03	0.06
Hexyl glucoside	neg_2997	ID_328	1	0	-0.15	-0.17	-0.12
(5-ethenyl-2-hydroxyphenyl)oxidanesulfonic acid	neg_3025	ID_329	0	0	-0.09	-0.36	-0.26
Ketoprofen glucuronide	neg_3044	ID_330	5	0	0.12	0.07	0.09
5-(2-Methylpropyl)tetrahydro-2-oxo-3-furancarboxylic acid	neg_3140	ID_331	0	0	-0.1	-0.13	-0.13
5beta-1,3,7(11)-Eudesmatrien-8-one	neg_3163	ID_332	6	0	0.06	-0.01	-0.01
3-hydroxyundecanoic acid	neg_3233	ID_333	1	0	-0.05	-0.08	0.08
Glucosamine 6-phosphate	neg_3275	ID_334	3	0	-0.05	0.39	0.09
Androsterone sulfate	neg_3326	ID_335	4	0	0.04	-0.11	-0.05
Gibberellin A43	neg_3441	ID_336	4	0	0.05	-0.05	-0.01
P-Salicylic acid	neg_3452	ID_337	2	0	-0.24	-0.16	-0.2
Neomenthol-glucuronide	neg_3510	ID_338	1	0	-0.33	-0.45	-0.3
1,2,3,4,5,6-Hexahydro-7H-cyclopenta[b]pyridin-7-one	neg_3531	ID_339	5	0	0.13	0.09	0.12
Menthyl pyrrolidone carboxylate	neg_3567	ID_340	5	0	0.47	0.32	0.48
3,4,5-trihydroxy-6-[3-(3-phenylpropanoyl)phenoxy]oxane-2-carboxylic acid	neg_3568	ID_341	1	0	-1.29	-1.2	-0.94
Armexifolin	neg_3629	ID_342	5	0	0.59	-0.13	0.69
Coumestrol	neg_3840	ID_343	0	0	0.22	-0.11	-0.27
Erinacine P	neg_3849	ID_344	4	0	0.04	-0.07	-0.01
Butyl (S)-3-hydroxybutyrate glucoside	neg_3859	ID_345	1	0	-0.12	-0.11	-0.03
(S)-Nerolidol 3-O-[a-L-rhamnopyranosyl-(1->2)-b-D-glucopyranoside]	neg_3871	ID_346	5	0	0.24	0.14	0.29
2,2'-(3-methylcyclohexane-1,1-diyl)diacetic acid	neg_3891	ID_347	1	0	-0.16	-0.19	-0.08
Glycochenodeoxycholic acid 3-glucuronide	neg_3908	ID_348	4	0	-0.04	-0.15	-0.05
Phytocassane B	neg_3931	ID_349	4	0	0.09	-0.05	-0.01
PSOROMIC ACID	neg_3948	ID_350	3	0	-0.02	0.09	0.03
N-[(3a,5b,7b)-7-hydroxy-24-oxo-3-(sulfooxy)cholan-24-yl]-Glycine	neg_3958	ID_351	4	0	-0.02	-0.16	-0.06
Rishitin	neg_3964	ID_352	0	0	-0.04	-0.09	-0.11
Kiwiionoside	neg_3989	ID_353	4	0	-0.03	-0.08	-0.04
11b-Hydroxyprogesterone	neg_3990	ID_354	4	0	0.14	-0.25	0.05
N-Desmethylvenlafaxine	neg_4014	ID_355	4	0	-0.04	-0.15	-0.07
Ent-16b,19-Kauranediol 19-acetate	neg_4016	ID_356	4	0	0.07	-0.06	-0.04
Tetranor-PGFM	neg_4035	ID_357	1	0	-0.09	-0.14	-0.03
(3b,4b,11b,14b)-11-Ethoxy-3,4-epoxy-14-hydroxy-12-cyathen-15-al 14-xyloside	neg_4037	ID_358	5	0	0.13	-0.05	0.04
Traumatic Acid	neg_4044	ID_359	1	0	-0.07	-0.12	-0.06
(S)-10,16-Dihydroxyhexadecanoic acid	neg_4065	ID_360	1	0	-0.53	-0.81	-0.09
Frangulanine	neg_4080	ID_361	7	0	0.11	0.15	0.16
Xi-7-Hydroxyhexadecanedioic acid	neg_4086	ID_362	0	0	-0.2	-0.31	-0.22
Cholic acid glucuronide	neg_4133	ID_363	4	0	0.05	-0.43	-0.05
Hexylresorcinol	neg_4134	ID_364	1	0	-0.33	-0.27	0.08
Dehydroisoandrosterone 3-glucuronide	neg_4149	ID_365	4	0	0.07	-0.07	0.02
Prostaglandin lactone-diol	neg_4197	ID_366	2	0	-0.04	0.03	-0.02
2,6-Dimethyl-7-octene-1,6-diol 8-O-glucoside	neg_4251	ID_367	1	0	-0.09	-0.25	0.12
9,10-DiHOME	neg_4308	ID_368	6	0	0.03	0.08	0.02
N-Undecylbenzenesulfonic acid	neg_4387	ID_369	2	0	-0.1	-0.02	-0.07
Prednisone	neg_4388	ID_370	2	0	-0.13	-0.03	-0.1
Tiglylcarnitine	neg_4472	ID_371	2	0	-0.03	0.05	-0.01
PE(16:0/16:1(9Z))	neg_4482	ID_372	5	0	0.34	0.2	0.22
PE-NMe(16:1(9Z)/16:0)	neg_5129	ID_373	6	0	0.32	0.19	0.12
17-phenyl-18,19,20-trinor-prostaglandin E2	neg_5134	ID_374	2	0	-0.09	0	-0.06
Citreoviridin A	neg_5178	ID_375	2	0	-0.09	0.03	-0.04
2-Dodecylbenzenesulfonic acid	neg_5198	ID_376	2	0	-0.09	-0.01	-0.06
Sonchifolin	neg_5207	ID_377	3	0	-0.1	0.02	-0.03
1,1'-[1,13-Tridecanediylbis(oxy)]bisbenzene	neg_5235	ID_378	3	0	-0.03	0.07	0.02
2-hydroxyhexadecanoic acid	neg_5239	ID_379	3	0	-0.03	0.07	0.01
Ethisterone	neg_5289	ID_380	3	0	-0.03	0.08	0.03
12-Hydroxy-13-O-D-glucuronoside-octadec-9Z-enoate	neg_5361	ID_381	1	0	-0.15	-0.16	-0.11
Cholestane-3,7,12,25-tetrol-3-glucuronide	neg_5365	ID_382	5	0	0.18	-0.08	0.23
Prostaglandin E3	neg_5369	ID_383	0	0	-0.65	-0.7	-0.59
Furanofukinin	neg_5406	ID_384	3	0	-0.02	0.08	0.03
Tsangane L 3-glucoside	neg_5413	ID_385	4	0	0	-0.07	0.07
Oxymesterone	neg_5428	ID_386	5	0	0.17	-0.06	0.16
Neocnidilide	neg_5444	ID_387	3	0	-0.03	0.08	0.03
(9R,10S,12Z)-9,10-Dihydroxy-8-oxo-12-octadecenoic acid	neg_5455	ID_388	0	0	-0.25	-0.36	-0.3
3''-O-Caffeoylcosmosiin	neg_5510	ID_389	7	0	-0.01	0.1	0.04
N-Palmitoyl phenylalanine	neg_5553	ID_390	1	0	-0.05	-0.02	0.08
C75	neg_5578	ID_391	0	0	-0.09	-0.07	-0.1
13,14-Dihydro PGE1	neg_5585	ID_392	1	0	-0.53	-0.74	-0.09
9,10,13-TriHOME	neg_5592	ID_393	0	0	-0.13	-0.14	-0.16
13,14-Dihydro PGF-1a	neg_5610	ID_394	1	0	-0.62	-0.83	-0.1
Cholic acid	neg_5611	ID_395	1	0	-0.04	-0.06	0
All-trans-Carophyll yellow	neg_5626	ID_396	7	0	0.07	0.1	0.14
N-[(3a,5b,7a)-3-hydroxy-24-oxo-7-(sulfooxy)cholan-24-yl]-Glycine	neg_5672	ID_397	7	0	0.03	0.02	0.08
Asteltoxin	neg_5674	ID_398	4	0	0.06	-0.07	0
1-(beta-D-Glucopyranosyloxy)-3-octanone	neg_5705	ID_399	1	0	-0.09	-0.11	0.01
11,12,13-Trinor-1(10)-spirovetivene-2,7-dione	neg_5717	ID_400	1	0	-0.25	-0.27	-0.16
Aflatoxin GM1	neg_5735	ID_401	0	0	0.17	-0.02	-0.3
11-Oxo-androsterone glucuronide	neg_5743	ID_402	7	0	-0.04	0.15	0.23
4-oxo-Retinoic acid	neg_5751	ID_403	5	0	0.15	-0.12	0.1
(5alpha,6beta,14alpha,20R,22R)-5,6,14,20,27-Pentahydroxy-1-oxowith-24-enolide	neg_5802	ID_404	4	0	-0.01	-0.19	-0.06
2,3-Dinor-6-keto-prostaglandin F1 a	neg_5809	ID_405	4	0	-0.18	-0.4	-0.04
Dodecanedioic acid	neg_5832	ID_406	0	0	-0.05	-0.06	-0.07
(4S,6S)-3,4,5,6-Tetrahydro-4-hydroxy-6-methyl-2H-pyran-2-one	neg_5853	ID_407	1	0	-0.05	-0.05	0
5,7-dihydroxy-2-(4-hydroxyphenyl)-8-(3,4,5-trihydroxyoxan-2-yl)-4H-chromen-4-one	neg_5865	ID_408	3	0	-0.02	0.08	0.03
Panaquinquecol 2	neg_5875	ID_409	4	0	-0.08	-0.29	0.09
11-Hydroxy-9-tridecenoic acid	neg_5950	ID_410	0	0	-0.05	-0.1	-0.07
13,14-dihydro-15-keto-tetranor PGF1beta	neg_5962	ID_411	4	0	0.01	-0.02	0.01
L-Linalool 3-[xylosyl-(1->6)-glucoside]	neg_6057	ID_412	0	0	-0.26	-0.38	-0.37
3,4,5-trihydroxy-6-(3-phenylpropoxy)oxane-2-carboxylic acid	neg_6058	ID_413	1	0	-0.1	-0.17	-0.02
Seselin	neg_6111	ID_414	0	0	-0.11	-0.11	-0.2
Glucosyl (2E,6E,10x)-10,11-dihydroxy-2,6-farnesadienoate	neg_6114	ID_415	0	0	-0.16	-0.2	-0.18
Pisumionoside	neg_6126	ID_416	0	0	-0.1	-0.13	-0.14
7(14)-Bisabolene-2,3,10,11-tetrol	neg_6140	ID_417	1	0	-0.23	-0.38	-0.19
Isorhamnetin 4'-O-glucuronide	neg_6142	ID_418	6	0	0.09	0.04	-0.09
Jasmolone glucoside	neg_6144	ID_419	0	0	-0.07	-0.09	-0.12
E-3174	neg_6181	ID_420	1	0	-0.81	-0.88	-0.18
Annuionone C	neg_6196	ID_421	0	0	-0.07	-0.15	-0.11
Tetrahydroaldosterone-3-glucuronide	neg_6197	ID_422	4	0	0.05	-0.03	-0.01
(S)-5,7-Dihydroxy-6,8-dimethylflavanone	neg_6234	ID_423	1	0	-0.16	-0.13	-0.13
Carboxy-ibuprofen	neg_6297	ID_424	1	0	-0.37	-0.46	-0.3
Cynaroside A	neg_6314	ID_425	0	0	-0.09	-0.16	-0.11
Cortolone-3-glucuronide	neg_6316	ID_426	5	0	0.08	0.03	0.03
Tetranor-PGAM	neg_6341	ID_427	4	0	-0.37	-0.72	-0.2
Estrone glucuronide	neg_6422	ID_428	1	0	-0.1	-0.08	-0.06
Polyethylene, oxidized	neg_6437	ID_429	1	0	-0.11	-0.16	-0.07
2beta,9xi-Dihydroxy-8-oxo-1(10),4,11(13)-germacratrien-12,6alpha-olide	neg_6502	ID_430	0	0	-0.08	-0.1	-0.11
(S)-9-Hydroxy-10-undecenoic acid	neg_6503	ID_431	1	0	-0.08	-0.12	-0.07
Neuromedin N (1-4)	neg_6542	ID_432	7	0	0.33	0.33	0.38
4-Nitrophenol	neg_6575	ID_433	3	0	-0.03	0.07	0.02
Gamma-CEHC	neg_6576	ID_434	0	0	-0.1	-0.11	-0.12
[4-(7-hydroxy-3,4-dihydro-2H-1-benzopyran-3-yl)phenyl]oxidanesulfonic acid	neg_6577	ID_435	5	0	0.15	-0.01	0.1
[3-(3,7-dihydroxy-3,4-dihydro-2H-1-benzopyran-2-yl)phenyl]oxidanesulfonic acid	neg_6602	ID_436	4	0	0.01	-0.15	-0.05
17-beta-Estradiol-3-glucuronide	neg_6640	ID_437	1	0	-0.17	-0.15	-0.11
Tavulin	neg_6674	ID_438	5	0	0.21	0.08	0.19
(3S,5R,6R,7E)-3,5,6-Trihydroxy-7-megastigmen-9-one	neg_6695	ID_439	0	0	-0.13	-0.17	-0.13
3-Oxodecanoic acid	neg_6717	ID_440	1	0	-0.18	-0.25	-0.14
[6]-Gingerdiol 3,5-diacetate	neg_6736	ID_441	5	0	0.14	0.03	0.06
4,5-Dihydrovomifoliol	neg_6738	ID_442	1	0	-0.11	-0.14	-0.03
Tanacetol B	neg_6782	ID_443	5	0	0.25	0.02	0.14
Glucosyl (E)-2,6-Dimethyl-2,5-heptadienoate	neg_6871	ID_444	0	0	-0.18	-0.27	-0.18
5-(3',4'-Dihydroxyphenyl)-gamma-valerolactone	neg_6908	ID_445	0	0	-0.14	-0.22	-0.19
N(6)-(1,2-dicarboxyethyl)AMP	neg_6909	ID_446	0	0	-0.07	-0.16	-0.1
NNAL-N-glucuronide	neg_6911	ID_447	4	0	-0.02	-0.12	-0.03
{[3-(2-hydroxyphenyl)prop-2-en-1-yl]oxy}sulfonic acid	neg_6913	ID_448	4	0	0	-0.19	-0.04
9-Oxo-nonanoic acid	neg_6961	ID_449	0	0	-0.13	-0.17	-0.17
(2-benzyl-3-oxobutoxy)sulfonic acid	neg_7027	ID_450	4	0	0.08	-0.07	-0.04
Indolylacryloylglycine	neg_7031	ID_451	4	0	-0.01	-0.02	0.01
Trandolaprilat	neg_7091	ID_452	1	0	-0.1	-0.14	-0.06
Dihydronaringenin-O-sulphate	neg_7093	ID_453	1	0	-0.15	-0.22	-0.13
6-(5-ethyl-2,3-dihydroxyphenoxy)-3,4,5-trihydroxyoxane-2-carboxylic acid	neg_7139	ID_454	1	0	-0.36	-0.34	-0.23
Undecanedioic acid	neg_7162	ID_455	1	0	-0.2	-0.22	-0.12
L-Phenylalanine	neg_7231	ID_456	0	0	-0.06	-0.14	-0.1
6-(4-ethyl-2-hydroxyphenoxy)-3,4,5-trihydroxyoxane-2-carboxylic acid	neg_7273	ID_457	7	0	0	0.04	0.03
1,4-Ipomeadiol	neg_7281	ID_458	0	0	-0.12	-0.12	-0.15
(Z)-2-Methyl-2-butene-1,4-diol 4-O-beta-D-Glucopyranoside	neg_7287	ID_459	1	0	-0.16	-0.28	0.08
Phenylalanyl-Gamma-glutamate	neg_7296	ID_460	1	0	-0.29	-0.33	-0.13
Thiamine	neg_7300	ID_461	7	0	0.06	0.05	0.06
6-(4-ethyl-5-hydroxy-2-methoxyphenoxy)-3,4,5-trihydroxyoxane-2-carboxylic acid	neg_7321	ID_462	1	0	-0.1	-0.11	-0.03
3,3-Dimethylglutaric acid	neg_7333	ID_463	2	0	-0.28	-0.21	-0.25
Perilloside B	neg_7352	ID_464	1	0	-0.24	-0.24	-0.07
Acetyl-DL-Leucine	neg_7477	ID_465	4	0	0.02	-0.05	-0.01
1-Octen-3-yl primeveroside	neg_7494	ID_466	1	0	-0.14	-0.22	-0.14
Panaquinquecol 4	neg_7495	ID_467	0	0	-0.02	-0.07	-0.05
3,4,5-trihydroxy-6-{[1-(4-methoxyphenyl)pentan-3-yl]oxy}oxane-2-carboxylic acid	neg_7581	ID_468	1	0	-0.24	-0.34	-0.22
4-phenylbutanic acid-O-sulphate	neg_7599	ID_469	4	0	-0.15	-0.35	-0.09
Seryltyrosine	neg_7600	ID_470	4	0	0.03	-0.13	0.03
Marmelolactone A	neg_7608	ID_471	1	0	-0.74	-0.55	-0.43
Acetaminophen glucuronide	neg_7715	ID_472	0	0	-0.11	-0.1	-0.1
Alpha-D-Galacturonic acid	neg_7742	ID_473	4	0	0.03	-0.05	0.05
Indoxyl glucuronide	neg_7743	ID_474	6	0	0.06	0.04	0.03
3,4,5-trihydroxy-6-[3-(4-methoxyphenyl)propoxy]oxane-2-carboxylic acid	neg_7768	ID_475	1	0	-0.27	-0.26	-0.19
3alpha,4,5,7alpha-Tetrahydro-5-hydroxy-1H-isoindole-1,3(2H)-dione	neg_7817	ID_476	6	0	0.06	0.05	0.04
Xi-2,3-Dihydro-2-oxo-1H-indole-3-acetic acid	neg_7819	ID_477	1	0	-0.31	-0.19	-0.09
Cassiaside	neg_7849	ID_478	7	0	-0.01	0.07	0.06
Indoxylsulfuric acid	neg_7854	ID_479	4	0	0.01	-0.08	-0.04
3,4,5-trihydroxy-6-(5-hydroxy-1H-indole-3-carbonyloxy)oxane-2-carboxylic acid	neg_7865	ID_480	6	0	0.17	0.1	0.01
2-Isopropylmalic acid	neg_7944	ID_481	1	0	-0.18	-0.25	-0.07
Diethyl tartrate	neg_7991	ID_482	1	0	-0.08	-0.1	-0.06
(-)-trans-3,4-Dihydro-4,8-dihydroxy-3-methyl-1H-2-benzopyran-1-one	neg_7992	ID_483	1	0	-0.12	-0.14	0.05
DOPA sulfate	neg_8049	ID_484	5	0	0.06	-0.01	0.01
Noradrenochrome o-semiquinone	neg_8069	ID_485	4	0	-0.02	-0.07	-0.01
4-ethenyl-6-methoxybenzene-1,3-diol	neg_8071	ID_486	1	0	-0.13	-0.18	-0.11
Prenyl glucoside	neg_8086	ID_487	1	0	-0.14	-0.21	0.07
4-Hydroxy-5-(dihydroxyphenyl)-valeric acid-O-sulphate	neg_8088	ID_488	1	0	-0.2	-0.15	-0.07
2-n-Propyl-4-oxopentanoic acid	neg_8089	ID_489	0	0	-0.11	-0.13	-0.14
2-Pyridylacetic acid	neg_8113	ID_490	2	0	-0.01	0.03	-0.04
Pyrocatechol sulfate	neg_8120	ID_491	4	0	-0.03	-0.09	-0.04
5Z-Caffeoylquinic acid	neg_8150	ID_492	3	0	-0.08	-0.05	-0.04
Blepharin	neg_8172	ID_493	1	0	-0.2	-0.23	-0.1
Taraxacoside	neg_8267	ID_494	2	0	-0.15	-0.11	-0.13
Erinapyrone A	neg_8270	ID_495	0	0	-0.13	-0.12	-0.14
Norepinephrine sulfate	neg_8272	ID_496	4	0	0	-0.1	0
2,3-Dihydroxycarbamazepine	neg_8294	ID_497	1	0	-0.21	-0.22	-0.1
3,4,5-trihydroxy-6-(1H-indole-3-carbonyloxy)oxane-2-carboxylic acid	neg_8322	ID_498	0	0	-0.08	-0.09	-0.13
3,4,5-trihydroxy-6-(4-hydroxy-3-methoxybenzoyloxy)oxane-2-carboxylic acid	neg_8376	ID_499	1	0	-0.26	-0.21	-0.16
Beta-D-Xylopyranosyl-(1->5)-alpha-L-arabinofuranosyl-(1->5)-L-arabinose	neg_8411	ID_500	4	0	0.03	-0.12	0.02
N-acetyl-L-2-aminoadipate(2-)	neg_8414	ID_501	2	0	-0.07	-0.04	-0.06
Lepidimoic acid	neg_8431	ID_502	4	0	-0.06	-0.16	-0.02
2-Pyrroloylglycine	neg_8432	ID_503	0	0	-0.06	-0.12	-0.11
2-Methoxyacetaminophen sulfate	neg_8434	ID_504	4	0	0.03	-0.04	0.03
Indole-3-carboxilic acid-O-sulphate	neg_8457	ID_505	5	0	0.03	-0.01	0.02
6-(5-ethenyl-2,3-dihydroxyphenoxy)-3,4,5-trihydroxyoxane-2-carboxylic acid	neg_8474	ID_506	2	0	-0.1	-0.04	-0.06
Glucosylisomaltol	neg_8564	ID_507	2	0	-0.21	0.13	-0.16
Shikimic acid	neg_8580	ID_508	1	0	-0.17	-0.17	-0.13
2-Hydroxyacetaminophen sulfate	neg_8602	ID_509	5	0	0.04	-0.01	0
4-Acetyl-2(3H)-benzoxazolone	neg_8621	ID_510	0	0	-0.01	-0.07	-0.12
Picrocrocin	neg_8635	ID_511	4	0	0.02	-0.07	-0.02
3-Deoxyguanosine	neg_8657	ID_512	4	0	0	-0.23	-0.02
3,4,5-trihydroxy-6-(2-hydroxy-3-methoxyphenoxy)oxane-2-carboxylic acid	neg_8675	ID_513	1	0	-0.43	-0.42	-0.21
S-aminomethyldihydrolipoamide	neg_8705	ID_514	0	0	0	-0.09	-0.06
4-Pyridoxic acid	neg_8759	ID_515	4	0	-0.01	-0.06	-0.03
(3-Methoxy-4-hydroxyphenyl)ethylene glycol sulfate	neg_8848	ID_516	4	0	0.04	-0.09	-0.01
2,3-Pyridinedicarboxylic acid	neg_8858	ID_517	5	0	0.05	-0.03	0.08
Beta-D-Glucosamine	neg_8859	ID_518	0	0	-0.02	-0.04	-0.02
Ascorbic acid-2-sulfate	neg_8893	ID_519	4	0	0	-0.04	-0.01
N-Acetylglucosamine 6-sulfate	neg_8988	ID_520	5	0	0.05	0.03	0.03
3-Keto-b-D-galactose	neg_8991	ID_521	1	0	-0.17	-0.15	-0.11
N-Acetylneuraminic acid	neg_9032	ID_522	1	0	-0.16	-0.21	-0.15
Allantoin	neg_9035	ID_523	0	0	-0.02	-0.02	-0.04
L-Glutamate	neg_9067	ID_524	7	0	0.03	0.02	0.04
6-[4-(2-carboxyethyl)-3-hydroxyphenoxy]-3,4,5-trihydroxyoxane-2-carboxylic acid	neg_9071	ID_525	7	0	0.06	0.13	0.1
D-Glucarate	neg_9072	ID_526	2	0	-0.01	0.04	0
Arabinonic acid	neg_9074	ID_527	0	0	-0.03	-0.04	-0.04
Carnosine	neg_9311	ID_528	4	0	0.02	-0.1	-0.02
3-Methyl-L-histidine	neg_9316	ID_529	6	0	0	0.01	0
